# Supplementary material for: MISpheroID: a knowledgebase and transparency tool for minimum information in spheroid identity
Source: Nat Methods. 2021 Nov 1;18(11):1294–303. doi: 10.1038/s41592-021-01291-4 (PMC8566242; doi:10.1038/s41592-021-01291-4)
Supplement: Supplementary file 3 — Checklist of 98 reporting parameters concerning experiment identification, spheroid set up, spheroid characterization and application. [file 41592_2021_1291_MOESM3_ESM.xlsx]

## Sheet: Blad1
1. Study
Study number	Specify
Authors	Specify
Article title	Specify
Journal name	Specify
Journal impact factor from year of publication	Specify
Publication date	Specify
Year of publication	Specify
PMID	Specify
2. Spheroid experiment setup
Experiment number	Specify
Terminology: drop-down list	-Select-
2.1. Cells
Cell line
Origin confirmation (e.g. STR profile)	Yes or NS
Mycoplasma test	Yes or NS
Coculture in spheroid	Yes or No
If coculture is ‘yes’: Cell type (drop-down list)	-Select-
If coculture is ‘yes’: Cell line	Specify
Triculture in spheroid	Yes or No
If triculture is ‘yes’: Cell type (drop-down list)	-Select-
If triculture is ‘yes’: Cell line	Specify
2.2. Culture medium	Specify
Serum concentration	Specify
Glucose concentration	Specify
Antibiotics	Specify
Supplement: albumin (%)	Specify
Supplement: Glutamine	Yes or No
Supplement: Amino acid solution	Yes or No
Supplement: Growth factors	Yes or No
Supplement: Viscosity enhancer	Specify
If viscosity enhancer is ‘yes’: %	Specify
Supplement: B27 1,2	Yes or No
Supplement: Heparin 1	Yes or No
Supplement: Insulin 1,2	Yes or No
Supplement: bFGF 1	Yes or No
Supplement: EGF 1,2	Yes or No
Supplement: Corticosteroids 2	Yes or No
Supplement: Other 1	Specify
Supplement: Other 2	Specify
Supplement: Other 3	Specify
Culture media change (days)	Specify
2.3. Method of spheroid formation (drop-down list)	-Select-
If method is ‘scaffold’: type of scaffold	Specify
If method is ‘liquid overlay’: subtype (drop-down list)	-Select-
If method is ‘liquid overlay’: plate coating (drop-down list)	-Select-
If method is ‘liquid overlay’: plate size (drop-down list)	-Select-
If method is ‘liquid overlay’: well bottom shape (drop-down list)	-Select-
Centrifugation step	Yes or No
Spheroid formation time (hours)	Specify
2.4. Setup
Cell number (per well or ml)	Specify
Cell number per spheroid	Specify
Maximum spheroid passage	Specify
Maximum follow-up time (hours)	Specify
Maximum Number of spheroid passages	Specify
3. Spheroid Characterization
3.1. Visual Characterization
Diameter	Specify
Area	Specify
Volume	Specify
Maximum diameter (in size follow-up)	Specify
Shape assessment (e.g. circularity)	Specify
Compactness	Specify
Microscopy: light microscope	Yes or No
Microscopy: phase-contrast microscope	Yes or No
Microscopy: fluorescent microscope	Yes or No
Microscopy: confocal microscope	Yes or No
Microscopy: electron microscope	Yes or No
Microscopy: other	Specify
Fluorescent staining (e.g. GFP, cell tracker)	Specify
Fluorescent analysis: live/dead	Yes or No
Fluorescent analysis: immunofluorescence	Yes or No
Fluorescent analysis: nucleus	Yes or No
Fluorescent analysis: cytoskeleton	Yes or No
Fluorescent analysis: extracellular matrix	Yes or No
Fluorescent analysis: stem cell	Yes or No
Fluorescent drugs: (drop-down list)	-Select-
Fluorescent analysis: other	Specify
Bioluminescence	Yes or No
Histology	Yes or No
IHC: proliferation	Yes or No
IHC: apoptosis	Yes or No
IHC: pluripotency	Yes or No
IHC: hypoxia	Yes or No
IHC: ECM	Yes or No
IHC: Other	Specify
Real time imaging (e.g. video, Incucyte®, Opera®) (drop-down list)	-Select-
3.2. Non-visual characterization
Cell number assessment (drop-down list)	-Select-
Protein analysis	Yes or No
RNA analysis	Yes or No
DNA analysis	Yes or No
Metabolite analysis	Yes or No
Glycan analysis	Yes or No
Lipid analysis	Yes or No
4. Application (drop-down list)	-Select-
Drug treatment	Yes or No
Drug concentration provided	Yes or No
If drug treatment is ‘yes’: IC50 determined	Yes or No
If IC50 determined is ‘yes’: method drop-down list)	-Select-
Moment of drug treatment (drop-down list)	-Select-
Stem cell research	Yes or No
Functional assessment: in vitro	Yes or No
Functional assessment: in vivo	Yes or No
Supplementary resources
1. Dontu, G. et al. In vitro propagation and transcriptional profiling of human mammary stem/progenitor cells. Genes Dev. 17, 1253–1270 (2003).
2. Grimshaw, M. J. et al. Mammosphere culture of metastatic breast cancer cells enriches for tumorigenic breast cancer cells. Breast Cancer Res. 10, 1–10 (2008).
