# Supplementary material for: MISpheroID: a knowledgebase and transparency tool for minimum information in spheroid identity
Source: Nat Methods. 2021 Nov 1;18(11):1294–303. doi: 10.1038/s41592-021-01291-4 (PMC8566242; doi:10.1038/s41592-021-01291-4)
Supplement: Supplementary file 4 — Luminex data from cytokines clustered as angiogenesis and immune interaction. [file 41592_2021_1291_MOESM4_ESM.xlsx]

## Sheet: Supplementary Figure 9
Supplementary Figure 9
	LEGEND
	ENTRY	DEFINITION		DESCRIPTION
	FI	Fluorescent Intensity		Fluorescent Intensity is the median FI value of the bead population for a specific analyte.
	Obs Conc	Observed Concentration		The corresponding concentration of the FI calculated with the standard curve.
	Exp Conc	Expected Concentration		The assay's designated concentration values.
	OOR	Out of Range (cubic spline curve)		Check the FI value to determine if the result is above or below the curve. See OOR > and OOR < below.
	OOR >	Out of Range Above the 4 or 5		For data analysis purposes, OOR > can either be designated at the highest standard curve
		Parameter Logistic Standard Curve		value or as the highest extrapolated value obtained for the particular analyte.
	OOR <	Out of Range Below the 4 or 5		For data analysis purposes, OOR < can either be designated as 0 pg/mL or as the lowest
		Parameter Logistic Standard Curve		value obtained for the particular analyte.
	Orange Data	Extrapolated Value		Extrapolated data means the sample's signals were outside of the curve, yet the
				mathematical formula of the curve allowed for a calculation of the FI value.
	Blank Cell or ---	Value Not Available		Standard curve point eliminated as insignificant or
				sample interfered with the analyte's beads rendering the beads unreadable.
		Low Bead Count Or No Beads		Sample interfered with the analyte's beads resulting in low (or no) bead count - data may be less accurate.
	Blue Data	Partially Filtered		Sample did not pass through 0.22µm filter, filter was pierced to allow remaining sample volume through.
		Possible Sample Saturation		Saturation may be occurring due to high analyte concentrations. Retesting with a dilution factor may be
				necessary to distinguish sample trends
		Low Sample Volume		Insufficient sample volume, sample was run with less volume than necessary.
	Notes:
	1. Due to assay limitations, high %CV’s are common for low signal results (i.e. Low FI values) for replicate samples.
	2. If your results are very high (i.e. FI values are close to the high standard values), saturation may be occurring due to high analyte concentrations. Retesting with a dilution factor may be necessary to distinguish sample trends. For cost-effective retesting, It may be possible to retest using a smaller panel or custom-plex kit.
	3. The typical regression applied against standard curve FI to calculate observed concentration is cubic spline.
	4. For samples which exhibit an FI below the lowest standard point for a particluar analyte a point-to-point semi-log regression may be applied if detectable trends between samples are observed: even though FI is below the first standard point this is not below the assays lowest point of detection for the analyte.
	5. If your samples have a dilution factor, the observed concentration results are multiplied by the dilution factor. Low signal results (i.e. Low FI values) from a diluted sample may generate an inflated observed concentration due to this multiplication.
	6. It is not recommended to directly analyze and compare individual analyte results from samples that have different dilutions for the same analyte. Different dilutions cause an uncontrolled variable such as sample matrix changes and changes with the range of signals and how it compares to a non-linear standard curve.
	RESULTS
				Units: pg/mL			Units: pg/mL			Units: pg/mL			Units: pg/mL			Units: pg/mL			Units: pg/mL			Units: pg/mL			Units: pg/mL			Units: pg/mL			Units: pg/mL			Units: pg/mL			Units: pg/mL			Units: pg/mL			Units: pg/mL			Units: pg/mL			Units: pg/mL
				sCD40L			EGF			Eotaxin			FGF-2			FLT-3L			Fractalkine			G-CSF			GM-CSF			GROα			IFN-α2			IFNγ			IL-1α			IL-1β			IL-1RA			IL-2			IL-3
	Description	Dilution Factor	FI	Obs Conc.	Exp Conc.	FI	Obs Conc.	Exp Conc.	FI	Obs Conc.	Exp Conc.	FI	Obs Conc.	Exp Conc.	FI	Obs Conc.	Exp Conc.	FI	Obs Conc.	Exp Conc.	FI	Obs Conc.	Exp Conc.	FI	Obs Conc.	Exp Conc.	FI	Obs Conc.	Exp Conc.	FI	Obs Conc.	Exp Conc.	FI	Obs Conc.	Exp Conc.	FI	Obs Conc.	Exp Conc.	FI	Obs Conc.	Exp Conc.	FI	Obs Conc.	Exp Conc.	FI	Obs Conc.	Exp Conc.	FI	Obs Conc.
	Standard 1	1	17	1.96	2.56	16.5	0.61	0.64	13	0.46	0.64	15	5.86	5.12	20.5	0.2	0.19	14	6.08	6.4	56	0.98	0.96	103	1.21	0.51	17	0.24	0.26	15	1.23	1.6	35	0.25	0.26	83.5	0.98	0.96	13.5	0.14	0.32	23	0.33	0.32	52	0.16	0.13	36	0.26
	Standard 2	1	37.3	14.54	12.8	31	3.24	3.2	23.5	3.35	3.2	27	24.8	25.6	79.5	0.86	0.96	38	33.15	32	112.3	4.72	4.8	111	1.84	2.56	32.5	1.32	1.28	31.5	9.27	8	86.5	1.31	1.28	270	4.53	4.8	20	1.89	1.6	58.5	1.51	1.6	71	0.58	0.64	65.3	1.29
	Standard 3	1	145.5	66.77	64	216.3	15.82	16	154.5	15.57	16	243	130.73	128	469.5	5.21	4.8	264.5	155.06	160	442	24.21	24	345.8	14.05	12.8	118.5	6.43	6.4	106.8	38.89	40	309.5	6.14	6.4	1086.5	25.2	24	46	8.14	8	237	8.18	8	181.3	3.18	3.2	216	6.35
	Standard 4	1	739.8	294.09	320	2359	81.39	80	1430	83.09	80	2362.8	622.77	640	2294	25.79	24	2622	828.06	800	2248	119.93	120	1256.3	63.23	64	580.3	31.12	32	591.8	194.04	200	1486.3	33.56	32	3822.3	124.9	120	192.3	40.12	40	1006.3	41.11	40	697	16.23	16	926.3	32.42
	Standard 5	1	5383.5	1663.88	1600	12041.5	384.38	400	5998.5	384.05	400	10159.5	3567.57	3200	9187.8	111.61	120	12498	3795.13	4000	11127	598.84	600	3914	299.75	320	2907.3	165.21	160	3662.8	1034.06	1000	6102.3	156.56	160	10054.5	540.64	600	926	189.08	200	3951	197.14	200	3010.8	81.87	80	3351.5	157.63
	Standard 6	1	24657.5	7991.79	8000	23631	2719.8	2000	14363	2080.28	2000	13989	11402.9	16000	24719	764.99	600	24687	30787.1	20000	24948	3040.59	3000	9613.8	1640.29	1600	9023.5	782.6	800	14105.5	4875.76	5000	18556.5	807.18	800	20419.5	3752.48	3000	4986	1073.25	1000	12238.3	976.24	1000	10392.3	380.73	400	9230.5	811.29
	Standard 7	1	26605	16608	40000	25322	7704.37	10000	20742.5	9977.55	10000	14736	17574.6	80000	26577	1869.58	3000	26130	110479	100000	26898	10289.6	15000	17699.5	9331.1	8000	16669	4037.14	4000	24307.5	29111.2	25000	25584	4465.54	4000	24285	17774.8	15000	14028.3	4723.61	5000	22294.5	5802.05	5000	22620	2349.01	2000	17170	3963.44
	Standard 8	1	26740	OOR >	200000	25627.5	12020.1	50000	24246.5	48537.2	50000	17888	OOR >	400000	26713.5	2226.31	15000	25746	62941.4	500000	27179	OOR >	75000	24168	35188.4	40000	20455.5	20299.1	20000	25529	76113.9	125000	26205	10166.1	20000	24775.5	27982.7	75000	22393	27244.1	25000	24925.5	18270.8	25000	25827	7214.76	10000	24137	20061.8
	HCT116	DMEM HG	17	1.96		27.5	2.77		17	2		19	14.45		64	0.68		13	3.95		26	OOR <		267	10.22		481	25.9		16	1.8		27	0.1		104.5	1.33		457	94.75		23.5	0.35		61	0.36		57	1
	HCT116	DMEM/F12	17	1.96		24	2.24		17	2		19	14.45		78	0.84		14	6.08		23	OOR <		258.5	9.8		365	19.77		16	1.8		29	0.14		165	2.43		53	9.76		24.5	0.38		56	0.25		39.5	0.38
	HCT116	RPMI1640	15.5	0.73		22	1.91		16	1.73		17	10.84		58	0.62		14	6.08		22	OOR <		244.5	9.11		364.5	19.75		17	2.35		36	0.27		149.5	2.14		291	60.75		26.5	0.44		51	0.14		45.5	0.6
	HCT116	MEM	14	OOR <		26	2.55		19.5	2.59		17	10.84		46	0.48		12.5	2.64		22.5	OOR <		216	7.69		260	14.18		14	0.62		28	0.12		186	2.83		32	4.84		24	0.36		53.5	0.19		36.5	0.27
	HCT116	EMEM	18	2.7		22	1.91		20	2.69		19	14.45		50	0.53		17	11.03		22	OOR <		229.5	8.36		353	19.14		15.5	1.52		30	0.16		89	1.07		351	73.12		25	0.39		71	0.58		59	1.07
	HCT116	DMEM LG	14	OOR <		23	2.08		16	1.73		18	12.75		48	0.51		12.5	2.64		24	OOR <		318	12.7		279.5	15.22		15	1.23		34	0.23		204.5	3.19		1061.5	216.22		25	0.39		62	0.38		91.5	2.17
	HCT116	DMEM HG	20	4.11		28	2.84		18	2.25		19	14.45		62.5	0.67		17.5	11.74		24	OOR <		288	11.24		530	28.48		14	0.62		31	0.18		106	1.36		55	10.22		23	0.33		58	0.29		41	0.44
	HCT116	DMEM/F12	13.5	OOR <		24	2.24		18	2.25		17	10.84		85	0.92		13	3.95		20	OOR <		291	11.39		404	21.84		13	OOR <		35.5	0.26		197	3.04		118	24.22		26	0.43		55	0.22		61	1.14
	HCT116	RPMI1640	15	0.26		20	1.52		17	2		21.5	18.17		55	0.58		12.5	2.64		19	OOR <		257.5	9.75		458.5	24.71		16	1.8		28.5	0.13		158.5	2.3		87	17.42		21	0.27		55	0.22		39	0.37
	HCT116	MEM	17	1.96		22	1.91		16	1.73		18	12.75		47	0.49		14.5	7.01		22	OOR <		238.5	8.81		254	13.86		16.5	2.08		28	0.12		91	1.1		620.5	127.8		25	0.39		61.5	0.37		99	2.43
	HCT116	EMEM	15	0.26		21	1.72		17	2		17	10.84		49	0.52		13	3.95		18	OOR <		229	8.34		347	18.82		11	OOR <		33.5	0.23		119.5	1.59		27	3.63		27	0.46		60	0.33		34	0.18
	HCT116	DMEM LG	15	0.26		20	1.52		16	1.73		15	5.86		62.5	0.67		13	3.95		18.5	OOR <		182.5	5.98		227	12.4		13	OOR <		29	0.14		55.5	0.54		18	1.37		22	0.3		57.5	0.28		23	OOR <
	HCT116	DMEM HG	12	OOR <		17	0.78		20	2.69		17	10.84		61	0.65		12	0.85		16	OOR <		186	6.16		264	14.39		13	OOR <		29	0.14		53	0.5		19	1.63		16	0.12		55	0.22		21	OOR <
	HCT116	DMEM/F12	17	1.96		20	1.52		18	2.25		17	10.84		91	0.98		12.5	2.64		18	OOR <		298.5	11.75		608	32.58		12	OOR <		30	0.16		63	0.65		17	1.11		22	0.3		53	0.18		22	OOR <
	HCT116	RPMI1640	16	1.16		22	1.91		20	2.69		17	10.84		78.5	0.84		12	0.85		17	OOR <		178.5	5.77		307.5	16.72		17	2.35		28	0.12		48	0.43		18	1.37		20.5	0.26		56	0.25		25	OOR <
	HCT116	MEM	15	0.26		21	1.72		18	2.25		19	14.45		51	0.54		12	0.85		19	OOR <		151	4.29		222	12.13		16	1.8		28.5	0.13		58.5	0.58		20.5	2.01		18	0.18		55	0.22		22	OOR <
	HCT116	EMEM	11	OOR <		22	1.91		16	1.73		21	17.47		58	0.62		13	3.95		18	OOR <		146	4.01		202	11.05		12.5	OOR <		29	0.14		82	0.95		23.5	2.77		17.5	0.17		58	0.29		27	OOR <
	A549	DMEM LG	22	5.44		20	1.52		15.5	1.58		18.5	13.62		40	0.42		10	OOR <		22	OOR <		173	5.48		7116	527.76		17	2.35		33.5	0.23		82	0.95		30.5	4.48		24	0.36		55	0.22		31	0.06
	A549	DMEM HG	22	5.44		25	2.4		20.5	2.79		20.5	16.76		45	0.47		12.5	2.64		24	OOR <		184.5	6.08		7301	549.21		20	3.9		32	0.2		77	0.87		25	3.14		21	0.27		64.5	0.43		30	0.02
	A549	DMEM/F12	24.5	7.04		26	2.55		19	2.48		19.5	15.25		50	0.53		14	6.08		22.5	OOR <		173	5.48		7258	544.17		19	3.39		32	0.2		97.5	1.21		178.5	37.2		23	0.33		60	0.33		53.5	0.88
	A549	RPMI1640	20	4.11		24	2.24		17	2		20.5	16.76		39.5	0.41		13	3.95		22	OOR <		164	5		5499	363.46		17	2.35		32	0.2		68.5	0.74		26	3.38		23	0.33		53	0.18		31.5	0.08
	A549	MEM	20	4.11		26	2.55		18	2.25		20	16.02		45.5	0.48		15	7.89		28	OOR <		162	4.89		6665	477.95		20	3.9		33	0.22		99	1.24		64	12.27		24	0.36		63	0.4		36	0.26
	A549	EMEM	23	6.09		26	2.55		20	2.69		22.5	19.5		39.5	0.41		14	6.08		24	OOR <		156.5	4.6		6424	452.68		18	2.88		30	0.16		81	0.94		31	4.6		25	0.39		63	0.4		41.5	0.46
	A549	DMEM LG	19	3.42		25	2.4		16	1.73		16	8.64		29	0.29		12	0.85		22.5	OOR <		173	5.48		5488	362.47		16	1.8		34	0.23		84	0.99		27	3.63		20	0.24		59	0.31		33	0.14
	A549	DMEM HG	22.5	5.77		20.5	1.62		19	2.48		17	10.84		36.5	0.38		12	0.85		26.5	OOR <		169	5.27		6743	486.33		18	2.88		30	0.16		92	1.12		143	29.63		26	0.43		59	0.31		44	0.55
	A549	DMEM/F12	23.5	6.41		25.5	2.48		19	2.48		20	16.02		36.5	0.38		13	3.95		30	OOR <		179	5.8		6743	486.33		16	1.8		36	0.27		83	0.97		25	3.14		27.5	0.47		55	0.22		33	0.14
	A549	RPMI1640	23.5	6.41		22	1.91		16	1.73		19	14.45		28.5	0.29		13	3.95		25	OOR <		187.5	6.24		4645	290.67		16	1.8		29	0.14		138.5	1.93		38	6.27		23	0.33		56	0.25		29.5	OOR <
	A549	MEM	21	4.78		21	1.72		16	1.73		20	16.02		32	0.33		12	0.85		23	OOR <		166	5.11		5806.5	391.83		19	3.39		28	0.12		80	0.92		85.5	17.09		24.5	0.38		55	0.22		43	0.51
	A549	EMEM	19.5	3.76		24	2.24		17	2		19	14.45		30	0.3		12	0.85		23	OOR <		112	1.91		5966.5	407.08		16	1.8		28	0.12		92	1.12		41	6.98		20	0.24		51	0.14		38	0.33
	A549	DMEM LG	21	4.78		25	2.4		18	2.25		19	14.45		44	0.46		14	6.08		84	2.89		210	7.39		10234.5	993.58		20	3.9		32	0.2		135.5	1.88		20	1.89		24.5	0.38		62.5	0.39		24.5	OOR <
	A549	DMEM HG	23	6.09		24.5	2.32		18	2.25		19	14.45		49	0.52		13.5	5.07		45	0.16		187	6.21		10727.5	1094.17		19	3.39		30.5	0.17		81.5	0.95		20	1.89		25	0.39		55	0.22		28	OOR <
	A549	DMEM/F12	22	5.44		25	2.4		18	2.25		21	17.47		46	0.48		12	0.85		37.5	OOR <		172	5.43		9459	853.19		19	3.39		35	0.25		86	1.02		23	2.64		25	0.39		59	0.31		24.5	OOR <
	A549	RPMI1640	19	3.42		22	1.91		17	2		19	14.45		43	0.45		14	6.08		35	OOR <		181	5.9		10006	950.09		18	2.88		30	0.16		71	0.78		21	2.14		22	0.3		66	0.47		25	OOR <
	A549	MEM	20	4.11		24	2.24		18	2.25		17.5	11.83		43.5	0.46		18	12.44		38	OOR <		161	4.84		9698.5	894.42		17	2.35		27	0.1		86.5	1.03		21	2.14		22	0.3		59.5	0.32		23	OOR <
	A549	EMEM	20	4.11		22.5	1.99		17	2		18	12.75		47.5	0.5		14	6.08		31	OOR <		148	4.13		9557.5	869.93		13	OOR <		25.5	0.07		76	0.86		27.5	3.75		23.5	0.35		53	0.18		25.5	OOR <
	U87 MG	DMEM HG	29	9.79		49	5.2		23	3.27		32	29.83		71	0.76		18	12.44		21679	1727.06		318	12.7		59	2.97		26	6.78		98	1.55		234	3.78		220	45.96		49	1.18		74	0.65		58	1.04
	U87 MG	DMEM/F12	26	7.97		44	4.71		24	3.44		28	25.86		74	0.79		18	12.44		18861	1261.42		326	13.09		124	6.74		23	5.36		94	1.46		196	3.02		61.5	11.7		46	1.08		77	0.72		37	0.29
	U87 MG	RPMI1640	30	10.38		39	4.19		22	3.08		27	24.8		56	0.59		18	12.44		15171.5	886.56		338	13.67		192	10.5		22	4.88		88.5	1.35		191.5	2.94		101	20.51		41	0.91		71	0.58		40	0.4
	U87 MG	MEM	29	9.79		37	3.96		24	3.44		29	26.9		72	0.77		19	13.78		14361	821.8		259	9.82		270	14.71		27	7.24		108	1.76		361.5	6.51		37.5	6.15		1235	51.66		83	0.85		27	OOR <
	U87 MG	EMEM	29	9.79		38	4.08		21	2.89		29	26.9		61.5	0.66		20	15.05		15464.5	911.13		317	12.65		933	49.79		23	5.36		97.5	1.54		393	7.21		31	4.6		47.5	1.13		76	0.69		29	OOR <
	U87 MG	DMEM LG	34	12.7		49.5	5.25		23	3.27		31	28.88		75	0.81		18	12.44		28560	OOR >		546	23.9		1997	109.13		27	7.24		116.5	1.94		202.5	3.15		36	5.8		61	1.6		89	0.99		27	OOR <
	U87 MG	DMEM HG	26.5	8.28		41	4.4		23	3.27		29	26.9		68	0.73		16	9.52		12929	717.1		507.5	21.98		1808	98.16		28	7.7		99	1.57		172	2.56		31	4.6		42	0.95		75	0.67		26	OOR <
	U87 MG	DMEM/F12	30.5	10.67		37.5	4.02		26	3.77		29	26.9		80	0.86		18	12.44		8701	456.15		494	21.31		544	29.21		26	6.78		95.5	1.49		147	2.09		36	5.8		45	1.05		77	0.72		29	OOR <
	U87 MG	RPMI1640	25	7.35		38	4.08		26	3.77		27	24.8		79	0.85		22	17.47		7552	393.18		516.5	22.43		481.5	25.92		24	5.84		82	1.21		142	2		30	4.36		38	0.81		84	0.88		28	OOR <
	U87 MG	MEM	33	12.13		41	4.4		24	3.44		32	29.83		74	0.79		19	13.78		13063	726.44		461	19.68		333	18.07		30	8.6		108	1.76		200	3.1		38	6.27		53	1.32		72	0.6		26	OOR <
	U87 MG	EMEM	27	8.58		34	3.61		22.5	3.17		29	26.9		71	0.76		17	11.03		9357	493.27		617	27.49		235	12.83		26	6.78		83	1.23		254	4.19		33	5.08		43.5	1		75.5	0.68		25	OOR <
	U87 MG	DMEM LG	30	10.38		31.5	3.31		22	3.08		24	21.38		51	0.54		17	11.03		4350	226.72		327	13.14		367	19.88		26	6.78		106.5	1.73		189	2.89		32	4.84		41	0.91		76	0.69		22.5	OOR <
	U87 MG	DMEM HG	26	7.97		32	3.37		22	3.08		30	27.9		56	0.59		18	12.44		7522	391.56		501.5	21.68		176	9.63		28	7.7		86	1.29		127	1.73		34	5.32		42	0.95		70	0.56		29	OOR <
	U87 MG	DMEM/F12	24	6.72		26.5	2.63		23	3.27		23	20.14		51.5	0.54		15	7.89		3069	161.77		419	17.62		124.5	6.77		22	4.88		61	0.78		123	1.65		27	3.63		38	0.81		71	0.58		26	OOR <
	U87 MG	RPMI1640	25.5	7.66		35	3.73		22.5	3.17		29	26.9		69	0.74		19	13.78		7258.5	377.44		530	23.1		106	5.72		26	6.78		83	1.23		220	3.5		31	4.6		44	1.01		74.5	0.66		25.5	OOR <
	U87 MG	MEM	24.5	7.04		31	3.24		20.5	2.79		24	21.38		54	0.57		16	9.52		4158.5	217		376	15.52		70	3.63		22	4.88		62	0.8		513	10.02		29.5	4.24		45	1.05		69.5	0.55		30	0.02
	U87 MG	EMEM	22	5.44		28	2.84		20	2.69		22	18.84		51.5	0.54		18	12.44		3596	188.49		583	25.77		39	1.74		20.5	4.15		58	0.72		442	8.34		29.5	4.24		43.5	1		64.5	0.43		26.5	OOR <
	U87 MG	DMEM LG	26	7.97		31	3.24		21	2.89		28	25.86		42	0.44		13	3.95		8609	451.02		463	19.78		63.5	3.24		22	4.88		62.5	0.81		163.5	2.4		32	4.84		36	0.75		67.5	0.5		25	OOR <
	U87 MG	DMEM HG	28	9.19		35.5	3.79		23.5	3.35		22	18.84		42	0.44		17	11.03		18010.5	1159.46		785	36.26		40	1.8		27.5	7.47		76.5	1.1		196	3.02		32	4.84		44	1.01		67	0.49		22	OOR <
	U87 MG	DMEM/F12	25	7.35		35	3.73		21	2.89		26	23.7		46	0.48		19	13.78		15093.5	880.13		845.5	39.52		35	1.48		26	6.78		80	1.17		207	3.24		30	4.36		44	1.01		69.5	0.55		21	OOR <
	U87 MG	RPMI1640	26	7.97		36	3.85		22	3.08		27	24.8		49.5	0.52		16	9.52		13727	774.06		894	42.17		28.5	1.05		24.5	6.08		75.5	1.08		235	3.8		29	4.12		42	0.95		66	0.47		21	OOR <
	U87 MG	MEM	25	7.35		32	3.37		23	3.27		28	25.86		42.5	0.44		16	9.52		10308	548.9		717	32.66		30	1.15		27.5	7.47		79	1.15		215	3.4		33	5.08		43	0.98		70	0.56		29	OOR <
	U87 MG	EMEM	27	8.58		31	3.24		22	3.08		23	20.14		41	0.43		17	11.03		11921	649.38		795	36.79		31.5	1.25		24	5.84		87	1.32		217	3.44		35	5.56		42.5	0.96		74	0.65		26	OOR <
	SKOV3	DMEM LG	19	3.42		18	1.07		20	2.69		25	22.56		28.5	0.29		11	OOR <		814	44.8		105	1.38		16054	3428.68		16.5	2.08		34	0.23		759	16.21		21	2.14		19	0.21		87	0.95		30	0.02
	SKOV3	DMEM HG	18.5	3.06		21	1.72		19	2.48		31	28.88		25	0.25		11	OOR <		349	18.9		265	10.12		18755	8026.85		16	1.8		34	0.23		1686	43.48		22	2.39		25.5	0.41		66	0.47		34.5	0.2
	SKOV3	DMEM/F12	21	4.78		18.5	1.19		14	1.04		41	37.58		28	0.28		11	OOR <		78.5	2.52		87	OOR <		15712	3146.08		13	OOR <		23.5	0.04		478	9.18		25	3.14		17	0.15		79	0.76		28	OOR <
	SKOV3	RPMI1640	19	3.42		21	1.72		13.5	0.8		23	20.14		20.5	0.2		13	3.95		49	0.47		61	OOR <		12757	1636.76		13	OOR <		23	0.03		273	4.59		175.5	36.57		19	0.21		72.5	0.62		49	0.72
	SKOV3	MEM	22	5.44		20	1.52		14.5	1.24		21	17.47		22	0.22		11	OOR <		23.5	OOR <		70.5	OOR <		14581	2412.12		15	1.23		23	0.03		255	4.21		28	3.87		19	0.21		86.5	0.94		27	OOR <
	SKOV3	EMEM	22.5	5.77		20	1.52		13	0.46		21.5	18.17		22	0.22		13	3.95		31	OOR <		66	OOR <		14135	2185.79		15	1.23		25	0.06		291	4.97		25	3.14		18	0.18		91.5	1.05		31.5	0.08
	SKOV3	DMEM LG	18.5	3.06		22	1.91		18	2.25		21	17.47		35	0.36		12	0.85		61.5	1.37		337	13.63		19835	13451.9		15	1.23		27	0.1		2547	73.32		20.5	2.01		23	0.33		104	1.34		25.5	OOR <
	SKOV3	DMEM HG	20	4.11		22	1.91		21	2.89		25	22.56		33	0.34		14	6.08		94	3.54		776	35.78		19443	10917.3		16.5	2.08		36	0.27		3815	124.58		21	2.14		23	0.33		80	0.79		23	OOR <
	SKOV3	DMEM/F12	19	3.42		20	1.52		19	2.48		25	22.56		31	0.32		12	0.85		44	0.08		251.5	9.45		18785	8125.43		16	1.8		28.5	0.13		1322.5	32.13		19	1.63		24.5	0.38		132.5	2.01		22	OOR <
	SKOV3	RPMI1640	19	3.42		23	2.08		17	2		36.5	33.87		35	0.36		11	OOR <		141	6.52		172	5.43		18435	7085.64		15.5	1.52		27	0.1		900.5	20		19	1.63		21	0.27		123	1.79		22	OOR <
	SKOV3	MEM	20.5	4.45		18	1.07		19	2.48		18	12.75		28.5	0.29		12	0.85		215	11.03		176	5.64		17881.5	5825.6		15	1.23		38.5	0.32		705	14.8		20	1.89		23	0.33		114	1.58		21	OOR <
	SKOV3	EMEM	21	4.78		21	1.72		14	1.04		18	12.75		28	0.28		12	0.85		320	17.22		100	0.93		15599	3059.93		17	2.35		34	0.23		404	7.46		19	1.63		25	0.39		136	2.1		25	OOR <
	SKOV3	DMEM LG	20	4.11		22	1.91		15.5	1.58		14	0.29		34	0.35		13	3.95		21	OOR <		97	0.61		14180.5	2207.58		16	1.8		23	0.03		334.5	5.91		17	1.11		21	0.27		64	0.42		22	OOR <
	SKOV3	DMEM HG	19	3.42		18	1.07		17	2		15	5.86		31	0.32		13	3.95		28.5	OOR <		151	4.29		16946	4364.13		16	1.8		23	0.03		634	12.99		20	1.89		18	0.18		52.5	0.17		25	OOR <
	SKOV3	DMEM/F12	18	2.7		21	1.72		15	1.42		13.5	OOR <		27	0.27		11	OOR <		25	OOR <		81.5	OOR <		15081	2704.21		12.5	OOR <		23.5	0.04		283	4.8		16	0.84		19	0.21		69	0.54		24	OOR <
	SKOV3	RPMI1640	16.5	1.57		20	1.52		15.5	1.58		14.5	3.98		15	0.14		11	OOR <		23.5	OOR <		64.5	OOR <		6363	446.42		11	OOR <		24	0.04		193.5	2.97		220.5	46.07		16	0.12		61	0.36		49	0.72
	SKOV3	MEM	17	1.96		20	1.52		14	1.04		14	0.29		25	0.25		12	0.85		34	OOR <		84.5	OOR <		14486	2361.43		12	OOR <		26	0.08		233	3.76		15	0.57		20	0.24		74	0.65		25	OOR <
	SKOV3	EMEM	16	1.16		18	1.07		14	1.04		14.5	3.98		27	0.27		14	6.08		37.5	OOR <		71	OOR <		13418	1875.83		11	OOR <		23.5	0.04		184	2.79		17.5	1.24		21.5	0.29		76	0.69		21	OOR <
	SKOV3	DMEM LG	19.5	3.76		22	1.91		21	2.89		138	90.74		40.5	0.42		14	6.08		1622	87.63		531	23.15		19290.5	10141		18.5	3.14		48.5	0.52		7315.5	317.26		24	2.89		26	0.43		74	0.65		24	OOR <
	SKOV3	DMEM HG	20	4.11		18	1.07		19	2.48		20	16.02		33	0.34		12.5	2.64		50	0.55		257.5	9.75		18321	6792.67		13.5	0.29		28	0.12		1234	29.49		19	1.63		22	0.3		70	0.56		21.5	OOR <
	SKOV3	DMEM/F12	22	5.44		20.5	1.62		15	1.42		14	0.29		32	0.33		10	OOR <		21	OOR <		83	OOR <		15409	2922.35		14	0.62		24	0.04		279	4.72		23.5	2.77		18	0.18		56.5	0.26		22	OOR <
	SKOV3	RPMI1640	17	1.96		16	0.41		14	1.04		15	5.86		32.5	0.33		13	3.95		22	OOR <		77	OOR <		14658	2454.26		15.5	1.52		22	0.01		240	3.9		17	1.11		18	0.18		68.5	0.52		23	OOR <
	SKOV3	MEM	19	3.42		18	1.07		15	1.42		15	5.86		29	0.29		11.5	OOR <		20	OOR <		71.5	OOR <		15411	2923.75		13	OOR <		20.5	OOR <		210	3.3		18	1.37		17	0.15		69	0.54		22	OOR <
	SKOV3	EMEM	18	2.7		17	0.78		16	1.73		17	10.84		27	0.27		10	OOR <		23	OOR <		53	OOR <		13361	1853.62		14	0.62		24	0.04		135	1.87		18	1.37		18	0.18		70.5	0.57		20	OOR <
	PANC1	DMEM LG	22	5.44		25	2.4		24	3.44		20	16.02		24	0.24		306	172.16		50	0.55		186.5	6.19		13012	1724.38		24	5.84		26	0.08		132.5	1.82		81.5	16.2		28	0.49		58	0.29		42.5	0.49
	PANC1	DMEM HG	21	4.78		26	2.55		28	4.09		19	14.45		21.5	0.21		344	187.21		63	1.47		182	5.95		11506	1274.72		17	2.35		28.5	0.13		155	2.24		49.5	8.95		29	0.52		67	0.49		37	0.29
	PANC1	DMEM/F12	21	4.78		25	2.4		29	4.24		21	17.47		24	0.24		203	128.07		59.5	1.23		170.5	5.35		12727	1626.81		21.5	4.64		27	0.1		130	1.78		53	9.76		28	0.49		63	0.4		39	0.37
	PANC1	RPMI1640	23	6.09		24	2.24		27	3.93		18	12.75		22	0.22		165.5	110.31		62	1.4		189.5	6.34		9892	929.08		20	3.9		26	0.08		100.5	1.26		649.5	133.64		25.5	0.41		63	0.4		85	1.95
	PANC1	MEM	19	3.42		27	2.7		28	4.09		22	18.84		24	0.24		139.5	97.21		80	2.62		187	6.21		12486	1549.34		19	3.39		26	0.08		97	1.2		89	17.86		26	0.43		58	0.29		44	0.55
	PANC1	EMEM	25	7.35		26	2.55		21.5	2.99		20.5	16.76		23	0.23		58	48.71		89	3.22		181	5.9		11173	1193.94		21	4.39		27	0.1		91	1.1		57	10.68		26.5	0.44		53.5	0.19		34	0.18
	PANC1	DMEM LG	25	7.35		27	2.7		26	3.77		19.5	15.25		28.5	0.29		297	168.52		24	OOR <		199	6.83		14644	2446.52		20.5	4.15		25	0.06		83	0.97		31.5	4.72		28	0.49		59	0.31		22	OOR <
	PANC1	DMEM HG	25	7.35		23.5	2.16		30	4.39		23	20.14		27	0.27		248.5	148.25		23	OOR <		189	6.32		13483	1901.56		21	4.39		27	0.1		89	1.07		29	4.12		29	0.52		66	0.47		26	OOR <
	PANC1	DMEM/F12	26	7.97		28.5	2.91		32	4.67		25	22.56		27	0.27		124.5	89.28		25	OOR <		184	6.06		14659	2454.81		22.5	5.12		31	0.18		103	1.3		31	4.6		26	0.43		61	0.36		24	OOR <
	PANC1	RPMI1640	23	6.09		27	2.7		28.5	4.16		23	20.14		31	0.32		99	74.98		31	OOR <		193	6.52		14106.5	2172.28		23	5.36		32	0.2		101	1.27		25	3.14		33	0.65		67	0.49		23	OOR <
	PANC1	MEM	22.5	5.77		26	2.55		23	3.27		21	17.47		29	0.29		75	60.25		34	OOR <		198.5	6.8		12692	1615.28		21	4.39		30	0.16		102	1.29		29	4.12		32	0.62		64.5	0.43		21	OOR <
	PANC1	EMEM	25	7.35		26	2.55		23	3.27		24	21.38		29.5	0.3		59	49.42		33	OOR <		200.5	6.91		12024.5	1412.53		25	6.31		32.5	0.21		123	1.65		27	3.63		31	0.59		74	0.65		25	OOR <
	PANC1	DMEM LG	25	7.35		27	2.7		33	4.81		22.5	19.5		27	0.27		150	102.59		26	OOR <		199	6.83		13415.5	1874.85		22	4.88		33.5	0.23		89	1.07		28	3.87		28	0.49		64	0.42		23	OOR <
	PANC1	DMEM HG	21	4.78		23	2.08		26	3.77		22	18.84		21	0.2		181	117.8		21	OOR <		193	6.52		13249.5	1811.09		21.5	4.64		29	0.14		80	0.92		32.5	4.96		27.5	0.47		58.5	0.3		24	OOR <
	PANC1	DMEM/F12	21.5	5.11		27	2.7		30	4.39		26	23.7		28	0.28		40	34.85		22	OOR <		148	4.13		9474	855.72		24	5.84		26	0.08		84	0.99		24	2.89		28	0.49		60	0.33		19	OOR <
	PANC1	RPMI1640	22	5.44		25	2.4		31	4.53		21	17.47		33	0.34		63	52.22		23.5	OOR <		173	5.48		9901	930.72		23	5.36		29	0.14		71	0.78		24	2.89		26	0.43		55	0.22		22	OOR <
	PANC1	MEM	21.5	5.11		24	2.24		27	3.93		21	17.47		32	0.33		59.5	49.77		26	OOR <		175	5.59		11061	1168		21	4.39		30.5	0.17		89	1.07		26	3.38		25	0.39		64	0.42		21	OOR <
	PANC1	EMEM	21	4.78		26	2.55		33	4.81		21	17.47		32	0.33		44	38.13		21	OOR <		177	5.69		11979	1399.8		19	3.39		25	0.06		85	1		27.5	3.75		25	0.39		62	0.38		20	OOR <
	Control	DMEM LG	11	OOR <		18	1.07		13.5	0.8		14	0.29		14.5	0.13		13	3.95		15	OOR <		37.5	OOR <		24.5	0.78		10	OOR <		22	0.01		51	0.47		17.5	1.24		15.5	0.11		44	OOR <		20.5	OOR <
	Control	DMEM HG	15	0.26		15	OOR <		13	0.46		12	OOR <		14	0.13		9	OOR <		15.5	OOR <		45	OOR <		23	0.68		11	OOR <		24	0.04		48.5	0.44		18.5	1.5		14	0.06		51	0.14		21	OOR <
	Control	DMEM/F12	11	OOR <		18	1.07		17	2		11.5	OOR <		16	0.15		10.5	OOR <		13	OOR <		47	OOR <		40	1.8		11.5	OOR <		22	0.01		50	0.46		18.5	1.5		20	0.24		42.5	OOR <		23	OOR <
	Control	RPMI1640	11	OOR <		17.5	0.93		11	OOR <		12.5	OOR <		16.5	0.15		11	OOR <		12	OOR <		50	OOR <		27	0.95		11	OOR <		21.5	0		57.5	0.57		13	OOR <		14	0.06		39.5	OOR <		25	OOR <
	Control	MEM	11.5	OOR <		18	1.07		14	1.04		15	5.86		16	0.15		11	OOR <		14	OOR <		46	OOR <		24	0.75		13	OOR <		22	0.01		54.5	0.52		16	0.84		18	0.18		47	0.05		23	OOR <
	Control	EMEM	10	OOR <		15	OOR <		13	0.46		12	OOR <		18.5	0.18		10	OOR <		14.5	OOR <		39	OOR <		21	0.54		13	OOR <		20	OOR <		66	0.7		19	1.63		17	0.15		41	OOR <		17.5	OOR <
				sCD40L			EGF			Eotaxin			FGF-2			FLT-3L			Fractalkine			G-CSF			GM-CSF			GROα			IFN-α2			IFNγ			IL-1α			IL-1β			IL-1RA			IL-2			IL-3
				Units: pg/mL			Units: pg/mL			Units: pg/mL			Units: pg/mL			Units: pg/mL			Units: pg/mL			Units: pg/mL			Units: pg/mL			Units: pg/mL			Units: pg/mL			Units: pg/mL			Units: pg/mL			Units: pg/mL			Units: pg/mL			Units: pg/mL			Units: pg/mL
				sCD40L			EGF			Eotaxin			FGF-2			FLT-3L			Fractalkine			G-CSF			GM-CSF			GROα			IFN-α2			IFNγ			IL-1α			IL-1β			IL-1RA			IL-2			IL-3
	Description	Dilution Factor	FI	Obs Conc.	Exp Conc.	FI	Obs Conc.	Exp Conc.	FI	Obs Conc.	Exp Conc.	FI	Obs Conc.	Exp Conc.	FI	Obs Conc.	Exp Conc.	FI	Obs Conc.	Exp Conc.	FI	Obs Conc.	Exp Conc.	FI	Obs Conc.	Exp Conc.	FI	Obs Conc.	Exp Conc.	FI	Obs Conc.	Exp Conc.	FI	Obs Conc.	Exp Conc.	FI	Obs Conc.	Exp Conc.	FI	Obs Conc.	Exp Conc.	FI	Obs Conc.	Exp Conc.	FI	Obs Conc.	Exp Conc.	FI	Obs Conc.
	Standard 1	1	15	2.87	2.56	16	OOR <	0.64	14	0.49	0.64	13	2.9	5.12	21	0.19	0.19	11	5.36	6.4	53	0.96	0.96	121.5	0.47	0.51	17	0.26	0.26	13	1.67	1.6	32.5	0.27	0.26	84	0.96	0.96	14.5	0.36	0.32	20	0.34	0.32	46	0.17	0.13	25	0.26
	Standard 2	1	34	11.72	12.8	27.5	3.56	3.2	27.5	3.27	3.2	28.3	27.09	25.6	86.5	0.9	0.96	33	34.6	32	115.5	4.8	4.8	254.5	2.87	2.56	33	1.29	1.28	27.8	7.95	8	113.5	1.18	1.28	309	4.79	4.8	20.5	1.59	1.6	60.5	1.44	1.6	74	0.55	0.64	65.5	1.29
	Standard 3	1	164.3	61.69	64	239.8	15.45	16	273.5	15.59	16	293.5	124.23	128	561.5	5.04	4.8	282.8	151.08	160	483.8	24	24	642.8	10.88	12.8	131	6.04	6.4	123	37.65	40	542.5	6.49	6.4	1413.5	23.52	24	50.3	7.41	8	287.8	8.24	8	218.3	2.92	3.2	264	5.93
	Standard 4	1	1144.5	365.69	320	3339.8	85.53	80	2416	86.84	80	3285	664.16	640	3114	25.72	24	3513	871.51	800	3108.5	120	120	2925.8	99.26	64	862	36.64	32	940.8	227.89	200	2702.3	37.17	32	5539.3	136.5	120	262.5	46.7	40	1397.5	47.04	40	1082.8	21	16	1515.3	43.22
	Standard 5	1	5677	1535.04	1600	11758	353.23	400	7133.3	350.63	400	10062.8	3229.14	3200	9805.8	101.04	120	12449.3	3494.29	4000	10936.8	600	600	4954.3	256.28	320	3035.5	145.47	160	4133.5	931.4	1000	8121.5	138.99	160	10559.8	461.97	600	1010.3	181.55	200	4271.5	178.11	200	3192.8	75.59	80	3367	130.25
	Standard 6	1	24465	8030.9	8000	23376.8	3216.63	2000	15264	2295.03	2000	13335	9948.36	16000	24625.8	1954.79	600	24505.8	56228.4	20000	25185	3000	3000	10756	1566.82	1600	9048	800.22	800	14201.3	5018.47	5000	21693.5	1121.71	800	20191.8	4813.19	3000	5379.5	1070.98	1000	12839.3	996.02	1000	10977.8	379.07	400	9206.3	815.82
	Standard 7	1	25201.8	11812	40000	25078.5	6683.6	10000	20718.3	12801.1	10000	14629.8	26066.7	80000	25053	2530.43	3000	24863.5	78031.3	100000	---		15000	18619.3	10962.1	8000	16546	5466.51	4000	24215.5	41923.2	25000	25029.5	4267.33	4000	24164.3	26000.1	15000	14387.8	4755.16	5000	23143.8	7853.66	5000	23392.5	2660.76	2000	17997.3	5653.22
	Standard 8	1	25424.5	OOR >	200000	---		50000	22648	34051.3	50000	17069	OOR >	400000	25132	2673.59	15000	24964	87490	500000	---		75000	23096	33709.8	40000	18939	14076.4	20000	24777	55815.1	125000	25076	4448.69	20000	24402	30239.3	75000	21652.5	27143.8	25000	24640	13968.3	25000	25231	5592.31	10000	22705	15994.8
	SAR030	DMEM LG	15.5	3.13		23.5	2.89		13	OOR <		23	22.01		23	0.22		13	10.47		6275	251.68		1883	49.42		3704.5	187.65		13	1.67		23	0.17		771	12.3		11	OOR <		18.5	0.3		77	0.59		15	OOR <
	SAR030	DMEM HG	12	1.25		24	2.98		16.5	1.58		28	26.87		27	0.27		9	OOR <		5809	229.11		1599	38.75		3227	157.05		13	1.67		34	0.28		763	12.16		16.5	0.78		18	0.29		74	0.55		14	OOR <
	SAR030	DMEM/F12	18.5	4.63		19	1.81		15.5	1.29		19	17.17		29	0.29		15	14.16		6296	252.73		1925	51.1		4473	242.6		10.5	0.14		41.5	0.37		921	14.81		19	1.29		24	0.44		74	0.55		19.5	0.08
	SAR030	RPMI1640	17.5	4.14		21	2.36		18	1.91		33	31.01		29	0.29		12	8.21		8620	392.67		2658	84.76		5128.5	295.81		18	4.02		52	0.48		1046.5	16.96		17	0.88		29.5	0.59		75	0.56		16	OOR <
	SAR030	MEM	17	3.89		24	2.98		15.5	1.29		26	25.04		31	0.31		12	8.21		7538	320.94		2308	67.62		5331	313.57		17	3.58		46	0.41		1189.5	19.47		23	2.1		21.5	0.38		76	0.58		18	0.02
	SAR030	EMEM	15	2.87		17	0.88		14.5	0.88		14	7.58		22.5	0.21		8.5	OOR <		5952	235.89		1785.5	45.63		4238	225		16.5	3.36		37	0.32		1147	18.72		17	0.88		22	0.39		64.5	0.41		18	0.02
	SAR030	DMEM LG	17.5	4.14		19	1.81		15	1.11		22	20.9		18	0.16		12.5	9.39		6429	259.45		1541	36.71		4184	221.06		14	2.18		33	0.27		1358	22.5		15	0.47		22	0.39		60.5	0.36		12.5	OOR <
	SAR030	DMEM HG	16.5	3.64		18	1.44		16.5	1.58		27	25.97		21.5	0.2		12	8.21		6649.5	270.88		1536	36.54		3605	181.07		11	0.51		34	0.28		1502	25.16		17	0.88		28	0.55		63.5	0.4		18	0.02
	SAR030	DMEM/F12	13	1.81		19	1.81		15	1.11		21	19.74		16	0.13		13	10.47		6593	267.92		1654	40.73		3643.5	183.6		12	1.12		34	0.28		1331	22.01		16	0.67		24.5	0.45		60	0.35		17.5	OOR <
	SAR030	RPMI1640	12	1.25		22	2.59		16	1.44		17	14.15		20	0.18		11	5.36		7311	307.48		1610.5	39.16		3848.5	197.39		15	2.66		34	0.28		1333	22.04		18.5	1.19		17	0.26		56	0.3		15	OOR <
	SAR030	MEM	14.5	2.61		17	0.88		11	OOR <		16	12.37		19.5	0.18		9	OOR <		6625	269.6		1697	42.3		3526	175.92		14	2.18		36	0.31		1397	23.21		15	0.47		29	0.57		56	0.3		17	OOR <
	SAR030	EMEM	14	2.35		21	2.36		15	1.11		20	18.5		19	0.17		10	OOR <		7460	316.26		1850	48.12		4012	208.75		16	3.13		37	0.32		1198.5	19.63		18	1.09		19	0.31		67	0.45		15.5	OOR <
	SAR030	DMEM LG	12	1.25		26	3.33		12	OOR <		58	46.72		46	0.48		13	10.47		11694	679.91		2616	82.59		3918	202.18		18.5	4.24		44.5	0.4		2143	37.87		16.5	0.78		28	0.55		101.5	0.96		16	OOR <
	SAR030	DMEM HG	13.5	2.08		24	2.98		18	1.91		67	51.31		48	0.5		11	5.36		13242	853.59		2466.5	75.13		4633	255.01		15	2.66		42.5	0.38		2243.5	40		19.5	1.39		22	0.39		93	0.83		15	OOR <
	SAR030	DMEM/F12	16	3.38		25.5	3.24		17	1.7		49	41.69		40	0.41		13.5	11.47		12311	747.39		2598	81.67		5389	318.78		18.5	4.24		49.5	0.45		1804	30.97		23.5	2.2		27.5	0.53		88	0.75		13.5	OOR <
	SAR030	RPMI1640	20	5.35		22.5	2.69		17	1.7		105	67.72		44	0.46		16	15.76		13429	875.6		2802	92.4		5593.5	337.6		19	4.45		55	0.51		2017	35.26		22.5	2		30	0.6		101	0.95		17	OOR <
	SAR030	MEM	16	3.38		23	2.79		18	1.91		28	26.87		47.5	0.5		13.5	11.47		11670	677.33		2545	79		5632.5	341.27		13.5	1.93		46	0.41		1667	28.29		21	1.69		30	0.6		90.5	0.79		15	OOR <
	SAR030	EMEM	15	2.87		22	2.59		18	1.91		26	25.04		39.5	0.41		12.5	9.39		9392	453.15		2082	57.6		5017	286.31		15.5	2.9		45.5	0.41		1799.5	30.88		21.5	1.8		27.5	0.53		82	0.66		13	OOR <
	HEPG2	DMEM LG	11.5	0.96		14	OOR <		14	0.49		15.5	11.36		68	0.71		850.5	308.84		20.5	OOR		38.5	OOR <		61.5	2.8		13	1.67		23	0.17		98	1.23		18	1.09		54	1.26		34.5	0.03		15	OOR <
	HEPG2	DMEM HG	14	2.35		16	OOR <		14	0.49		13	2.9		59	0.62		948	332.2		23	OOR		41	OOR <		60	2.72		11	0.51		20	0.14		67	0.62		18	1.09		46	1.03		35	0.04		14	OOR <
	HEPG2	DMEM/F12	13	1.81		15	OOR <		14	0.49		16.5	13.29		48	0.5		658	260.54		18.5	OOR		52.5	OOR <		50	2.21		15	2.66		17	0.11		51.5	0.26		13	0.03		52.5	1.21		29	OOR <		16	OOR <
	HEPG2	RPMI1640	8	OOR <		17	0.88		15.5	1.29		14	7.58		64	0.67		1060	358.34		19	OOR		40.5	OOR <		73	3.36		13	1.67		17	0.11		54	0.32		18	1.09		54.5	1.27		33	0.02		13	OOR <
	HEPG2	MEM	15.5	3.13		15	OOR <		15	1.11		13.5	5.76		52	0.54		908	322.69		21	OOR		56	OOR <		63	2.87		16	3.13		22	0.16		84	0.96		13	0.03		35.5	0.75		33	0.02		12	OOR <
	HEPG2	EMEM	10	OOR <		14	OOR <		17.5	1.81		11.5	OOR <		50	0.52		478	211.58		16	OOR		46.5	OOR <		53	2.37		13	1.67		22	0.16		258	3.96		17	0.88		51	1.17		30	OOR <		16	OOR <
	HEPG2	DMEM LG	16	3.38		15.5	OOR <		12.5	OOR <		17	14.15		37	0.38		213	126.09		32	OOR		51	OOR <		30	1.12		13.5	1.93		19.5	0.13		107	1.4		11.5	OOR <		27.5	0.53		26	OOR <		12	OOR <
	HEPG2	DMEM HG	12	1.25		17	0.88		13	OOR <		15.5	11.36		44	0.46		419.5	194.49		20	OOR		52	OOR <		34	1.35		16	3.13		24	0.18		124	1.7		13	0.03		55	1.28		38	0.07		14	OOR <
	HEPG2	DMEM/F12	11.5	0.96		13	OOR <		15	1.11		16	12.37		36	0.37		670	263.66		20	OOR		42	OOR <		39.5	1.66		12	1.12		20	0.14		57.5	0.4		15	0.47		42	0.92		34.5	0.03		15	OOR <
	HEPG2	RPMI1640	9	OOR <		14	OOR <		12	OOR <		13	2.9		39.5	0.41		411	191.95		16	OOR		44	OOR <		38	1.57		10	OOR <		18	0.12		39.5	OOR <		14	0.25		49	1.12		27	OOR <		15	OOR <
	HEPG2	MEM	16	3.38		18.5	1.64		16	1.44		17	14.15		28.5	0.28		344	171.24		18	OOR		46.5	OOR <		39	1.63		15	2.66		19	0.13		35	OOR <		15	0.47		43	0.95		34	0.03		16.5	OOR <
	HEPG2	EMEM	11	0.66		17	0.88		14	0.49		11	OOR <		41	0.43		401	188.93		23.5	OOR		51	OOR <		35	1.41		12	1.12		25	0.19		53	0.29		12.5	OOR <		65	1.56		30.5	OOR <		12	OOR <
	HEPG2	DMEM LG	10	OOR <		17	0.88		9	OOR <		17.5	14.97		28.5	0.28		178	112.41		24	OOR		43	OOR <		27.5	0.97		12	1.12		20.5	0.14		130	1.81		17	0.88		56	1.31		28	OOR <		16.5	OOR <
	HEPG2	DMEM HG	10.5	0.34		12	OOR <		18	1.91		17	14.15		38	0.39		522	223.99		18	OOR		33.5	OOR <		40.5	1.71		8.5	OOR <		17	0.11		47.5	0.14		12	OOR <		81	2.02		36	0.05		13	OOR <
	HEPG2	DMEM/F12	11	0.66		10	OOR <		15.5	1.29		13.5	5.76		30	0.3		677	265.46		18.5	OOR		41	OOR <		27	0.94		12	1.12		14	0.08		32	OOR <		19	1.29		56.5	1.32		22.5	OOR <		15	OOR <
	HEPG2	RPMI1640	11.5	0.96		15.5	OOR <		11	OOR <		13	2.9		30.5	0.31		564	235.55		20	OOR		49	OOR <		45.5	1.98		11.5	0.83		19	0.13		344	5.36		8	OOR <		95.5	2.43		32	0.01		17.5	OOR <
	HEPG2	MEM	12	1.25		13	OOR <		15	1.11		10	OOR <		27	0.27		474.5	210.57		20	OOR		43	OOR <		36	1.46		8.5	OOR <		20	0.14		140	1.99		16.5	0.78		55	1.28		28.5	OOR <		16	OOR <
	HEPG2	EMEM	10	OOR <		11	OOR <		16	1.44		17.5	14.97		32	0.32		538	228.43		18	OOR		46	OOR <		31	1.18		11.5	0.83		18	0.12		272	4.19		17	0.88		74	1.82		28	OOR <		12.5	OOR <
	SAR120	DMEM LG	15.5	3.13		22	2.59		17	1.7		14	7.58		31	0.31		12	8.21		24	OOR		409	5.84		18	0.34		13	1.67		19.5	0.13		87	1.02		17	0.88		13	0.16		39.5	0.09		15.5	OOR <
	SAR120	DMEM HG	16	3.38		16	OOR <		25	2.98		12.5	OOR <		42	0.44		12	8.21		26	OOR		702	12.26		16.5	0.22		11	0.51		17	0.11		103	1.32		12.5	OOR <		18	0.29		43	0.13		19	0.06
	SAR120	DMEM/F12	13	1.81		16	OOR <		20	2.27		12	OOR <		48	0.5		15	14.16		23	OOR		641.5	10.85		20	0.49		11	0.51		32	0.26		190	2.84		16	0.67		16	0.23		35.5	0.04		18	0.02
	SAR120	RPMI1640	16	3.38		16	OOR <		22	2.58		14	7.58		56	0.59		12	8.21		21	OOR		450.5	6.69		18	0.34		13	1.67		31	0.25		87.5	1.03		16.5	0.78		19	0.31		25	OOR <		16	OOR <
	SAR120	MEM	16	3.38		16	OOR <		20	2.27		14	7.58		57	0.6		11	5.36		23.5	OOR		840.5	15.67		35	1.41		16	3.13		32	0.26		162	2.37		16	0.67		17	0.26		36	0.05		16	OOR <
	SAR120	EMEM	15.5	3.13		14	OOR <		17.5	1.81		14	7.58		55	0.58		9.5	OOR <		26.5	OOR		720	12.69		82	3.79		13.5	1.93		42	0.37		68	0.64		14	0.25		20	0.34		34	0.03		16	OOR <
	SAR120	DMEM LG	14	2.35		15	OOR <		14	0.49		10	OOR <		35	0.36		8	OOR <		24.5	OOR		420	6.06		13	OOR <		14	2.18		28	0.22		94	1.15		22	1.9		14.5	0.2		36	0.05		11.5	OOR <
	SAR120	DMEM HG	12	1.25		13	OOR <		22	2.58		18	15.74		38.5	0.4		12	8.21		25	OOR		667.5	11.45		11	OOR <		10.5	0.14		26	0.2		74	0.76		18	1.09		18	0.29		35.5	0.04		13.5	OOR <
	SAR120	DMEM/F12	17	3.89		18	1.44		21	2.43		13.5	5.76		45	0.47		14	12.42		48.5	0.68		811	14.92		17	0.26		14	2.18		26	0.2		175	2.59		16	0.67		16	0.23		46	0.17		11	OOR <
	SAR120	RPMI1640	14	2.35		14	OOR <		15.5	1.29		15.5	11.36		62	0.65		9	OOR <		27	OOR		667	11.44		14	OOR <		14	2.18		27.5	0.22		171	2.52		18	1.09		18.5	0.3		44.5	0.15		17	OOR <
	SAR120	MEM	11	0.66		15	OOR <		19	2.1		16	12.37		54	0.57		11.5	6.89		23	OOR		1015	20.31		19	0.42		18	4.02		28	0.22		105.5	1.37		13	0.03		18	0.29		34	0.03		15	OOR <
	SAR120	EMEM	15	2.87		18	1.44		11	OOR <		18.5	16.47		84.5	0.88		10.5	3.38		21	OOR		909.5	17.46		18	0.34		15	2.66		30	0.24		118.5	1.61		17	0.88		21	0.36		41	0.11		17	OOR <
	SAR120	DMEM LG	17.5	4.14		18.5	1.64		22.5	2.65		14	7.58		30.5	0.31		12.5	9.39		22	OOR		508	7.89		11	OOR <		14.5	2.42		25.5	0.19		51.5	0.26		17	0.88		21.5	0.38		30	OOR <		16	OOR <
	SAR120	DMEM HG	15	2.87		14	OOR <		21	2.43		19	17.17		36	0.37		11	5.36		28.5	OOR		695.5	12.11		21	0.56		18.5	4.24		27.5	0.22		81.5	0.91		12	OOR <		28	0.55		27	OOR <		13.5	OOR <
	SAR120	DMEM/F12	14	2.35		12	OOR <		29	3.44		12.5	OOR <		37	0.38		11	5.36		61	1.46		611.5	10.16		13	OOR <		12	1.12		27.5	0.22		82	0.92		12.5	OOR <		21	0.36		36	0.05		16.5	OOR <
	SAR120	RPMI1640	11	0.66		17	0.88		22	2.58		14	7.58		30	0.3		9	OOR <		25	OOR		390.5	5.47		18	0.34		10	OOR <		20	0.14		100	1.27		13.5	0.15		19	0.31		33	0.02		20	0.1
	SAR120	MEM	14.5	2.61		14	OOR <		11	OOR <		17	14.15		35.5	0.36		10	OOR <		16.5	OOR		693	12.05		15.5	0.14		11.5	0.83		19	0.13		64	0.55		14	0.25		17	0.26		28	OOR <		15	OOR <
	SAR120	EMEM	13	1.81		15	OOR <		15	1.11		12	OOR <		32	0.32		10	OOR <		34.5	OOR		532	8.41		20	0.49		14	2.18		26	0.2		87	1.02		14	0.25		15.5	0.22		26	OOR <		12.5	OOR <
	SAR120	DMEM LG	14	2.35		12	OOR <		25	2.98		17	14.15		35	0.36		10	OOR <		45	0.46		566	9.15		19.5	0.45		12.5	1.4		23	0.17		53.5	0.31		15	0.47		18	0.29		28.5	OOR <		22	0.17
	SAR120	DMEM HG	15	2.87		11	OOR <		33	3.84		17.5	14.97		28	0.28		10	OOR <		26	OOR		630	10.58		19	0.42		13.5	1.93		25	0.19		79.5	0.87		16	0.67		14	0.18		29	OOR <		17.5	OOR <
	SAR120	DMEM/F12	14	2.35		14	OOR <		13	OOR <		17.5	14.97		27	0.27		11.5	6.89		94	3.5		727.5	12.87		25	0.82		13	1.67		23	0.17		61.5	0.5		14	0.25		18	0.29		24	OOR <		13	OOR <
	SAR120	RPMI1640	13	1.81		11	OOR <		18	1.91		12	OOR <		33	0.34		9	OOR <		26.5	OOR		634.5	10.69		32	1.24		12	1.12		22	0.16		68	0.64		16	0.67		14.5	0.2		31	0		11	OOR <
	SAR120	MEM	15	2.87		17	0.88		14.5	0.88		11	OOR <		44	0.46		13	10.47		35	OOR		981	19.37		23	0.69		16	3.13		25	0.19		107.5	1.41		17	0.88		18.5	0.3		35	0.04		12	OOR <
	SAR120	EMEM	11	0.66		15	OOR <		13	OOR <		11	OOR <		42	0.44		9	OOR <		18.5	OOR		679.5	11.73		35	1.41		13	1.67		26	0.2		66	0.59		15	0.47		16	0.23		30	OOR <		13.5	OOR <
	SAR121	DMEM LG	16	3.38		18	1.44		22	2.58		18.5	16.47		20	0.18		14.5	13.31		157	7.24		1812.5	46.66		6229	400.89		17.5	3.8		51	0.47		369	5.76		15	0.47		21	0.36		38.5	0.08		15.5	OOR <
	SAR121	DMEM HG	23	6.77		19	1.81		23	2.72		20	18.5		17	0.14		13.5	11.47		431	21.51		2853	95.19		10658.5	1163.69		22	5.7		68	0.66		369.5	5.77		16	0.67		33	0.68		46	0.17		19	0.06
	SAR121	DMEM/F12	17	3.89		21	2.36		26.5	3.16		16	12.37		26.5	0.26		16	15.76		266	13.25		3307	122.14		9638	918.17		22	5.7		54	0.5		458	7.19		18.5	1.19		22	0.39		50.5	0.22		18	0.02
	SAR121	RPMI1640	19	4.87		23	2.79		23.5	2.79		22	20.9		23	0.22		11.5	6.89		375	18.8		3673.5	146.78		10161	1036.7		20	4.88		65.5	0.63		351	5.47		25.5	2.59		24	0.44		46	0.17		13	OOR <
	SAR121	MEM	17	3.89		22	2.59		21	2.43		19	17.17		36	0.37		11	5.36		434	21.66		4299	195.39		10520	1126.81		16	3.13		58.5	0.55		464	7.29		22.5	2		32.5	0.67		42	0.12		13	OOR <
	SAR121	EMEM	18	4.38		22	2.59		27	3.21		23	22.01		24	0.23		13.5	11.47		571	27.98		5597	327.31		11520	1423.52		16	3.13		55.5	0.52		571	9.02		16	0.67		33.5	0.69		54	0.27		17	OOR <
	SAR121	DMEM LG	21	5.83		23	2.79		47	5.02		20	18.5		28.5	0.28		13	10.47		92	3.37		2538	78.65		9254	839.66		16.5	3.36		57	0.54		301	4.66		18.5	1.19		28	0.55		42	0.12		15	OOR <
	SAR121	DMEM HG	19	4.87		16.5	OOR <		35.5	4.07		26	25.04		28.5	0.28		12	8.21		199	9.62		2614	82.49		9582	906.3		23.5	6.31		80	0.79		282	4.35		23	2.1		25	0.47		50	0.22		15	OOR <
	SAR121	DMEM/F12	17.5	4.14		22.5	2.69		25.5	3.04		15.5	11.36		26	0.26		10	OOR <		153	7.01		2887	97.08		10109	1024.26		17.5	3.8		52	0.48		419	6.56		24	2.3		27	0.52		43	0.13		18.5	0.04
	SAR121	RPMI1640	18	4.38		22	2.59		28	3.33		26	25.04		21	0.19		18.5	19.33		635	30.81		5071	268.3		10828	1210.53		16	3.13		51.5	0.47		452.5	7.1		20	1.49		23	0.42		53	0.26		19	0.06
	SAR121	MEM	22	6.3		22	2.59		27.5	3.27		21	19.74		22.5	0.21		15	14.16		194	9.34		3317	122.78		10355	1084.45		16.5	3.36		51	0.47		520.5	8.2		34.5	4.36		29.5	0.59		48.5	0.2		14	OOR <
	SAR121	EMEM	18	4.38		25	3.16		33.5	3.89		19	17.17		31	0.31		13	10.47		2690	105.53		7997	722.25		11674	1476.23		15.5	2.9		51	0.47		726	11.55		23	2.1		35	0.73		45.5	0.16		13	OOR <
	SAR121	DMEM LG	16	3.38		20	2.11		66	6.31		15.5	11.36		23	0.22		15.5	14.98		64	1.64		2166	61.23		8118	642.36		16.5	3.36		55.5	0.52		183	2.72		9.5	OOR <		29.5	0.59		30	OOR <		14.5	OOR <
	SAR121	DMEM HG	17	3.89		20	2.11		28	3.33		23	22.01		28.5	0.28		12	8.21		113	4.65		2131	59.7		9099	809.82		16	3.13		48	0.44		237	3.62		14.5	0.36		32	0.65		46	0.17		16.5	OOR <
	SAR121	DMEM/F12	17	3.89		21	2.36		29	3.44		17.5	14.97		16	0.13		12	8.21		124	5.31		2948	100.52		8807	756.26		15	2.66		52.5	0.49		215.5	3.27		19	1.29		23	0.42		38	0.07		15.5	OOR <
	SAR121	RPMI1640	20	5.35		22	2.59		26	3.1		31	29.42		27	0.27		20	21.26		1114	50.23		6975	525.31		10251	1058.58		17	3.58		66	0.64		575	9.08		21	1.69		31	0.63		47	0.18		18	0.02
	SAR121	MEM	21	5.83		20	2.11		27.5	3.27		14	7.58		16	0.13		11.5	6.89		249	12.35		3397	127.94		10178	1040.8		14.5	2.42		55	0.51		280	4.32		20	1.49		27	0.52		45	0.15		15	OOR <
	SAR121	EMEM	16	3.38		21.5	2.48		34	3.93		15	10.26		26	0.26		14	12.42		1366	59.63		6529	453.61		9959	989.23		21	5.29		50	0.46		540	8.51		22	1.9		27.5	0.53		48.5	0.2		18	0.02
	MCF7	DMEM LG	3	OOR <		10.5	OOR <		11	OOR <		13.5	5.76		21	0.19		9	OOR <		14	OOR		33	OOR <		7	OOR <		8.5	OOR <		14.5	0.08		43.5	OOR <		12	OOR <		16	0.23		29	OOR <		15.5	OOR <
	MCF7	DMEM HG	6.5	OOR <		9.5	OOR <		10	OOR <		10.5	OOR <		11	0.06		10	OOR <		14	OOR		34	OOR <		11	OOR <		11	0.51		16	0.1		64	0.55		9	OOR <		13.5	0.17		28.5	OOR <		13	OOR <
	MCF7	DMEM/F12	6.5	OOR <		11.5	OOR <		13	OOR <		7	OOR <		11	0.06		7	OOR <		12	OOR		37	OOR <		8	OOR <		8	OOR <		11	0.05		46.5	0.11		13	0.03		13.5	0.17		27.5	OOR <		10	OOR <
	MCF7	RPMI1640	10	OOR <		13.5	OOR <		13	OOR <		9	OOR <		14.5	0.11		5	OOR <		8.5	OOR		36	OOR <		10	OOR <		9	OOR <		13	0.07		69	0.66		10	OOR <		14	0.18		33	0.02		16	OOR <
	MCF7	MEM	5	OOR <		11	OOR <		11.5	OOR <		10.5	OOR <		15	0.12		4.5	OOR <		7	OOR		32	OOR <		9	OOR <		11	0.51		15	0.09		58.5	0.43		10	OOR <		17	0.26		22	OOR <		13	OOR <
	MCF7	EMEM	7	OOR <		12	OOR <		9	OOR <		7	OOR <		16.5	0.14		7	OOR <		11	OOR		33	OOR <		7.5	OOR <		8.5	OOR <		14	0.08		57	0.39		13	0.03		14	0.18		27	OOR <		13	OOR <
	MCF7	DMEM LG	9.5	OOR <		10	OOR <		9	OOR <		12	OOR <		12	0.08		8	OOR <		10	OOR		27.5	OOR <		9	OOR <		10	OOR <		13	0.07		32	OOR <		9	OOR <		13	0.16		19	OOR <		13	OOR <
	MCF7	DMEM HG	6.5	OOR <		13	OOR <		9.5	OOR <		11	OOR <		12	0.08		7	OOR <		10	OOR		36	OOR <		8	OOR <		10	OOR <		12.5	0.06		44.5	0.04		9.5	OOR <		15.5	0.22		24	OOR <		12	OOR <
	MCF7	DMEM/F12	8	OOR <		11	OOR <		12.5	OOR <		10.5	OOR <		12	0.08		9	OOR <		10.5	OOR		36	OOR <		13.5	OOR <		10	OOR <		13	0.07		25	OOR <		11.5	OOR <		12	0.13		17	OOR <		18	0.02
	MCF7	RPMI1640	5.5	OOR <		11	OOR <		8.5	OOR <		7	OOR <		15	0.12		10	OOR <		11	OOR		24.5	OOR <		11.5	OOR <		10	OOR <		11	0.05		41	OOR <		11.5	OOR <		16	0.23		26	OOR <		15	OOR <
	MCF7	MEM	10.5	0.34		9	OOR <		10	OOR <		9	OOR <		14	0.11		8	OOR <		10	OOR		30	OOR <		8.5	OOR <		11	0.51		13	0.07		28	OOR <		11	OOR <		15	0.21		28	OOR <		18	0.02
	MCF7	EMEM	9	OOR <		10	OOR <		12.5	OOR <		8	OOR <		10	0.05		9	OOR <		13	OOR		33	OOR <		10	OOR <		11.5	0.83		14.5	0.08		66	0.59		12	OOR <		18	0.29		23	OOR <		14	OOR <
	MCF7	DMEM LG	10.5	0.34		12	OOR <		11	OOR <		8	OOR <		12	0.08		12.5	9.39		10	OOR		21	OOR <		9	OOR <		9	OOR <		14	0.08		67.5	0.63		10	OOR <		15	0.21		26	OOR <		12	OOR <
	MCF7	DMEM HG	10	OOR <		11	OOR <		11	OOR <		9	OOR <		11	0.06		10.5	3.38		9	OOR		29	OOR <		10	OOR <		13	1.67		15	0.09		28	OOR <		10	OOR <		11	0.11		22	OOR <		15.5	OOR <
	MCF7	DMEM/F12	7.5	OOR <		11	OOR <		10.5	OOR <		7	OOR <		10	0.05		9	OOR <		9	OOR		25	OOR <		12	OOR <		9	OOR <		11	0.05		40.5	OOR <		12	OOR <		11	0.11		27	OOR <		16	OOR <
	MCF7	RPMI1640	5	OOR <		16	OOR <		8	OOR <		13	2.9		9	0.03		7	OOR <		11	OOR		38	OOR <		11	OOR <		9	OOR <		14	0.08		31	OOR <		10	OOR <		13	0.16		29.5	OOR <		14	OOR <
	MCF7	MEM	10.5	0.34		16	OOR <		10	OOR <		13	2.9		9	0.03		12.5	9.39		13	OOR		37.5	OOR <		12	OOR <		6.5	OOR <		12	0.06		31	OOR <		11	OOR <		10.5	0.1		22.5	OOR <		14	OOR <
	MCF7	EMEM	10.5	0.34		12.5	OOR <		8	OOR <		9.5	OOR <		11	0.06		7	OOR <		11	OOR		28.5	OOR <		12	OOR <		10	OOR <		19	0.13		29	OOR <		9	OOR <		14	0.18		24	OOR <		16	OOR <
	Control	DMEM LG	3.5	OOR <		13	OOR <		8	OOR <		8	OOR <		13	0.09		7.5	OOR <		13	OOR		67	OOR <		16	0.18		11	0.51		14	0.08		151	2.18		12	OOR <		13	0.16		24.5	OOR <		15	OOR <
	Control	DMEM HG	8	OOR <		14	OOR <		14.5	0.88		12	OOR <		11	0.06		4.5	OOR <		12	OOR		48	OOR <		18	0.34		6	OOR <		15	0.09		239	3.65		12	OOR <		17	0.26		22	OOR <		10	OOR <
	Control	DMEM/F12	7	OOR <		16	OOR <		10	OOR <		10.5	OOR <		12	0.08		6	OOR <		10	OOR		42	OOR <		21	0.56		7.5	OOR <		16.5	0.1		190	2.84		10	OOR <		11	0.11		21	OOR <		15	OOR <
	Control	RPMI1640	7.5	OOR <		12.5	OOR <		7	OOR <		13	2.9		13.5	0.1		7	OOR <		12	OOR		54	OOR <		18	0.34		9.5	OOR <		16.5	0.1		100.5	1.28		14	0.25		7.5	0.03		26	OOR <		16	OOR <
	Control	MEM	13	1.81		12	OOR <		10	OOR <		10	OOR <		12	0.08		9	OOR <		15	OOR		61.5	OOR <		15.5	0.14		11	0.51		16	0.1		300	4.65		16	0.67		16	0.23		31	0		16.5	OOR <
	Control	EMEM	10	OOR <		9	OOR <		11	OOR <		11	OOR <		11	0.06		8	OOR <		15.5	OOR		49	OOR <		14	OOR <		11	0.51		15	0.09		92.5	1.13		15	0.47		11	0.11		35	0.04		16	OOR <
				sCD40L			EGF			Eotaxin			FGF-2			FLT-3L			Fractalkine			G-CSF			GM-CSF			GROα			IFN-α2			IFNγ			IL-1α			IL-1β			IL-1RA			IL-2			IL-3
	LEGEND
	ENTRY	DEFINITION		DESCRIPTION
	FI	Fluorescent Intensity		Fluorescent Intensity is the median FI value of the bead population for a specific analyte.
	Obs Conc	Observed Concentration		The corresponding concentration of the FI calculated with the standard curve.
	Exp Conc	Expected Concentration		The assay's designated concentration values.
	OOR	Out of Range (cubic spline curve)		Check the FI value to determine if the result is above or below the curve. See OOR > and OOR < below.
	OOR >	Out of Range Above the 4 or 5		For data analysis purposes, OOR > can either be designated at the highest standard curve
		Parameter Logistic Standard Curve		value or as the highest extrapolated value obtained for the particular analyte.
	OOR <	Out of Range Below the 4 or 5		For data analysis purposes, OOR < can either be designated as 0 pg/mL or as the lowest
		Parameter Logistic Standard Curve		value obtained for the particular analyte.
	Orange Data	Extrapolated Value		Extrapolated data means the sample's signals were outside of the curve, yet the
				mathematical formula of the curve allowed for a calculation of the FI value.
	Blank Cell or ---	Value Not Available		Standard curve point eliminated as insignificant or
				sample interfered with the analyte's beads rendering the beads unreadable.
		Low Bead Count Or No Beads		Sample interfered with the analyte's beads resulting in low (or no) bead count - data may be less accurate.
	Blue Data	Partially Filtered		Sample did not pass through 0.22µm filter, filter was pierced to allow remaining sample volume through.
		Possible Sample Saturation		Saturation may be occurring due to high analyte concentrations. Retesting with a dilution factor may be
				necessary to distinguish sample trends
		Low Sample Volume		Insufficient sample volume, sample was run with less volume than necessary.
	Notes:
	1. Due to assay limitations, high %CV’s are common for low signal results (i.e. Low FI values) for replicate samples.
	2. If your results are very high (i.e. FI values are close to the high standard values), saturation may be occurring due to high analyte concentrations. Retesting with a dilution factor may be necessary to distinguish sample trends. For cost-effective retesting, It may be possible to retest using a smaller panel or custom-plex kit.
	3. The typical regression applied against standard curve FI to calculate observed concentration is cubic spline.
	4. For samples which exhibit an FI below the lowest standard point for a particluar analyte a point-to-point semi-log regression may be applied if detectable trends between samples are observed: even though FI is below the first standard point this is not below the assays lowest point of detection for the analyte.
	5. If your samples have a dilution factor, the observed concentration results are multiplied by the dilution factor. Low signal results (i.e. Low FI values) from a diluted sample may generate an inflated observed concentration due to this multiplication.
	6. It is not recommended to directly analyze and compare individual analyte results from samples that have different dilutions for the same analyte. Different dilutions cause an uncontrolled variable such as sample matrix changes and changes with the range of signals and how it compares to a non-linear standard curve.
	RESULTS
				Units: pg/mL			Units: pg/mL			Units: pg/mL			Units: pg/mL			Units: pg/mL			Units: pg/mL			Units: pg/mL			Units: pg/mL			Units: pg/mL			Units: pg/mL			Units: pg/mL			Units: pg/mL			Units: pg/mL			Units: pg/mL			Units: pg/mL			Units: pg/mL
				Eotaxin			G-CSF			GM-CSF			IFNγ			IL-1α			IL-1β			IL-2			IL-3			IL-4			IL-5			IL-6			IL-7			IL-9			IL-10			IL-12p40			IL-12p70
	Description	Dilution Factor	FI	Obs Conc.	Exp Conc.	FI	Obs Conc.	Exp Conc.	FI	Obs Conc.	Exp Conc.	FI	Obs Conc.	Exp Conc.	FI	Obs Conc.	Exp Conc.	FI	Obs Conc.	Exp Conc.	FI	Obs Conc.	Exp Conc.	FI	Obs Conc.	Exp Conc.	FI	Obs Conc.	Exp Conc.	FI	Obs Conc.	Exp Conc.	FI	Obs Conc.	Exp Conc.	FI	Obs Conc.	Exp Conc.	FI	Obs Conc.	Exp Conc.	FI	Obs Conc.	Exp Conc.	FI	Obs Conc.	Exp Conc.	FI	Obs Conc.
	Standard 1	1	29	0.6	0.64	16	0.64	0.64	15.5	OOR <	0.64	20	0.56	0.64	14.5	OOR <	0.64	11	0.61	0.64	13.5	0.64	0.64	28	0.64	0.64	47	0.64	0.64	24	0.62	0.64	32	0.66	0.64	22	0.64	0.64	---		0.64	24	0.64	0.64	30.5	0.64	0.64	15	0.64
	Standard 2	1	105.8	3.66	3.2	31.5	3.2	3.2	21.5	5.23	3.2	48	3.66	3.2	20	5.78	3.2	17.8	3.31	3.2	32.3	3.2	3.2	69	3.2	3.2	186.5	3.14	3.2	86.3	3.44	3.2	73	3.09	3.2	34.5	3.2	3.2	20	3.2	3.2	32.3	3.2	3.2	43	3.2	3.2	21	3.2
	Standard 3	1	441.3	14.51	16	93.3	16	16	45.8	17.12	16	158.5	15.3	16	32.5	19.54	16	48	15.65	16	125.5	16	16	253.5	16	16	925	16.21	16	388.8	15.09	16	292.8	16.67	16	88.3	16	16	35	16	16	77	16	16	82.3	16	16	36.3	16
	Standard 4	1	2915.3	85.44	80	439	80	80	310.3	76.11	80	777.8	78.03	80	94	75.2	80	204.8	81.03	80	599.8	80	80	1180.8	80	80	4178	81.45	80	2428.3	82.1	80	1212.5	77.96	80	306	80	80	121.8	80	80	248.3	80	80	298	80	80	127.5	80
	Standard 5	1	9178.5	391.75	400	2038	400	400	3638	413.24	400	3945	415.24	400	542.5	396.02	400	937	398.46	400	3389.5	400	400	4266.8	400	400	12373.5	373.49	400	11432.8	398.2	400	5126	405.15	400	1264	400	400	808	400	400	1150.8	400	400	1355.3	400	400	616.3	400
	Standard 6	1	13006.5	1463.71	2000	8266	2000	2000	16533	1936.4	2000	13193	1957.3	2000	3451.3	2026.37	2000	3717	2001.51	2000	12156.3	2000	2000	12074.8	2000	2000	22959	2882.09	2000	22485.5	2017.58	2000	14594.5	1986.92	2000	4117.3	2000	2000	5570.5	2000	2000	4345	2000	2000	5792.5	2000	2000	3417.5	2000
	Standard 7	1	14516	OOR >	10000	20062	10000	10000	23950	11831.9	10000	24150	10194	10000	9579	9993.47	10000	6456	9990.45	10000	23515	10000	10000	24081.5	10000	10000	24533.5	5956.07	10000	24045	9511.55	10000	24512	10042.9	10000	8128	10000	10000	19907	10000	10000	10773.5	10000	10000	15592	10000	10000	13819.5	10000
	4T1	DMEM LG	14	OOR <		16565	5746.19		52	19.42		18	0.33		30	16.95		10	0.22		7.5	OOR		19	0.08		13	0		11	OOR <		22	0.08		19	0.03		15	OOR		19	OOR		16	OOR		17	1.46
	4T1	DMEM HG	14	OOR <		21328	12030.4		2123.5	280.68		19	0.44		44.5	31.37		19.5	4.02		11	0.3		18	0.02		15	0.04		11	OOR <		26.5	0.34		21	0.44		15	OOR		18	OOR		23	OOR		15.5	0.84
	4T1	DMEM/F12	15	OOR <		21565	12338.7		7269	720.81		14	OOR <		43	29.93		10.5	0.42		8	OOR		23	0.33		13	0		8	OOR <		19.5	OOR <		23	0.84		16	OOR		18.5	OOR		19	OOR		13	OOR
	4T1	RPMI1640	12.5	OOR <		16116	5424.61		87.5	30.42		17	0.21		27.5	14.3		12	1.01		11	0.3		19.5	0.11		14.5	0.03		6	OOR <		19	OOR <		20	0.23		12	OOR		18	OOR		16.5	OOR		13.5	0.03
	4T1	MEM	13.5	OOR <		16719	5863.27		56	20.81		16	0.08		32	19.02		15.5	2.41		11	0.3		18	0.02		15	0.04		10	OOR <		20.5	0		22	0.64		15	OOR		12	OOR		19	OOR		15	0.64
	4T1	EMEM	14	OOR <		15267	4882.92		37	13.57		13	OOR <		25	11.58		9	OOR <		10	0.16		17	OOR		15	0.04		11	OOR <		14	OOR <		19	0.03		14	OOR		14	OOR		17	OOR		11.5	OOR
	4T1	DMEM LG	14	OOR <		20371	10543		953.5	162.37		19	0.44		39	26.05		12	1.01		10.5	0.23		19	0.08		16	0.06		10.5	OOR <		21	0.03		21.5	0.54		16.5	0.19		20	OOR		18	OOR		14	0.23
	4T1	DMEM HG	12	OOR <		15210	4849.17		38	14		14	OOR <		28	14.84		11	0.61		12	0.44		21	0.21		14	0.02		12	OOR <		17	OOR <		19.5	0.13		13	OOR		17.5	OOR		17	OOR		13	OOR
	4T1	DMEM/F12	14	OOR <		13464	3934.5		26	8.14		16	0.08		23.5	9.9		10	0.22		13	0.57		19	0.08		16	0.06		8.5	OOR <		16	OOR <		19	0.03		15	OOR		15	OOR		14	OOR		14	0.23
	4T1	RPMI1640	14	OOR <		14278.5	4335.3		39	14.43		11	OOR <		24	10.46		11	0.61		9	0.03		17	OOR		13.5	0.01		8.5	OOR <		16	OOR <		17	OOR		14	OOR		21	OOR		17	OOR		11	OOR
	4T1	MEM	17	OOR <		17593	6609.77		50.5	18.88		17	0.21		33.5	20.56		7	OOR <		10.5	0.23		20	0.14		17.5	0.09		10	OOR <		19.5	OOR <		21	0.44		13	OOR		19	OOR		18	OOR		15	0.64
	4T1	EMEM	15	OOR <		15080	4773.27		31.5	11.05		17	0.21		26	12.68		17	3.01		11	0.3		16	OOR		11	OOR <		10	OOR <		18	OOR <		18	OOR		14	OOR		16.5	OOR		15	OOR		13.5	0.03
	4T1	DMEM LG	23	0.3		12942.5	3696.99		42	15.66		27.5	1.41		34	21.06		31	8.69		15	0.84		25	0.45		20	0.14		20	0.41		26	0.31		24	1.05		18	1.48		22	0.01		24	OOR		22.5	3.93
	4T1	DMEM HG	15.5	OOR <		13588	3993.03		38	14		14	OOR <		26	12.68		12	1.01		11.5	0.37		18	0.02		17	0.08		11	OOR <		14	OOR <		22.5	0.74		13	OOR		15	OOR		16	OOR		15	0.64
	4T1	DMEM/F12	14	OOR <		12915.5	3685.06		27	8.71		14.5	OOR <		27	13.76		8	OOR <		11.5	0.37		18	0.02		12	OOR <		11	OOR <		16	OOR <		21	0.44		14	OOR		19	OOR		16	OOR		15	0.64
	4T1	RPMI1640	12	OOR <		13545.5	3972.87		34	12.23		15.5	0.02		21.5	7.59		13	1.41		10	0.16		20	0.14		14	0.02		7	OOR <		16	OOR <		18	OOR		13	OOR		16.5	OOR		15	OOR		13	OOR
	4T1	MEM	13.5	OOR <		14457	4428.72		30	10.3		13	OOR <		27.5	14.3		9	OOR <		9	0.03		16	OOR		12	OOR <		9	OOR <		20	OOR <		19	0.03		13	OOR		18	OOR		19	OOR		12	OOR
	4T1	EMEM	13	OOR <		16112	5421.87		44	16.45		15	OOR <		28	14.84		8	OOR <		11	0.3		21.5	0.24		16	0.06		12	OOR <		18	OOR <		19	0.03		16	OOR		20	OOR		17	OOR		14	0.23
	Control	DMEM LG	14	OOR <		279	52.15		11.5	OOR <		14	OOR <		13.5	OOR <		6	OOR <		11	0.3		18	0.02		12.5	OOR <		9	OOR <		13	OOR <		20.5	0.34		13	OOR		18	OOR		16	OOR		13	OOR
	Control	DMEM HG	15	OOR <		136.5	25.25		11	OOR <		16	0.08		14	OOR <		11	0.61		11.5	0.37		19	0.08		17	0.08		13	OOR <		18	OOR <		21	0.44		15	OOR		17	OOR		19	OOR		11	OOR
	Control	DMEM/F12	17	OOR <		570	103.04		13	OOR <		13	OOR <		13	OOR <		7	OOR <		11	0.3		17	OOR		15	0.04		12	OOR <		13.5	OOR <		20	0.23		12	OOR		16	OOR		15	OOR		16	1.05
	Control	RPMI1640	14	OOR <		125	22.86		11.5	OOR <		13	OOR <		12	OOR <		8	OOR <		11	0.3		18	0.02		14.5	0.03		9	OOR <		17	OOR <		20	0.23		11.5	OOR		20	OOR		15	OOR		12	OOR
	Control	MEM	12.5	OOR <		79.5	12.9		12.5	OOR <		14	OOR <		9	OOR <		8	OOR <		11	0.3		16	OOR		12	OOR <		9.5	OOR <		12	OOR <		16.5	OOR		12	OOR		17	OOR		18	OOR		12	OOR
	Control	EMEM	14	OOR <		65.5	9.8		12	OOR <		14.5	OOR <		12	OOR <		9	OOR <		9	0.03		19	0.08		12	OOR <		8	OOR <		15	OOR <		19	0.03		13	OOR		17	OOR		17	OOR		13	OOR
				Eotaxin			G-CSF			GM-CSF			IFNγ			IL-1α			IL-1β			IL-2			IL-3			IL-4			IL-5			IL-6			IL-7			IL-9			IL-10			IL-12p40			IL-12p70
[truncated: 221 more columns]
