# Supplementary material for: MISpheroID: a knowledgebase and transparency tool for minimum information in spheroid identity
Source: Nat Methods. 2021 Nov 1;18(11):1294–303. doi: 10.1038/s41592-021-01291-4 (PMC8566242; doi:10.1038/s41592-021-01291-4)
Supplement: Supplementary file 5 — Circularity data. [file 41592_2021_1291_MOESM5_ESM.xlsx]

## Sheet: Supplementary Figure 10
Supplementary Figure 10
A549								HCT116								HEPG2								MCF7								PANC1								SKOV3								U87MG
Liquid Overlay								Liquid Overlay								Liquid Overlay								Liquid Overlay								Liquid Overlay								Liquid Overlay								Liquid Overlay
2000cells/well	DMEM HG	DMEM/F12	RPMI1640	DMEM LG	EMEM	MEM		2000cells/well	DMEM HG	DMEM/F12	RPMI1640	DMEM LG	EMEM	MEM		2000cells/well	DMEM HG	DMEM/F12	RPMI1640	DMEM LG	EMEM	MEM		2000cells/well	DMEM HG	DMEM/F12	RPMI1640	DMEM LG	EMEM	MEM		2000cells/well	DMEM HG	DMEM/F12	RPMI1640	DMEM LG	EMEM	MEM		2000cells/well	DMEM HG	DMEM/F12	RPMI1640	DMEM LG	EMEM	MEM		2000cells/well	DMEM HG
Biological Replicate 1	0.857023	0.853942	0.768045	0.769378	0.871275			Biological Replicate 1	0.970439	0.948985	0.945979	0.977879	0.970581	0.941145		Biological Replicate 1	0.931218	0.9305	0.922673	0.9081	0.944265	0.929887		Biological Replicate 1	0.804028			0.792836	0.798406			Biological Replicate 1	0.83247	0.819024	0.844291	0.90425	0.833863	0.895641		Biological Replicate 1	0.813313	0.79249	0.83039	0.832782	0.838634	0.879869		Biological Replicate 1	0.87136
	0.886925		0.819525	0.784597	0.857609	0.895198			0.942996	0.943035	0.913468	0.940684	0.942342	0.952168			0.938357	0.916815	0.916105	0.95464	0.898845	0.918738			0.80387	0.869854	0.86237		0.791347	0.649519			0.819282	0.838213		0.878096	0.789251	0.906199			0.834108	0.883186	0.830367	0.810455	0.882218	0.823393			0.866717
	0.851389	0.85249	0.874918	0.878864	0.901981	0.912521			0.938451	0.95931	0.930969	0.960637	0.957924	0.947433			0.939506	0.923484	0.897599	0.951667	0.944396	0.951573			0.850572	0.707966	0.765985	0.786677	0.845766	0.685719			0.874809	0.854055	0.834302	0.83169	0.842544	0.874786			0.819806	0.828852	0.896689	0.866818	0.875186	0.889704			0.872063
	0.804335	0.836953		0.894088	0.873672	0.79632			0.926179	0.945963	0.949116	0.939314	0.955753	0.951091			0.964439	0.931894	0.904135	0.912844	0.976345	0.970009			0.790949		0.838427	0.873584	0.839904	0.75777			0.88633	0.839583	0.812893	0.881263	0.778498	0.861526			0.795766	0.856852	0.823914	0.851626	0.890235	0.892951			0.985565
	0.864437	0.788013	0.853343		0.824135	0.865166			0.954713	0.96083	0.952825	0.933654	0.941502	0.96469			0.936567	0.935874	0.918246	0.928461	0.973935	0.950448			0.784978	0.757525	0.806637	0.827275	0.893826	0.65053			0.785445	0.795195	0.835071	0.868749	0.876142	0.850527			0.711528	0.837234	0.776849	0.893624	0.84233	0.80358			0.843607
	0.850909			0.822619	0.894413	0.874029			0.972654	0.956109	0.922146	0.936237	0.966594	0.94336			0.946914	0.932517	0.937259	0.93877	0.958531	0.969126			0.819117		0.809673	0.80959	0.835717				0.860967	0.760622	0.838537	0.875314	0.829287	0.857709			0.820104	0.828048	0.86368	0.864707	0.869604	0.885499			0.966465
	0.837133	0.837348		0.834003	0.802999	0.86416			0.962893	0.963253	0.910034	0.976245	0.924956	0.942853			0.908166	0.945118	0.948129	0.960724	0.944831				0.85626	0.889336	0.805549	0.82515	0.890816	0.607101			0.775496	0.769715	0.84724	0.844036	0.864789	0.818234			0.818815	0.826192	0.848407	0.81881	0.849003	0.787394
		0.805609		0.822619		0.791869			0.951521	0.962828	0.897646	0.955863	0.953805	0.94824			0.954674		0.939109	0.930765					0.796934	0.867397	0.775717		0.855958	0.655035			0.844891	0.860438		0.859876	0.796673	0.845953			0.832039	0.834649	0.866463	0.858192	0.849172	0.857575
Biological Replicate 2	0.823172	0.768658	0.842477	0.837019	0.883379	0.758951		Biological Replicate 2	0.967605	0.971526	0.900981	0.977438	0.964499	0.95751		Biological Replicate 2		0.90952		0.938282	0.968769	0.974424		Biological Replicate 2	0.725752	0.751133	0.619337	0.724877	0.736236	0.757056		Biological Replicate 2	0.841616	0.861611	0.709759	0.830722	0.799705	0.785098		Biological Replicate 2	0.85458		0.79043	0.808174	0.846642	0.852071		Biological Replicate 2	0.873446
	0.831316	0.811427	0.734682	0.814972	0.805479	0.767826			0.945093	0.924345	0.93184	0.947905		0.920865			0.955435	0.902034		0.8694	0.962441	0.955091			0.629949	0.750707	0.640844	0.790013	0.784888				0.787551	0.766447	0.817795	0.788917	0.783863	0.818922			0.782252	0.861857	0.789343	0.863642	0.888102	0.808387			0.956914
	0.820847	0.767967		0.818821	0.852467	0.784688			0.960063	0.893734	0.907468	0.955423	0.963037	0.917853			0.924191	0.939212		0.881207	0.950866	0.974197			0.77665	0.678935	0.713916	0.800298	0.619116	0.755343			0.74736	0.838433	0.75876	0.747848	0.779778	0.82389			0.830279	0.783384	0.824542	0.83134	0.844375	0.885663			0.961149
	0.82812	0.822139	0.74793	0.842004	0.863425				0.924956	0.940357	0.942316	0.951877	0.943504	0.945615			0.925711	0.91662	0.941156	0.860433	0.923277	0.943068				0.739346	0.611478		0.711941	0.767662				0.802769	0.795165	0.854842	0.813238	0.748227			0.752469	0.811901	0.829401	0.919663	0.86643	0.843577			0.947085
	0.801724	0.807059	0.766507	0.8675	0.819202	0.804503			0.953623	0.937638	0.919742	0.923027	0.963227	0.974948			0.939257	0.911127	0.936141	0.924409	0.916874	0.953911			0.825121	0.806049	0.777914	0.74672	0.675137	0.665924			0.863382	0.838565	0.756811	0.867347	0.770433	0.719247			0.87766	0.762958	0.812187	0.86536	0.826054	0.807114			0.959659
	0.865428	0.859008		0.81109	0.839155	0.733301			0.889795	0.961737	0.923057	0.957741	0.955415	0.964463			0.967228	0.919677	0.932812	0.886674	0.861319				0.762847	0.818745	0.707626	0.82745	0.649211	0.64065			0.853654	0.856003	0.699164	0.858498	0.776507	0.775088			0.793187	0.768043	0.835144	0.878397	0.856351	0.830851			0.932028
	0.831878		0.767632	0.856452	0.856558	0.77376			0.971811	0.964993	0.922938			0.910058			0.903827	0.915409	0.949555	0.952364	0.956707	0.937102			0.663329	0.782921	0.592821	0.853994		0.704169			0.788109	0.788411	0.776926	0.878432	0.814147					0.875611		0.752041	0.795861	0.792844			0.960624
	0.872622	0.835184	0.777825	0.821332		0.76538			0.935296					0.961364					0.918999		0.9389	0.90123			0.704005	0.73226				0.736833				0.854129	0.705767	0.798865		0.825918				0.859648			0.770914	0.821434			0.938741
Biological Replicate 3	0.749945	0.764618	0.764312		0.86805	0.811817		Biological Replicate 3	0.930046	0.927927		0.961932	0.967227	0.92627		Biological Replicate 3	0.91509	0.910223	0.87695	0.872914	0.933687			Biological Replicate 3	0.885707	0.874151		0.767396	0.794789	0.923592		Biological Replicate 3	0.812812	0.808056	0.764516	0.815183				Biological Replicate 3	0.746549	0.860814	0.823502	0.80094	0.763535	0.832783		Biological Replicate 3	0.973697
		0.811779		0.824954	0.821354	0.810461			0.959509	0.946019		0.942773	0.940529	0.952616				0.909992	0.912058	0.929209	0.9542	0.942682			0.881454	0.863594	0.75517	0.819034	0.850352	0.818529			0.796568	0.802999	0.807057	0.866793	0.80421	0.813304			0.808525	0.793011	0.841457	0.843188	0.802381	0.771897			0.959213
	0.819056	0.778552	0.822884	0.80709	0.8462	0.827695			0.957052	0.960538		0.980766	0.956929	0.944526					0.854597	0.937757	0.917377	0.892107			0.801081	0.795205	0.736658	0.848552	0.830766	0.862278			0.765769	0.808112	0.826892	0.764424	0.770415	0.82506			0.711902	0.861297	0.885632	0.840338	0.749334	0.837305			0.890486
	0.779916	0.788411	0.793294	0.827359	0.833323				0.933892	0.91728	0.957494	0.918804	0.949905	0.971592			0.947609		0.918798	0.950651	0.938357	0.928096			0.848331	0.895005	0.795864	0.796007	0.862579					0.862002		0.838135	0.845171	0.836786			0.701064	0.737499	0.782711	0.914552	0.773066	0.823261			0.963022
	0.777616	0.848427	0.754304	0.837529		0.839775			0.969588	0.936692	0.925559	0.943436	0.914413	0.921784				0.889059	0.859154	0.884474	0.889565	0.899612			0.916753		0.742813	0.856454	0.901464				0.832692	0.846408	0.814006	0.795995	0.786984	0.854886			0.719405	0.916229	0.766975			0.778447			0.977839
		0.819895	0.877925	0.808794		0.796002			0.961594	0.914805	0.902828	0.978357	0.927711	0.954439			0.923293	0.884921	0.878235	0.959898	0.92105	0.934583			0.782644	0.936329	0.822436	0.774209	0.750686	0.875327			0.816269	0.800037	0.793378	0.857887	0.760435	0.82287			0.714359	0.654731	0.72171	0.860684	0.835184				0.849843
			0.872441	0.880087	0.86423				0.93518	0.924236	0.928844	0.910998		0.919808			0.933254	0.904307	0.929269	0.920242	0.89145				0.782889	0.921276		0.885828	0.829006	0.845246			0.790429	0.773292	0.817256	0.845799	0.843462	0.81322			0.851639	0.654731	0.8144	0.854652	0.746032	0.84608
			0.820788		0.839465				0.948683		0.929084	0.938949					0.923932	0.880324	0.888999	0.919326	0.870996					0.860029		0.874724	0.887846	0.889172			0.846006	0.823138	0.777549	0.816373	0.840846	0.801931			0.80372			0.834605		0.805087
Biological Replicate 4		0.82539	0.775067	0.854168	0.882922	0.789017		Biological Replicate 4		0.926562	0.950774	0.935051	0.943205	0.960451																																		Biological Replicate 4	0.945771
	0.848713	0.776121	0.799353	0.838151	0.884074	0.820326			0.942911	0.899893	0.93783	0.913357	0.900339	0.980438																																			0.964329
	0.740766		0.838212	0.750465	0.72411	0.813826			0.919739	0.883323	0.931419	0.890863	0.933028	0.985426																																			0.950441
	0.78076	0.731828	0.819444	0.775837	0.818278				0.916539	0.957466	0.89569	0.904393	0.95426																																				0.972465
	0.814639	0.803041	0.783973	0.772246	0.756523	0.860684			0.906753	0.901626	0.944097	0.975692		0.928002																																			0.876553
	0.780843		0.782686	0.81169						0.983681	0.929501	0.973822	0.947057																																				0.969151
	0.809485	0.812327	0.816866	0.832743	0.76187	0.813829			0.919953	0.931925	0.934681	0.951446	0.930339	0.930185																																			0.928341
	0.730637			0.82599	0.852865	0.881914			0.909819	0.939027		0.937448	0.90801	0.909091																																			0.933672
								Biological Replicate 5	0.971537	0.953937	0.935126	0.963612	0.960896	0.950185
									0.93746	0.946311	0.924538	0.894703	0.965414	0.971331
									0.942707	0.958313	0.932733	0.965325	0.984114	0.956553
									0.945139	0.961633	0.949449	0.891109	0.971328	0.961198
									0.933576	0.981535		0.882632	0.982774	0.947908
									0.913104	0.982357	0.946528	0.980229	0.970691	0.942914
									0.944319	0.954407	0.975965	0.891035	0.919592	0.971823
									0.956839	0.954407	0.960593	0.922277	0.972694	0.98076
									0.959516	0.947713	0.961965	0.970494	0.955888	0.961108
									0.946116	0.951806	0.942302		0.962572
									0.978824	0.930176			0.962728
[truncated: 33 more columns]
