# Supplementary material for: MISpheroID: a knowledgebase and transparency tool for minimum information in spheroid identity
Source: Nat Methods. 2021 Nov 1;18(11):1294–303. doi: 10.1038/s41592-021-01291-4 (PMC8566242; doi:10.1038/s41592-021-01291-4)
Supplement: Supplementary file 6 — Data showing impact of formation method on spheroid metrics. [file 41592_2021_1291_MOESM6_ESM.xlsx]

## Sheet: Supplementary Figure 11A
Supplementary Figure 11A
A549	Liquid Overlay	Hanging Drop	HCT116	Liquid Overlay	Hanging Drop	SKOV3	Liquid Overlay	Hanging Drop	4T1	Liquid Overlay	Hanging Drop
Biological Replicate 1	9122	7314		18492	12380		12979			44729	47421
				15150	8310			20086		48584
		9775		12923	8199		11479			47869	38304
		8571		14296	7422		11503			43369
	8366	8396		11724	12497		11549	13452		41942
				13282	9555		11926	14736		52055	42882
		14337		11889	7220		16052			39627	52121
		9327		13516	8007		10345			40442
Biological Replicate 2	9480	18699					30540	24705		47241	49956
	9978	18226		12302	16664		22241	33766		36049	37969
	8635	10890		12625			30646			38265	48565
	10680	11510		13992	11175		23209			51455
	11000	18166		11374	16782		22721	21502		43262
	8951	25592		10721	14164		32728	21528		42442	46127
	11816	9960		14426	19969		30315	20030		45582	35155
	9991	28470		16894			21741	29380		48398	45907

## Sheet: Supplementary Figure 11B
Supplementary Figure 11B
A549	Liquid Overlay	Hanging Drop	HCT116	Liquid Overlay	Hanging Drop	SKOV3	Liquid Overlay	Hanging Drop	4T1	Liquid Overlay	Hanging Drop
Biological Replicate 1	5308	6094		8845	10293			6726		2640
	5242	7214		11252	10017		5843	7020		2534	4961
	5342	7006		10066			5840	6786		2309	4316
	5040	7330		10651			5641	6545		2446	2842
	5473	7806		10196	10304		6117	6285		2659	3330
	5210	6803		9795	10340		5281	7303		2547	5570
	5309	7024		9571				6001		2870
		7157		9370						2922
Biological Replicate 2	3671	4658		12150	13788		6340	7190		4451
	2819	4807		13292	15184		5169	8141		4216	6908
	3501	5107		11292	13663		5651	8112		4112	6799
	2873	4126		12439	13738		5510	9026		4441	7624
	3882	4499		13692	13808		5196	7393		4007
	2523			13166	11898		5914	8248		3774
	2116			11599	12497		5955			3650
	2172			12065			6428			4436
Biological Replicate 3					3340		4419	4934
				3235	3434		4802	5210
				3323	3093		4162	5309
				3405	3578		4380	4489
				3364	3782		3721	4787
				3590			4148	5352
				3286			4090	4486
				3544			4676	5061

## Sheet: Supplementary Figure 11C
Supplementary Figure 11C
A549	Liquid Overlay	Hanging Drop	HCT116	Liquid Overlay	Hanging Drop	SKOV3	Liquid Overlay	Hanging Drop	4T1	Liquid Overlay	Hanging Drop
Biological Replicate 1	0.755534	0.824208		0.959832	0.962397		0.7546	0.965878		0.739354	0.850299
	0.823721	0.797572		0.950027	0.981794		0.7916	0.962747		0.782644	0.801587
		0.793226		0.962213	0.978953		0.759878	0.898046		0.676387	0.827493
		0.805426		0.978635	0.980772		0.798288	0.933112		0.763127	0.819484
	0.725291	0.82153		0.949713	0.97886		0.899316	0.844906		0.787674	0.811118
	0.80103	0.80401		0.965928	0.980017		0.830213	0.971721		0.649173	0.834188
	0.680354			0.964121	0.980792		0.777656	0.853436		0.745596	0.793814
	0.69538	0.755776		0.948511	0.984628		0.951577	0.838895			0.787847
Biological Replicate 2	0.80653	0.766517		0.95245	0.971821		0.864643	0.92956		0.727983	0.766175
	0.732598	0.782342		0.932971	0.981461		0.848164	0.917239		0.644628	0.774008
	0.848603	0.839508		0.952239	0.978231		0.862335			0.646841	0.840501
	0.830068	0.809725		0.952584	0.97942		0.840013			0.632507	0.802409
	0.819791	0.845484		0.958059	0.960816		0.848703	0.95012			0.869794
	0.825075			0.967193	0.976961		0.836248	0.934545		0.679853
	0.824491			0.947942	0.97507		0.864689	0.890643		0.728385
	0.736585			0.95397	0.973996					0.766713
Biological Replicate 3	0.769292	0.851293					0.896015	0.896769
	0.828939	0.80342					0.884023	0.883668
	0.766912	0.826858					0.895267	0.898859
	0.84574	0.82053					0.868121	0.91263
	0.771575	0.836642					0.853551	0.913354
	0.822902	0.840487					0.908621	0.896751
	0.725493	0.797515					0.886567	0.864159
	0.881524	0.785121					0.793107	0.897146

## Sheet: Supplementary Figure 11D
Supplementary Figure 11D
A549	Liquid Overlay	Hanging Drop	HCT116	Liquid Overlay	Hanging Drop	SKOV3	Liquid Overlay	Hanging Drop	4T1	Liquid Overlay	Hanging Drop
Biological Replicate 1	466.799	461.23		403.667	360.116		280.803	169.468		247.001
		508.137		455.313	363.284		295.874	157.339		245.708	284.266
	458.343	465.656		439.664	351.366		265.977	163.186		274.158	298.639
	453.699	490.135		458.442	336.787		271.513	160.984		239.242	245.938
	478.536	444.679		445.569	363.307		248.254	166.394		254.76	279.475
		451.243		437.926	362.392		279.266	160.885		252.174	281.072
		411.326		430.3	354.976		296.111	166.295		241.828	219.172
				412.061	344.341		268.516	158.94
Biological Replicate 2	524.502	405.659		447.817	357.833		363.356	258.156		209.064	210.804
	450.835	408.169		458.271	353.33		369.142	244.68		206.499	212.401
	418.4	441.329		466.385	355.544		367.561	255.38		210.346	231.565
	441.606	391.803		439.028	353.824		366.546	259.91		223.172	198.028
	464.512	398.128		453.367	351.684		378.384	255.134		207.781	223.58
	463.756	351.961		445.154	348.813		363.142	240.405		198.803	199.625
	471.193			453.137	340.745		362.097	246.748		219.325	207.61
	482.06			445.243	331.242		346.901	222.133		202.651	218.789
Biological Replicate 3	489.073	399.744		352.405	331.125		343.1	237.197
	489.708	420.476		344.52	341.53		342.697	226.182
	488.757	405.281		354.174	341.5		370.015	217.631
	482.311	416.365		353.925	340.617		359.53	219.913
	487.581	408.583		356.852	345.443		353.102	221.469
	486.78	398.883		352.313	336.371		349.512	218.546
	477.694	413.714		353.579	332.692		385.358	214.585
	468.756	423.697		345.568	329.96
				334.076	305.995
				332.073	322.57
				324.848	318.876
				345.791	325.216
				333.512	338.922
				331.774	326.301
				327.491	319.648
				335.573	312.526
