# Supplementary material for: MISpheroID: a knowledgebase and transparency tool for minimum information in spheroid identity
Source: Nat Methods. 2021 Nov 1;18(11):1294–303. doi: 10.1038/s41592-021-01291-4 (PMC8566242; doi:10.1038/s41592-021-01291-4)
Supplement: Supplementary file 7 — Data showing impact of size and culture medium on spheroid metrics. [file 41592_2021_1291_MOESM7_ESM.xlsx]

## Sheet: Supplementary Figure 12A
Supplementary Figure 12A
A549									SKOV3
Liquid Overlay									Liquid Overlay
2000cells/well									2000cells/well
BIOLOGICAL REPLICATE 1		BIOLOGICAL REPLICATE 2		BIOLOGICAL REPLICATE 3		BIOLOGICAL REPLICATE 4			BIOLOGICAL REPLICATE 1		BIOLOGICAL REPLICATE 2		BIOLOGICAL REPLICATE 3
DMEM LG	67691	DMEM LG	204028	DMEM LG	49736	DMEM LG	48927		DMEM LG	52467	DMEM LG	61592	DMEM LG	87931
DMEM LG	57588	DMEM LG	201660	DMEM LG	52766	DMEM LG	38603		DMEM LG	55958	DMEM LG	48050	DMEM LG	130178
DMEM LG	57058	DMEM LG	183386	DMEM LG	44387	DMEM LG	41409		DMEM LG	56508	DMEM LG	60247	DMEM LG	123062
DMEM LG	47494	DMEM LG	174185	DMEM LG	64563	DMEM LG	40226		DMEM LG	60204	DMEM LG	60242	DMEM LG	113552
DMEM LG	52415	DMEM LG	181619	DMEM LG	48765	DMEM LG	42191		DMEM LG	67313	DMEM LG	63784	DMEM LG	93321
DMEM LG	73777	DMEM LG	175302	DMEM LG	50130	DMEM LG	39380		DMEM LG	57196	DMEM LG	69053	DMEM LG	114895
DMEM LG	56492	DMEM LG	213096	DMEM LG	46993	DMEM LG	39993		DMEM LG	59593	DMEM LG	76425	DMEM LG	97660
DMEM LG	67275	DMEM LG	173694	DMEM LG	46939	DMEM LG			DMEM LG		DMEM LG	76339	DMEM LG	121884
DMEM HG	53579	DMEM HG	198296	DMEM HG	45460	DMEM HG	40820		DMEM HG	61918	DMEM HG	40298	DMEM HG	119582
DMEM HG	50062	DMEM HG	222530	DMEM HG	49487	DMEM HG	42995		DMEM HG	59976	DMEM HG	41211	DMEM HG	97373
DMEM HG	49098	DMEM HG	227157	DMEM HG	53697	DMEM HG	33449		DMEM HG	65977	DMEM HG	42052	DMEM HG	105526
DMEM HG	55320	DMEM HG	292228	DMEM HG	50670	DMEM HG	34290		DMEM HG	65194	DMEM HG	59392	DMEM HG	99764
DMEM HG	51612	DMEM HG	260952	DMEM HG	42228	DMEM HG	41181		DMEM HG	57296	DMEM HG	49230	DMEM HG	101497
DMEM HG	56654	DMEM HG	246264	DMEM HG	52225	DMEM HG	38679		DMEM HG	64092	DMEM HG	53911	DMEM HG	90917
DMEM HG	50823	DMEM HG	307372	DMEM HG	43424	DMEM HG	42905		DMEM HG	68300	DMEM HG	59593	DMEM HG	89996
DMEM HG		DMEM HG		DMEM HG		DMEM HG			DMEM HG	65213	DMEM HG		DMEM HG	80400
DMEM/F12		DMEM/F12	211569	DMEM/F12	41711	DMEM/F12	38421		DMEM/F12	69348	DMEM/F12	41168	DMEM/F12	93267
DMEM/F12	80420	DMEM/F12	164724	DMEM/F12	46424	DMEM/F12	36598		DMEM/F12	58528	DMEM/F12	47745	DMEM/F12	100258
DMEM/F12	81255	DMEM/F12	165254	DMEM/F12	44848	DMEM/F12	35741		DMEM/F12	52239	DMEM/F12	45821	DMEM/F12	86696
DMEM/F12	62653	DMEM/F12	177196	DMEM/F12	46338	DMEM/F12	45855		DMEM/F12	53782	DMEM/F12	46896	DMEM/F12	99337
DMEM/F12	74883	DMEM/F12	195956	DMEM/F12	52226	DMEM/F12	35474		DMEM/F12	48837	DMEM/F12	60622	DMEM/F12	81875
DMEM/F12	64796	DMEM/F12	184366	DMEM/F12	48574	DMEM/F12	34467		DMEM/F12	51960	DMEM/F12	44167	DMEM/F12	83163
DMEM/F12	73285	DMEM/F12	186162	DMEM/F12	44152	DMEM/F12	44095		DMEM/F12	50770	DMEM/F12	58258	DMEM/F12	90516
DMEM/F12	74153	DMEM/F12		DMEM/F12		DMEM/F12	40771		DMEM/F12	54064	DMEM/F12	53444	DMEM/F12	93841
RPMI1640	102342	RPMI1640	225044	RPMI1640	67489	RPMI1640	57166		RPMI1640		RPMI1640	61491	RPMI1640	177276
RPMI1640	104040	RPMI1640	208839	RPMI1640	69194	RPMI1640	48787		RPMI1640		RPMI1640	73098	RPMI1640	202677
RPMI1640	118841	RPMI1640	230854	RPMI1640	61073	RPMI1640	51525		RPMI1640		RPMI1640	69370	RPMI1640	145401
RPMI1640	95919	RPMI1640	221664	RPMI1640	71262	RPMI1640	54790		RPMI1640		RPMI1640	57015	RPMI1640	179526
RPMI1640	89860	RPMI1640	217544	RPMI1640	77891	RPMI1640	52842		RPMI1640		RPMI1640	79870	RPMI1640	152493
RPMI1640	103384	RPMI1640	213644	RPMI1640	61300	RPMI1640	70651		RPMI1640		RPMI1640	85637	RPMI1640	199896
RPMI1640	101653	RPMI1640	229640	RPMI1640	65567	RPMI1640	59072		RPMI1640		RPMI1640		RPMI1640	228749
RPMI1640		RPMI1640		RPMI1640	66032	RPMI1640	62004		RPMI1640		RPMI1640		RPMI1640
MEM	79967	MEM	227722	MEM	49578	MEM	49583		MEM	51767	MEM	50287	MEM	85325
MEM	60156	MEM	224342	MEM	61883	MEM	52885		MEM	48879	MEM	56514	MEM	70409
MEM	62864	MEM	222700	MEM	51925	MEM	52333		MEM	53859	MEM	56002	MEM	78900
MEM	62469	MEM	238345	MEM	51421	MEM	47750		MEM	53275	MEM	64375	MEM	88931
MEM	65705	MEM	270730	MEM	50044	MEM	43013		MEM	51919	MEM	67246	MEM	86560
MEM	73859	MEM	333263	MEM	44323	MEM	55044		MEM	49102	MEM	60803	MEM	88560
MEM	63020	MEM	246632	MEM		MEM	46233		MEM	50945	MEM		MEM	83268
MEM	67389	MEM	246313	MEM		MEM	63641		MEM	47353	MEM		MEM
EMEM	56044	EMEM	176618	EMEM	60560	EMEM	49350		EMEM	35981	EMEM	54543	EMEM	104469
EMEM	56347	EMEM	185118	EMEM	63548	EMEM	45760		EMEM	31890	EMEM	44649	EMEM	92695
EMEM	49342	EMEM	173830	EMEM	70567	EMEM	35949		EMEM	34438	EMEM	56572	EMEM	92134
EMEM	50213	EMEM	185132	EMEM	63477	EMEM	52711		EMEM	30118	EMEM	56581	EMEM	105878
EMEM	51251	EMEM	170924	EMEM	61784	EMEM	37911		EMEM	30410	EMEM	48873	EMEM	93596
EMEM	65201	EMEM	159597	EMEM	71554	EMEM	45694		EMEM	28031	EMEM	56884	EMEM	85449
EMEM	53306	EMEM	180189	EMEM	67917	EMEM	50868		EMEM	36255	EMEM	52003	EMEM	93867
EMEM		EMEM	171620	EMEM		EMEM	48907		EMEM		EMEM		EMEM	85100
A549									SKOV3
Liquid Overlay									Liquid Overlay
4000cells/well									4000cells/well
BIOLOGICAL REPLICATE 1		BIOLOGICAL REPLICATE 2		BIOLOGICAL REPLICATE 3		BIOLOGICAL REPLICATE 4			BIOLOGICAL REPLICATE 1		BIOLOGICAL REPLICATE 2		BIOLOGICAL REPLICATE 3
DMEM LG	48918	DMEM LG	37482	DMEM LG	57222	DMEM LG	50998		DMEM LG	53502	DMEM LG	46890	DMEM LG	144171
DMEM LG	59858	DMEM LG	36548	DMEM LG	62589	DMEM LG			DMEM LG	39251	DMEM LG	57663	DMEM LG	112351
DMEM LG	50100	DMEM LG	42509	DMEM LG	54909	DMEM LG	43223		DMEM LG	55941	DMEM LG	71671	DMEM LG	119898
DMEM LG	50584	DMEM LG	37298	DMEM LG	51777	DMEM LG	42163		DMEM LG	54432	DMEM LG	63940	DMEM LG	157433
DMEM LG	49002	DMEM LG	37006	DMEM LG	57464	DMEM LG	46413		DMEM LG	50755	DMEM LG	64992	DMEM LG	109033
DMEM LG	63653	DMEM LG	33030	DMEM LG	61833	DMEM LG	45767		DMEM LG	54440	DMEM LG	71359	DMEM LG	127315
DMEM LG	56126	DMEM LG	40198	DMEM LG	66996	DMEM LG	43235		DMEM LG	42793	DMEM LG	64264	DMEM LG	130101
DMEM LG	58632	DMEM LG	39648	DMEM LG		DMEM LG	52544		DMEM LG	48084	DMEM LG		DMEM LG	159326
DMEM HG	49189	DMEM HG	43099	DMEM HG	58645	DMEM HG	38877		DMEM HG	51697	DMEM HG	43575	DMEM HG	93559
DMEM HG	46545	DMEM HG	33323	DMEM HG	54252	DMEM HG	40049		DMEM HG	42461	DMEM HG	44209	DMEM HG	100266
DMEM HG	51564	DMEM HG	39229	DMEM HG	56554	DMEM HG	42412		DMEM HG	43953	DMEM HG	68550	DMEM HG	99263
DMEM HG	45349	DMEM HG	41667	DMEM HG	62736	DMEM HG	47009		DMEM HG	40236	DMEM HG	48472	DMEM HG	99523
DMEM HG	52730	DMEM HG	36297	DMEM HG	55818	DMEM HG	42273		DMEM HG	41237	DMEM HG	56126	DMEM HG	99231
DMEM HG	51450	DMEM HG	41140	DMEM HG	73437	DMEM HG	40702		DMEM HG	44854	DMEM HG	59533	DMEM HG	118298
DMEM HG	47787	DMEM HG	41029	DMEM HG		DMEM HG	50311		DMEM HG	38473	DMEM HG	57577	DMEM HG
DMEM HG	50946	DMEM HG	46918	DMEM HG		DMEM HG	45008		DMEM HG	41348	DMEM HG	53804	DMEM HG
DMEM/F12	61475	DMEM/F12	36108	DMEM/F12	50139	DMEM/F12	48310		DMEM/F12	55225	DMEM/F12	53786	DMEM/F12	112166
DMEM/F12	55790	DMEM/F12	40395	DMEM/F12	57156	DMEM/F12	43734		DMEM/F12	54519	DMEM/F12	47686	DMEM/F12	98260
DMEM/F12	74009	DMEM/F12	34034	DMEM/F12	59420	DMEM/F12	49646		DMEM/F12	65110	DMEM/F12	54977	DMEM/F12	92200
DMEM/F12	67923	DMEM/F12	37415	DMEM/F12	55658	DMEM/F12	42322		DMEM/F12	48483	DMEM/F12	54226	DMEM/F12	106692
DMEM/F12	77523	DMEM/F12	44781	DMEM/F12	49658	DMEM/F12	54972		DMEM/F12	52527	DMEM/F12	49798	DMEM/F12	101146
DMEM/F12	79416	DMEM/F12	33411	DMEM/F12	71365	DMEM/F12	51839		DMEM/F12	60214	DMEM/F12	67323	DMEM/F12	135616
DMEM/F12	81259	DMEM/F12	43994	DMEM/F12	64185	DMEM/F12	43989		DMEM/F12	59782	DMEM/F12	64073	DMEM/F12	122063
DMEM/F12	76061	DMEM/F12	44603	DMEM/F12		DMEM/F12	47220		DMEM/F12	72194	DMEM/F12	67145	DMEM/F12
RPMI1640	110078	RPMI1640	75105	RPMI1640	123805	RPMI1640	85542		RPMI1640	56708	RPMI1640	89812	RPMI1640	199106
RPMI1640	124407	RPMI1640	88616	RPMI1640	108876	RPMI1640	78764		RPMI1640	54106	RPMI1640	93712	RPMI1640	200417
RPMI1640	108090	RPMI1640	84415	RPMI1640	127797	RPMI1640	92813		RPMI1640	59848	RPMI1640	86980	RPMI1640	208509
RPMI1640	105686	RPMI1640	81326	RPMI1640	125959	RPMI1640	104729		RPMI1640	56816	RPMI1640	87674	RPMI1640	186265
RPMI1640	107769	RPMI1640	85701	RPMI1640	120469	RPMI1640	108655		RPMI1640	57448	RPMI1640	89745	RPMI1640	196042
RPMI1640	99934	RPMI1640	77821	RPMI1640	114813	RPMI1640	106102		RPMI1640	54359	RPMI1640	112772	RPMI1640	206555
RPMI1640	101693	RPMI1640	81009	RPMI1640	128590	RPMI1640	111219		RPMI1640	70021	RPMI1640	124809	RPMI1640	241261
RPMI1640	98222	RPMI1640	79273	RPMI1640	130274	RPMI1640	98623		RPMI1640	55359	RPMI1640		RPMI1640	184603
MEM	79338	MEM	43418	MEM	62199	MEM	59912		MEM	59886	MEM	57791	MEM	102011
MEM	72630	MEM	49156	MEM	91399	MEM	64510		MEM	56166	MEM	47259	MEM	80336
MEM	64238	MEM	53605	MEM	80036	MEM	62147		MEM	56208	MEM	75954	MEM	91579
MEM	53908	MEM	49034	MEM	69011	MEM	67378		MEM	55170	MEM	67966	MEM	88434
MEM	58521	MEM	56918	MEM	72368	MEM	78343		MEM	47303	MEM	76415	MEM	93880
MEM	56228	MEM	59668	MEM	78259	MEM	67445		MEM	56097	MEM	67109	MEM	98335
MEM	73934	MEM	53654	MEM	85098	MEM	70887		MEM	59945	MEM	77946	MEM	113858
MEM	76974	MEM		MEM		MEM	81087		MEM	66225	MEM		MEM
EMEM	56641	EMEM	53123	EMEM	101587	EMEM	57221		EMEM	30330	EMEM	71253	EMEM	117898
EMEM	65786	EMEM	57584	EMEM	87397	EMEM	81587		EMEM	34873	EMEM	62859	EMEM	100546
EMEM	59256	EMEM	60895	EMEM	85379	EMEM	77353		EMEM	33060	EMEM	65647	EMEM	105300
EMEM	50243	EMEM	54329	EMEM	96505	EMEM	67373		EMEM	28367	EMEM	69174	EMEM	113335
EMEM	49758	EMEM	61224	EMEM	104334	EMEM	68080		EMEM	33668	EMEM	75995	EMEM	98618
EMEM	68686	EMEM	55425	EMEM	112104	EMEM	54086		EMEM	32581	EMEM		EMEM	101075
EMEM	53676	EMEM	59429	EMEM	98970	EMEM	60669		EMEM	35956	EMEM		EMEM	89601
EMEM	56706	EMEM		EMEM		EMEM	59402		EMEM	33293	EMEM		EMEM	119250
A549									SKOV3
Liquid Overlay									Liquid Overlay
6000cells/well									6000cells/well
BIOLOGICAL REPLICATE 1		BIOLOGICAL REPLICATE 2		BIOLOGICAL REPLICATE 3		BIOLOGICAL REPLICATE 4			BIOLOGICAL REPLICATE 1		BIOLOGICAL REPLICATE 2		BIOLOGICAL REPLICATE 3
DMEM LG	51635	DMEM LG	48349	DMEM LG	82876	DMEM LG	52896		DMEM LG	38668	DMEM LG	63107	DMEM LG	154023
DMEM LG	59535	DMEM LG	46738	DMEM LG	69004	DMEM LG	53310		DMEM LG	38127	DMEM LG	58535	DMEM LG	121594
DMEM LG	88441	DMEM LG	50985	DMEM LG		DMEM LG	53824		DMEM LG	36835	DMEM LG	69613	DMEM LG	180832
DMEM LG	67696	DMEM LG	57730	DMEM LG	89735	DMEM LG	47982		DMEM LG	65329	DMEM LG	63645	DMEM LG	155522
DMEM LG	60002	DMEM LG	57293	DMEM LG	73115	DMEM LG	52798		DMEM LG		DMEM LG	64583	DMEM LG	153115
DMEM LG	49623	DMEM LG	64711	DMEM LG	98350	DMEM LG	70213		DMEM LG	42846	DMEM LG	76849	DMEM LG	213647
DMEM LG	55360	DMEM LG	67102	DMEM LG	96987	DMEM LG	62448		DMEM LG	43554	DMEM LG	77954	DMEM LG	130099
DMEM LG	61166	DMEM LG	60090	DMEM LG	92952	DMEM LG	68738		DMEM LG	54050	DMEM LG		DMEM LG
DMEM HG	55288	DMEM HG	50215	DMEM HG	74390	DMEM HG	43810		DMEM HG	37558	DMEM HG	54695	DMEM HG	104619
DMEM HG	49829	DMEM HG	51507	DMEM HG	82736	DMEM HG	53096		DMEM HG	34078	DMEM HG	59353	DMEM HG	106539
DMEM HG	49780	DMEM HG	48407	DMEM HG	72141	DMEM HG	43983		DMEM HG	33082	DMEM HG	53301	DMEM HG	117099
DMEM HG	45876	DMEM HG	50523	DMEM HG	75370	DMEM HG	48583		DMEM HG	33817	DMEM HG	60730	DMEM HG	121127
DMEM HG	46896	DMEM HG	50985	DMEM HG	76866	DMEM HG	50205		DMEM HG	35496	DMEM HG	52431	DMEM HG	89511
DMEM HG	45139	DMEM HG	48481	DMEM HG	84031	DMEM HG	49155		DMEM HG	40596	DMEM HG	56501	DMEM HG	110330
DMEM HG	52541	DMEM HG	51183	DMEM HG	89323	DMEM HG	54158		DMEM HG	36450	DMEM HG	66260	DMEM HG	124504
DMEM HG	52340	DMEM HG	57887	DMEM HG	96446	DMEM HG	51653		DMEM HG	40776	DMEM HG	64626	DMEM HG	95905
DMEM/F12	72133	DMEM/F12	56726	DMEM/F12	83539	DMEM/F12	48691		DMEM/F12		DMEM/F12	66836	DMEM/F12	136685
DMEM/F12	75285	DMEM/F12	59079	DMEM/F12	68627	DMEM/F12	56521		DMEM/F12	69252	DMEM/F12	60825	DMEM/F12	112696
DMEM/F12	75748	DMEM/F12	53649	DMEM/F12	89121	DMEM/F12	54595		DMEM/F12	57639	DMEM/F12	71922	DMEM/F12	146835
DMEM/F12	74864	DMEM/F12	70263	DMEM/F12	83710	DMEM/F12	69525		DMEM/F12		DMEM/F12	80335	DMEM/F12	120136
DMEM/F12	66074	DMEM/F12	65445	DMEM/F12	86185	DMEM/F12	75224		DMEM/F12		DMEM/F12	56418	DMEM/F12	133635
DMEM/F12	72458	DMEM/F12	64732	DMEM/F12		DMEM/F12	80789		DMEM/F12	64630	DMEM/F12	80661	DMEM/F12	115173
DMEM/F12	75718	DMEM/F12	67553	DMEM/F12	141752	DMEM/F12	70343		DMEM/F12		DMEM/F12	72357	DMEM/F12	155769
DMEM/F12	62007	DMEM/F12	54701	DMEM/F12	129209	DMEM/F12	68841		DMEM/F12		DMEM/F12	75158	DMEM/F12	136020
RPMI1640	109644	RPMI1640	109350	RPMI1640	157275	RPMI1640	118124		RPMI1640	63944	RPMI1640	103110	RPMI1640	240457
RPMI1640	113867	RPMI1640	105448	RPMI1640	133734	RPMI1640	107078		RPMI1640	61299	RPMI1640	94909	RPMI1640	208596
RPMI1640	118311	RPMI1640	113168	RPMI1640	136492	RPMI1640	132340		RPMI1640	76905	RPMI1640	95849	RPMI1640	252349
RPMI1640	110799	RPMI1640	113031	RPMI1640	152545	RPMI1640	140277		RPMI1640	61117	RPMI1640	99060	RPMI1640	234492
RPMI1640	119295	RPMI1640	96326	RPMI1640	138479	RPMI1640	122670		RPMI1640	71467	RPMI1640	95830	RPMI1640	197131
RPMI1640	113200	RPMI1640	134160	RPMI1640	164268	RPMI1640	130483		RPMI1640	70245	RPMI1640	108020	RPMI1640	177047
RPMI1640	108113	RPMI1640	104657	RPMI1640		RPMI1640	94577		RPMI1640	64106	RPMI1640	132950	RPMI1640	204214
RPMI1640	109767	RPMI1640	117244	RPMI1640		RPMI1640	149755		RPMI1640	72793	RPMI1640	120618	RPMI1640	243886
MEM	68969	MEM	58625	MEM	86056	MEM	48158		MEM	61440	MEM	69121	MEM	113991
MEM	68317	MEM	80304	MEM	87199	MEM	70219		MEM	58409	MEM	63618	MEM	120574
MEM	63113	MEM	84707	MEM	85022	MEM	42837		MEM	61862	MEM	61121	MEM	116007
MEM	63501	MEM	63191	MEM	99320	MEM	72035		MEM	56125	MEM	65831	MEM	112926
MEM	59233	MEM	68820	MEM	85110	MEM	71332		MEM	61525	MEM	63468	MEM	109167
MEM	74967	MEM	85656	MEM	77757	MEM	87056		MEM	55062	MEM	72697	MEM	114240
MEM	68380	MEM	70380	MEM	123609	MEM	92253		MEM	62935	MEM	75662	MEM	111816
MEM		MEM		MEM	123288	MEM	106460		MEM		MEM	87624	MEM	108298
EMEM	73941	EMEM	89253	EMEM	126524	EMEM	54632		EMEM		EMEM	76967	EMEM	141919
EMEM	67641	EMEM	73225	EMEM	99949	EMEM	79797		EMEM	36622	EMEM	69330	EMEM	126297
EMEM	76014	EMEM	74977	EMEM	102616	EMEM	77870		EMEM	27104	EMEM	70340	EMEM	147425
EMEM	49997	EMEM	82597	EMEM	112481	EMEM	77107		EMEM	33196	EMEM	83946	EMEM	121985
EMEM	58276	EMEM	80179	EMEM	124258	EMEM	87550		EMEM	29933	EMEM	74702	EMEM	137896
EMEM	69354	EMEM	63707	EMEM		EMEM	88982		EMEM	29198	EMEM	82406	EMEM	132136
EMEM	54113	EMEM		EMEM		EMEM	104581		EMEM	32746	EMEM	79918	EMEM	171460
EMEM		EMEM		EMEM		EMEM	85585		EMEM	34186	EMEM		EMEM
A549									SKOV3
Liquid Overlay									Liquid Overlay
8000cells/well									8000cells/well
BIOLOGICAL REPLICATE 1		BIOLOGICAL REPLICATE 2		BIOLOGICAL REPLICATE 3		BIOLOGICAL REPLICATE 4			BIOLOGICAL REPLICATE 1		BIOLOGICAL REPLICATE 2		BIOLOGICAL REPLICATE 3
DMEM LG	117613	DMEM LG	78381	DMEM LG	121802	DMEM LG	53648		DMEM LG		DMEM LG	65291	DMEM LG	150593
DMEM LG	133060	DMEM LG	116653	DMEM LG	101973	DMEM LG	67055		DMEM LG		DMEM LG	58011	DMEM LG	164121
DMEM LG	117668	DMEM LG	70475	DMEM LG	105632	DMEM LG	71064		DMEM LG		DMEM LG	69858	DMEM LG	205880
DMEM LG	122170	DMEM LG	87076	DMEM LG	101308	DMEM LG	64750		DMEM LG		DMEM LG	63114	DMEM LG	207219
DMEM LG	95232	DMEM LG	90115	DMEM LG	102010	DMEM LG	80756		DMEM LG		DMEM LG	62425	DMEM LG	158122
DMEM LG		DMEM LG	88562	DMEM LG		DMEM LG	66717		DMEM LG		DMEM LG	58046	DMEM LG	186899
DMEM LG		DMEM LG	105129	DMEM LG	122009	DMEM LG	70535		DMEM LG		DMEM LG	69842	DMEM LG	198165
DMEM LG		DMEM LG	88289	DMEM LG	103907	DMEM LG	59075		DMEM LG		DMEM LG		DMEM LG	228030
DMEM HG	55717	DMEM HG	63022	DMEM HG	80774	DMEM HG	51530		DMEM HG	40661	DMEM HG	49889	DMEM HG	100609
DMEM HG	50071	DMEM HG	83313	DMEM HG	113712	DMEM HG	55234		DMEM HG	44233	DMEM HG	51369	DMEM HG	95696
DMEM HG	52590	DMEM HG	83050	DMEM HG	86125	DMEM HG	53111		DMEM HG	40108	DMEM HG	60245	DMEM HG	183410
DMEM HG	50136	DMEM HG	82939	DMEM HG	119159	DMEM HG	58480		DMEM HG	35420	DMEM HG	60977	DMEM HG	105570
DMEM HG	48624	DMEM HG	78049	DMEM HG	111188	DMEM HG	50175		DMEM HG	36535	DMEM HG	58740	DMEM HG	174400
DMEM HG	48938	DMEM HG	79730	DMEM HG	88130	DMEM HG	59771		DMEM HG	37646	DMEM HG	70068	DMEM HG	165518
DMEM HG	47399	DMEM HG	77344	DMEM HG		DMEM HG			DMEM HG	31681	DMEM HG		DMEM HG	176015
DMEM HG		DMEM HG		DMEM HG		DMEM HG			DMEM HG	45442	DMEM HG		DMEM HG	151315
DMEM/F12	89531	DMEM/F12	75812	DMEM/F12	108374	DMEM/F12	61870		DMEM/F12	68017	DMEM/F12	80916	DMEM/F12	145248
DMEM/F12	92269	DMEM/F12	80259	DMEM/F12	113031	DMEM/F12	82191		DMEM/F12	67116	DMEM/F12	76503	DMEM/F12	181335
DMEM/F12	105371	DMEM/F12	74695	DMEM/F12	123252	DMEM/F12	85943		DMEM/F12	61080	DMEM/F12	83659	DMEM/F12	155744
DMEM/F12	96411	DMEM/F12	90524	DMEM/F12	133784	DMEM/F12	82270		DMEM/F12	68261	DMEM/F12	95553	DMEM/F12	164397
DMEM/F12	99366	DMEM/F12	105502	DMEM/F12	123361	DMEM/F12	75141		DMEM/F12	73246	DMEM/F12	92885	DMEM/F12	151884
DMEM/F12	82725	DMEM/F12	84194	DMEM/F12	117785	DMEM/F12	78914		DMEM/F12	57248	DMEM/F12	90174	DMEM/F12	174221
DMEM/F12	81666	DMEM/F12	96729	DMEM/F12	144981	DMEM/F12	85126		DMEM/F12	68691	DMEM/F12	87774	DMEM/F12	148429
DMEM/F12		DMEM/F12	96477	DMEM/F12	118179	DMEM/F12			DMEM/F12		DMEM/F12		DMEM/F12	192092
RPMI1640	114866	RPMI1640	109906	RPMI1640	154190	RPMI1640	88036		RPMI1640	76334	RPMI1640	92434	RPMI1640	198798
RPMI1640	123266	RPMI1640	126636	RPMI1640	170517	RPMI1640	124423		RPMI1640	69138	RPMI1640	100558	RPMI1640	203221
RPMI1640	115933	RPMI1640	111075	RPMI1640	150084	RPMI1640	128588		RPMI1640		RPMI1640	102211	RPMI1640	244209
RPMI1640	122355	RPMI1640	133882	RPMI1640	149707	RPMI1640	134358		RPMI1640	64221	RPMI1640	117722	RPMI1640	204929
RPMI1640	116134	RPMI1640	128173	RPMI1640	161981	RPMI1640	169835		RPMI1640	67134	RPMI1640	116611	RPMI1640	253156
RPMI1640	123550	RPMI1640	134785	RPMI1640	142371	RPMI1640			RPMI1640	65180	RPMI1640	128062	RPMI1640	247196
RPMI1640	131739	RPMI1640	141916	RPMI1640	146816	RPMI1640	174813		RPMI1640	80603	RPMI1640	122860	RPMI1640	213117
RPMI1640	115973	RPMI1640	123761	RPMI1640		RPMI1640	141920		RPMI1640		RPMI1640		RPMI1640	249770
MEM	87667	MEM	74150	MEM	99292	MEM	86376		MEM	55987	MEM	74451	MEM	159615
MEM	76777	MEM	106513	MEM	106647	MEM	75151		MEM	57634	MEM	68624	MEM
MEM	71048	MEM	77630	MEM	95142	MEM	81249		MEM	46928	MEM	76236	MEM	123032
MEM	84452	MEM	71340	MEM	90159	MEM	78586		MEM	70001	MEM	73605	MEM	138477
MEM	82774	MEM	79307	MEM		MEM	112100		MEM	61078	MEM	70380	MEM	149319
MEM	69328	MEM	82107	MEM	87565	MEM	108453		MEM	57677	MEM	80753	MEM	137978
MEM		MEM	101197	MEM	123351	MEM	94695		MEM	65681	MEM		MEM	124648
MEM		MEM		MEM		MEM	64813		MEM	70446	MEM		MEM
EMEM	59788	EMEM	93165	EMEM	157519	EMEM	92278		EMEM	41817	EMEM	55094	EMEM	174048
EMEM	77752	EMEM	132043	EMEM	141663	EMEM	101298		EMEM	39216	EMEM	87135	EMEM	126902
EMEM	73083	EMEM	106316	EMEM	148965	EMEM	104365		EMEM	38349	EMEM	90780	EMEM	144279
EMEM	63121	EMEM	87960	EMEM	134188	EMEM	97656		EMEM	34727	EMEM	80010	EMEM	130120
EMEM	72834	EMEM	98059	EMEM	123132	EMEM	117526		EMEM	39443	EMEM	99404	EMEM	161908
EMEM	67966	EMEM	126344	EMEM	138759	EMEM	106268		EMEM	32336	EMEM	82648	EMEM	142540
EMEM	69410	EMEM	104576	EMEM	135253	EMEM	106655		EMEM	37058	EMEM	91656	EMEM	159269
EMEM	66003	EMEM		EMEM		EMEM			EMEM	38167	EMEM		EMEM	167678

## Sheet: Supplementary Figure 12B
Supplementary Figure 12B
A549							SKOV3
Liquid Overlay							Liquid Overlay
2000cells/well							2000cells/well
BIOLOGICAL REPLICATE 1		BIOLOGICAL REPLICATE 2		BIOLOGICAL REPLICATE 3			BIOLOGICAL REPLICATE 1		BIOLOGICAL REPLICATE 2		BIOLOGICAL REPLICATE 3		BIOLOGICAL REPLICATE 4
DMEM LG	9386	DMEM LG	7682	DMEM LG	5764		DMEM LG	735	DMEM LG	6697	DMEM LG	8395	DMEM LG	4084
DMEM LG	8049	DMEM LG	7593	DMEM LG	5361		DMEM LG	783	DMEM LG	6482	DMEM LG	8799	DMEM LG	3732
DMEM LG	8408	DMEM LG	7523	DMEM LG	4914		DMEM LG	826	DMEM LG	6858	DMEM LG	8334	DMEM LG	4495
DMEM LG	7460	DMEM LG	8051	DMEM LG	5404		DMEM LG	886	DMEM LG	6191	DMEM LG	8242	DMEM LG	3811
DMEM LG	7365	DMEM LG	7893	DMEM LG	5304		DMEM LG	921	DMEM LG	6225	DMEM LG	7618	DMEM LG	4084
DMEM LG	7706	DMEM LG		DMEM LG	5451		DMEM LG	944	DMEM LG	8680	DMEM LG	7516	DMEM LG	4890
DMEM LG	8101	DMEM LG	7615	DMEM LG	4881		DMEM LG	977	DMEM LG		DMEM LG	7443	DMEM LG	4300
DMEM LG	7558	DMEM LG	8189	DMEM LG	4976		DMEM LG	1009	DMEM LG	8673	DMEM LG	8522	DMEM LG	4663
DMEM HG	7630	DMEM HG	7925	DMEM HG	5592		DMEM HG	565	DMEM HG	6079	DMEM HG	8559	DMEM HG	5822
DMEM HG	8066	DMEM HG	8176	DMEM HG	5274		DMEM HG	647	DMEM HG	6491	DMEM HG	8768	DMEM HG	5366
DMEM HG	7906	DMEM HG	9759	DMEM HG	5081		DMEM HG	659	DMEM HG	5981	DMEM HG	7455	DMEM HG
DMEM HG		DMEM HG	7825	DMEM HG	5954		DMEM HG	661	DMEM HG	5973	DMEM HG	7286	DMEM HG	4539
DMEM HG	7716	DMEM HG	8163	DMEM HG	5770		DMEM HG	741	DMEM HG	5811	DMEM HG	7492	DMEM HG	5766
DMEM HG	7865	DMEM HG	7421	DMEM HG	5675		DMEM HG	787	DMEM HG	7289	DMEM HG	7061	DMEM HG	5363
DMEM HG	9023	DMEM HG	7542	DMEM HG	5485		DMEM HG	804	DMEM HG	8136	DMEM HG	8587	DMEM HG	5198
DMEM HG	8455	DMEM HG	8351	DMEM HG	5672		DMEM HG	946	DMEM HG	7620	DMEM HG	9005	DMEM HG	5565
DMEM/F12	7405	DMEM/F12	7091	DMEM/F12	6094		DMEM/F12	539	DMEM/F12	6182	DMEM/F12	7840	DMEM/F12	7254
DMEM/F12	8318	DMEM/F12	7388	DMEM/F12	5924		DMEM/F12	678	DMEM/F12	6667	DMEM/F12	6947	DMEM/F12	7746
DMEM/F12	7499	DMEM/F12	7559	DMEM/F12	5234		DMEM/F12	766	DMEM/F12	6958	DMEM/F12	8873	DMEM/F12	7110
DMEM/F12	7728	DMEM/F12	6691	DMEM/F12	4712		DMEM/F12	813	DMEM/F12	7042	DMEM/F12	8104	DMEM/F12	8024
DMEM/F12	8074	DMEM/F12	9236	DMEM/F12	6176		DMEM/F12	849	DMEM/F12	7278	DMEM/F12	7804	DMEM/F12
DMEM/F12	7346	DMEM/F12	7285	DMEM/F12	4941		DMEM/F12	885	DMEM/F12	7099	DMEM/F12	7813	DMEM/F12	7831
DMEM/F12	7173	DMEM/F12	6772	DMEM/F12	5653		DMEM/F12	885	DMEM/F12	7564	DMEM/F12	7697	DMEM/F12	7289
DMEM/F12	7344	DMEM/F12	8130	DMEM/F12	5790		DMEM/F12	893	DMEM/F12	8187	DMEM/F12	8641	DMEM/F12	7077
RPMI1640	7170	RPMI1640		RPMI1640	5529		RPMI1640	642	RPMI1640	7128	RPMI1640	7154	RPMI1640	4435
RPMI1640	8026	RPMI1640	7473	RPMI1640	5430		RPMI1640	683	RPMI1640	7098	RPMI1640	7157	RPMI1640	4090
RPMI1640	7235	RPMI1640	7118	RPMI1640	5641		RPMI1640	687	RPMI1640	6300	RPMI1640	8275	RPMI1640
RPMI1640	6905	RPMI1640	6546	RPMI1640	5260		RPMI1640	695	RPMI1640	6302	RPMI1640	7210	RPMI1640
RPMI1640	7347	RPMI1640	6656	RPMI1640	5007		RPMI1640	716	RPMI1640	6367	RPMI1640	6514	RPMI1640	4237
RPMI1640	7403	RPMI1640	7264	RPMI1640	4708		RPMI1640	718	RPMI1640	6536	RPMI1640	6912	RPMI1640	3882
RPMI1640	7115	RPMI1640	6938	RPMI1640	5040		RPMI1640	731	RPMI1640	6379	RPMI1640	6948	RPMI1640	3998
RPMI1640	7713	RPMI1640	6961	RPMI1640	4842		RPMI1640	803	RPMI1640	6783	RPMI1640	7410	RPMI1640	4341
MEM	6539	MEM	6286	MEM	4127		MEM	478	MEM	4474	MEM	5194	MEM	5347
MEM	6589	MEM	6904	MEM	4369		MEM	538	MEM	4326	MEM	6745	MEM	5028
MEM	7041	MEM	6151	MEM	4355		MEM	578	MEM	5412	MEM	6077	MEM	4722
MEM	6776	MEM	6770	MEM	4812		MEM	586	MEM	4584	MEM	5622	MEM	5617
MEM	6934	MEM	5950	MEM	5992		MEM	599	MEM	4629	MEM	6545	MEM	4321
MEM	6626	MEM	6277	MEM	4622		MEM	612	MEM	4817	MEM	6667	MEM	5729
MEM	7753	MEM		MEM	4408		MEM	630	MEM	5209	MEM	6723	MEM	3813
MEM	7294	MEM	6481	MEM	4222		MEM	640	MEM	6801	MEM	7220	MEM	5100
EMEM	6887	EMEM	4643	EMEM	3101		EMEM	432	EMEM		EMEM	5589	EMEM	4481
EMEM	6057	EMEM	4589	EMEM	3928		EMEM	500	EMEM		EMEM	7012	EMEM	4230
EMEM	6075	EMEM	4720	EMEM	3654		EMEM	510	EMEM		EMEM	6402	EMEM	4902
EMEM	4496	EMEM	5038	EMEM	2931		EMEM	538	EMEM		EMEM	5636	EMEM	4684
EMEM	4013	EMEM	5091	EMEM	3500		EMEM	603	EMEM		EMEM	6627	EMEM	4279
EMEM	4247	EMEM	4695	EMEM	3502		EMEM	619	EMEM		EMEM	6332	EMEM	4632
EMEM	4590	EMEM	4586	EMEM	3312		EMEM	647	EMEM		EMEM	6267	EMEM	5078
EMEM	5883	EMEM	4828	EMEM	2904		EMEM	696	EMEM		EMEM	6664	EMEM
A549							SKOV3
Liquid Overlay							Liquid Overlay
4000cells/well							4000cells/well
BIOLOGICAL REPLICATE 1		BIOLOGICAL REPLICATE 2		BIOLOGICAL REPLICATE 3			BIOLOGICAL REPLICATE 1		BIOLOGICAL REPLICATE 2		BIOLOGICAL REPLICATE 3		BIOLOGICAL REPLICATE 4
DMEM LG	9638	DMEM LG	11058	DMEM LG	7669		DMEM LG	786	DMEM LG	6008	DMEM LG	7295	DMEM LG
DMEM LG	9314	DMEM LG	8621	DMEM LG	5760		DMEM LG	815	DMEM LG	6003	DMEM LG	6459	DMEM LG	4545
DMEM LG	9097	DMEM LG	8500	DMEM LG	6418		DMEM LG	910	DMEM LG	6801	DMEM LG	7184	DMEM LG	4471
DMEM LG	8557	DMEM LG	9278	DMEM LG	7530		DMEM LG	893	DMEM LG	5407	DMEM LG	7001	DMEM LG	4737
DMEM LG	8303	DMEM LG	9197	DMEM LG	6587		DMEM LG	656	DMEM LG	5364	DMEM LG	7114	DMEM LG
DMEM LG	8762	DMEM LG	8268	DMEM LG	6977		DMEM LG	756	DMEM LG	5483	DMEM LG	7517	DMEM LG	4364
DMEM LG	8573	DMEM LG	8913	DMEM LG	7137		DMEM LG	795	DMEM LG	4985	DMEM LG	7109	DMEM LG	4641
DMEM LG	9873	DMEM LG	8997	DMEM LG	6802		DMEM LG	919	DMEM LG	6458	DMEM LG	7244	DMEM LG	4773
DMEM HG	12420	DMEM HG	10751	DMEM HG	6358		DMEM HG	984	DMEM HG	6610	DMEM HG	7206	DMEM HG	6554
DMEM HG	10390	DMEM HG	9572	DMEM HG	7332		DMEM HG	939	DMEM HG	6299	DMEM HG	8206	DMEM HG	6012
DMEM HG	10077	DMEM HG	12060	DMEM HG	7079		DMEM HG	754	DMEM HG	6564	DMEM HG	7299	DMEM HG	6544
DMEM HG	9118	DMEM HG	10495	DMEM HG	6919		DMEM HG	912	DMEM HG	7572	DMEM HG	7890	DMEM HG	5673
DMEM HG	9084	DMEM HG	9680	DMEM HG	6686		DMEM HG	734	DMEM HG	7255	DMEM HG	8780	DMEM HG	6254
DMEM HG	9498	DMEM HG	9476	DMEM HG	6469		DMEM HG	787	DMEM HG	7374	DMEM HG	8377	DMEM HG	6228
DMEM HG	10037	DMEM HG	12164	DMEM HG	6860		DMEM HG	742	DMEM HG	6725	DMEM HG	7619	DMEM HG	6174
DMEM HG	9405	DMEM HG	10012	DMEM HG			DMEM HG	716	DMEM HG	8492	DMEM HG	6809	DMEM HG	6707
DMEM/F12	8890	DMEM/F12	8622	DMEM/F12	7621		DMEM/F12	907	DMEM/F12	7690	DMEM/F12	10181	DMEM/F12	9937
DMEM/F12	8462	DMEM/F12	9680	DMEM/F12	7401		DMEM/F12	731	DMEM/F12	8297	DMEM/F12	11879	DMEM/F12	8648
DMEM/F12	8681	DMEM/F12	10179	DMEM/F12	6811		DMEM/F12	829	DMEM/F12	8521	DMEM/F12	11717	DMEM/F12	7952
DMEM/F12	7997	DMEM/F12	11817	DMEM/F12	6931		DMEM/F12	741	DMEM/F12	7721	DMEM/F12	10934	DMEM/F12	7751
DMEM/F12	7893	DMEM/F12	11537	DMEM/F12	7421		DMEM/F12		DMEM/F12	7531	DMEM/F12	10921	DMEM/F12	7323
DMEM/F12	8855	DMEM/F12	11337	DMEM/F12	7118		DMEM/F12		DMEM/F12	6766	DMEM/F12	11465	DMEM/F12	7290
DMEM/F12	9723	DMEM/F12	9527	DMEM/F12	7389		DMEM/F12	862	DMEM/F12	6790	DMEM/F12	10460	DMEM/F12	7599
DMEM/F12	9902	DMEM/F12	9220	DMEM/F12	7420		DMEM/F12	841	DMEM/F12	6548	DMEM/F12	10936	DMEM/F12	7843
RPMI1640	8066	RPMI1640	7645	RPMI1640	7055		RPMI1640	838	RPMI1640	8248	RPMI1640	7119	RPMI1640	4841
RPMI1640	9175	RPMI1640	7844	RPMI1640	6851		RPMI1640	962	RPMI1640	8368	RPMI1640	7122	RPMI1640	4495
RPMI1640	9322	RPMI1640	7379	RPMI1640	6021		RPMI1640	839	RPMI1640	8086	RPMI1640	7123	RPMI1640	4911
RPMI1640	8605	RPMI1640	8090	RPMI1640	5994		RPMI1640	838	RPMI1640	8792	RPMI1640	6867	RPMI1640	5450
RPMI1640	8785	RPMI1640	7547	RPMI1640	7123		RPMI1640	963	RPMI1640	8748	RPMI1640	6945	RPMI1640	5014
RPMI1640	9294	RPMI1640	7538	RPMI1640	5905		RPMI1640	1047	RPMI1640	8691	RPMI1640	6655	RPMI1640	4930
RPMI1640	8752	RPMI1640	8070	RPMI1640	6188		RPMI1640	980	RPMI1640	7810	RPMI1640	6597	RPMI1640	4432
RPMI1640	9426	RPMI1640	9295	RPMI1640	6093		RPMI1640	909	RPMI1640	8825	RPMI1640	7156	RPMI1640	5631
MEM	7774	MEM	10025	MEM	6422		MEM	752	MEM	5419	MEM	8147	MEM	6049
MEM	8376	MEM	6998	MEM	6325		MEM	549	MEM	7681	MEM	8010	MEM	5429
MEM	9385	MEM	7859	MEM	6358		MEM	692	MEM	5972	MEM	8595	MEM	5940
MEM	8368	MEM	7582	MEM	5790		MEM	706	MEM		MEM	7060	MEM	6048
MEM	7650	MEM	7194	MEM	5964		MEM	642	MEM	5517	MEM	7677	MEM	5528
MEM	7433	MEM	7391	MEM	6241		MEM	818	MEM	6045	MEM	7727	MEM
MEM	7492	MEM	7462	MEM	5888		MEM	655	MEM	6015	MEM	7953	MEM	6104
MEM	7747	MEM	8063	MEM	5842		MEM	569	MEM	5920	MEM	7911	MEM	5781
EMEM	8485	EMEM	5859	EMEM	5399		EMEM	695	EMEM	5485	EMEM	8730	EMEM	6197
EMEM	7751	EMEM	6174	EMEM	4925		EMEM	705	EMEM	5597	EMEM	7933	EMEM	5102
EMEM	6943	EMEM	6618	EMEM	5282		EMEM	665	EMEM	5860	EMEM	7538	EMEM	5307
EMEM	7127	EMEM	6313	EMEM	4677		EMEM	759	EMEM	6099	EMEM	7955	EMEM	6180
EMEM	6559	EMEM	7249	EMEM	5107		EMEM	699	EMEM	6394	EMEM	6849	EMEM	5842
EMEM	6683	EMEM	6455	EMEM	4544		EMEM	661	EMEM	6135	EMEM	7873	EMEM	6497
EMEM	6863	EMEM	5904	EMEM	5273		EMEM	651	EMEM	6024	EMEM	6874	EMEM	7488
EMEM	7354	EMEM	6668	EMEM	4243		EMEM		EMEM		EMEM	7483	EMEM	6516
A549							SKOV3
Liquid Overlay							Liquid Overlay
6000cells/well							6000cells/well
BIOLOGICAL REPLICATE 1		BIOLOGICAL REPLICATE 2		BIOLOGICAL REPLICATE 3			BIOLOGICAL REPLICATE 1		BIOLOGICAL REPLICATE 2		BIOLOGICAL REPLICATE 3		BIOLOGICAL REPLICATE 4
DMEM LG	10726	DMEM LG	10177	DMEM LG	7553		DMEM LG	838	DMEM LG	6008	DMEM LG	9767	DMEM LG	4681
DMEM LG	10485	DMEM LG	10005	DMEM LG	7819		DMEM LG	978	DMEM LG	6003	DMEM LG	10454	DMEM LG
DMEM LG	10857	DMEM LG	9588	DMEM LG	6931		DMEM LG	940	DMEM LG	6801	DMEM LG	9766	DMEM LG	4958
DMEM LG	10317	DMEM LG	8539	DMEM LG	7687		DMEM LG	952	DMEM LG	5407	DMEM LG	10120	DMEM LG	5011
DMEM LG	8979	DMEM LG	10314	DMEM LG	8681		DMEM LG	981	DMEM LG	5364	DMEM LG	11773	DMEM LG	4814
DMEM LG	9885	DMEM LG	9124	DMEM LG	7171		DMEM LG	1034	DMEM LG	5483	DMEM LG	10744	DMEM LG	5341
DMEM LG	9630	DMEM LG	9433	DMEM LG	7080		DMEM LG	1024	DMEM LG	4985	DMEM LG	11622	DMEM LG	5102
DMEM LG	11171	DMEM LG	9731	DMEM LG	6773		DMEM LG	953	DMEM LG	6458	DMEM LG	12123	DMEM LG	5567
DMEM HG	10732	DMEM HG	10312	DMEM HG	7804		DMEM HG	922	DMEM HG	6610	DMEM HG	8641	DMEM HG	7272
DMEM HG	9821	DMEM HG	9638	DMEM HG	7411		DMEM HG	886	DMEM HG	6299	DMEM HG	7774	DMEM HG	6687
DMEM HG	10717	DMEM HG	9601	DMEM HG	7500		DMEM HG	872	DMEM HG	6564	DMEM HG	8239	DMEM HG	7093
DMEM HG	11531	DMEM HG		DMEM HG	7625		DMEM HG	982	DMEM HG	7572	DMEM HG	8515	DMEM HG	6671
DMEM HG	10652	DMEM HG	10104	DMEM HG	8074		DMEM HG	876	DMEM HG	7255	DMEM HG	8497	DMEM HG	6904
DMEM HG	11043	DMEM HG	10619	DMEM HG	8360		DMEM HG	909	DMEM HG	7374	DMEM HG	9039	DMEM HG	6887
DMEM HG	10919	DMEM HG	10378	DMEM HG	7352		DMEM HG	1024	DMEM HG	6725	DMEM HG	9300	DMEM HG	7161
DMEM HG	11475	DMEM HG		DMEM HG	7822		DMEM HG	1131	DMEM HG	8492	DMEM HG	10040	DMEM HG	7637
DMEM/F12	10620	DMEM/F12	9661	DMEM/F12	8234		DMEM/F12	1046	DMEM/F12	7690	DMEM/F12	8274	DMEM/F12	8374
DMEM/F12	10690	DMEM/F12	9111	DMEM/F12	7379		DMEM/F12	894	DMEM/F12	8297	DMEM/F12	9699	DMEM/F12	8475
DMEM/F12	10659	DMEM/F12	9255	DMEM/F12	7930		DMEM/F12	932	DMEM/F12	8521	DMEM/F12	10775	DMEM/F12	8691
DMEM/F12	10406	DMEM/F12	9466	DMEM/F12	7972		DMEM/F12	832	DMEM/F12	7721	DMEM/F12	8988	DMEM/F12	8778
DMEM/F12	9857	DMEM/F12	9396	DMEM/F12	8057		DMEM/F12	1028	DMEM/F12	7531	DMEM/F12	10556	DMEM/F12	8226
DMEM/F12	10546	DMEM/F12	8739	DMEM/F12	8074		DMEM/F12	878	DMEM/F12	6766	DMEM/F12	10560	DMEM/F12	8706
DMEM/F12	10154	DMEM/F12	10167	DMEM/F12	8119		DMEM/F12	957	DMEM/F12	6790	DMEM/F12	10590	DMEM/F12	8964
DMEM/F12	11433	DMEM/F12	9884	DMEM/F12	7890		DMEM/F12	888	DMEM/F12	6548	DMEM/F12	9840	DMEM/F12	9936
RPMI1640	9810	RPMI1640	7585	RPMI1640	7567		RPMI1640	989	RPMI1640	8248	RPMI1640	8313	RPMI1640	5723
RPMI1640	9741	RPMI1640	9339	RPMI1640	6411		RPMI1640	901	RPMI1640	8368	RPMI1640	8437	RPMI1640	5433
RPMI1640	9423	RPMI1640	8158	RPMI1640	6919		RPMI1640	933	RPMI1640	8086	RPMI1640	9597	RPMI1640	5152
RPMI1640	10452	RPMI1640	7931	RPMI1640	6475		RPMI1640	976	RPMI1640	8792	RPMI1640	9708	RPMI1640	5751
RPMI1640	9645	RPMI1640	7054	RPMI1640	6545		RPMI1640	1102	RPMI1640	8748	RPMI1640	8063	RPMI1640	5177
RPMI1640	9831	RPMI1640	8701	RPMI1640	6936		RPMI1640	1089	RPMI1640	8691	RPMI1640	9892	RPMI1640	5672
RPMI1640	9695	RPMI1640	8804	RPMI1640	6816		RPMI1640	960	RPMI1640	7810	RPMI1640	10849	RPMI1640	6062
RPMI1640	9927	RPMI1640	9295	RPMI1640	6991		RPMI1640	889	RPMI1640	8825	RPMI1640	9587	RPMI1640	5923
MEM	11252	MEM	8305	MEM	7783		MEM	799	MEM	5419	MEM	8313	MEM	7935
MEM	9737	MEM	7541	MEM	6529		MEM	863	MEM	7681	MEM	8437	MEM	6127
MEM	10502	MEM	8968	MEM	6547		MEM	705	MEM	5972	MEM	9597	MEM	5732
MEM	9727	MEM	7718	MEM	6889		MEM	802	MEM		MEM	9708	MEM	4969
MEM	9968	MEM	8035	MEM	6369		MEM	771	MEM	5517	MEM	8063	MEM	5839
MEM	9827	MEM	7482	MEM	6141		MEM	609	MEM	6045	MEM	9892	MEM	6510
MEM	9506	MEM	9231	MEM	6588		MEM	629	MEM	6015	MEM		MEM	6250
MEM	11202	MEM	11659	MEM	6879		MEM	831	MEM	5920	MEM	9587	MEM
EMEM	7743	EMEM	8112	EMEM	5562		EMEM	759	EMEM	5485	EMEM	10455	EMEM	7016
EMEM	10085	EMEM	7054	EMEM	5994		EMEM	839	EMEM	5597	EMEM	10132	EMEM	6366
EMEM	8312	EMEM	6849	EMEM	6354		EMEM	702	EMEM	5860	EMEM	9351	EMEM	5378
EMEM	7585	EMEM	6893	EMEM	6305		EMEM	946	EMEM	6099	EMEM	9340	EMEM	5408
EMEM	8763	EMEM	6845	EMEM	6688		EMEM	845	EMEM	6394	EMEM	9175	EMEM	6204
EMEM	7737	EMEM	7402	EMEM	5365		EMEM	773	EMEM	6135	EMEM	10234	EMEM	6311
EMEM	8659	EMEM	7241	EMEM	5851		EMEM	686	EMEM	6024	EMEM	9608	EMEM	6928
EMEM	9339	EMEM	8951	EMEM	6173		EMEM	788	EMEM	9112	EMEM	9676	EMEM	6092
A549							SKOV3
Liquid Overlay							Liquid Overlay
8000cells/well							8000cells/well
BIOLOGICAL REPLICATE 1		BIOLOGICAL REPLICATE 2		BIOLOGICAL REPLICATE 3			BIOLOGICAL REPLICATE 1		BIOLOGICAL REPLICATE 2		BIOLOGICAL REPLICATE 3
DMEM LG	10786	DMEM LG	9733	DMEM LG	7306		DMEM LG	949	DMEM LG	5316	DMEM LG	9084
DMEM LG	11392	DMEM LG	9899	DMEM LG	7845		DMEM LG	892	DMEM LG	5477	DMEM LG	10161
DMEM LG	10733	DMEM LG		DMEM LG	7386		DMEM LG	975	DMEM LG	4928	DMEM LG	9201
DMEM LG	9928	DMEM LG	9860	DMEM LG	6961		DMEM LG	838	DMEM LG		DMEM LG	9711
DMEM LG	10351	DMEM LG	10811	DMEM LG	7274		DMEM LG	924	DMEM LG	4679	DMEM LG	10591
DMEM LG	9969	DMEM LG	9374	DMEM LG	7130		DMEM LG	886	DMEM LG		DMEM LG	9623
DMEM LG	11029	DMEM LG	9774	DMEM LG	7356		DMEM LG	876	DMEM LG	5356	DMEM LG	9758
DMEM LG	10329	DMEM LG		DMEM LG	7608		DMEM LG	1007	DMEM LG	5559	DMEM LG	10477
DMEM HG	10574	DMEM HG	10014	DMEM HG	8456		DMEM HG	863	DMEM HG	7350	DMEM HG	8466
DMEM HG	11130	DMEM HG	10240	DMEM HG	7657		DMEM HG	1199	DMEM HG	6947	DMEM HG	9059
DMEM HG	10863	DMEM HG	12262	DMEM HG	8211		DMEM HG	1079	DMEM HG	6967	DMEM HG	7685
DMEM HG	10951	DMEM HG	10939	DMEM HG	8195		DMEM HG	733	DMEM HG	7692	DMEM HG	9271
DMEM HG	11424	DMEM HG	12248	DMEM HG	8401		DMEM HG	1356	DMEM HG	6452	DMEM HG	8856
DMEM HG	10804	DMEM HG	8739	DMEM HG	7914		DMEM HG	914	DMEM HG	7289	DMEM HG	7917
DMEM HG	11421	DMEM HG	11158	DMEM HG	7842		DMEM HG	1133	DMEM HG	7213	DMEM HG	7993
DMEM HG	12414	DMEM HG	11056	DMEM HG	8071		DMEM HG	778	DMEM HG	7226	DMEM HG	9452
DMEM/F12	11197	DMEM/F12	10612	DMEM/F12	8447		DMEM/F12		DMEM/F12	10278	DMEM/F12	10623
DMEM/F12	10415	DMEM/F12	10402	DMEM/F12	7061		DMEM/F12	986	DMEM/F12	9625	DMEM/F12	10089
DMEM/F12	10975	DMEM/F12	11912	DMEM/F12	8205		DMEM/F12	1027	DMEM/F12	9694	DMEM/F12	10576
DMEM/F12	9578	DMEM/F12	10621	DMEM/F12	7818		DMEM/F12	1067	DMEM/F12	7404	DMEM/F12	9756
DMEM/F12	11016	DMEM/F12	11733	DMEM/F12	8551		DMEM/F12	1079	DMEM/F12	9707	DMEM/F12	10097
DMEM/F12	10938	DMEM/F12	10343	DMEM/F12	8184		DMEM/F12	1058	DMEM/F12	9740	DMEM/F12	11654
DMEM/F12	11200	DMEM/F12	10741	DMEM/F12	8073		DMEM/F12	1022	DMEM/F12	9315	DMEM/F12	10812
DMEM/F12	10843	DMEM/F12	8951	DMEM/F12	8393		DMEM/F12	1015	DMEM/F12	11179	DMEM/F12	10855
RPMI1640	10007	RPMI1640	9397	RPMI1640	7562		RPMI1640	1064	RPMI1640	6481	RPMI1640	8580
RPMI1640	10657	RPMI1640	8292	RPMI1640	7070		RPMI1640	955	RPMI1640	5764	RPMI1640	9474
RPMI1640	11799	RPMI1640	8256	RPMI1640	6985		RPMI1640	981	RPMI1640	5709	RPMI1640	9748
RPMI1640	9920	RPMI1640	11783	RPMI1640	7452		RPMI1640	1055	RPMI1640	6056	RPMI1640	9213
RPMI1640	10217	RPMI1640	7970	RPMI1640	7280		RPMI1640	1081	RPMI1640	6482	RPMI1640	8310
RPMI1640	10306	RPMI1640	8160	RPMI1640	7002		RPMI1640	1055	RPMI1640		RPMI1640	9700
RPMI1640	10426	RPMI1640	8151	RPMI1640	8938		RPMI1640	1122	RPMI1640	6230	RPMI1640	8796
RPMI1640	11160	RPMI1640	8916	RPMI1640	7744		RPMI1640	1040	RPMI1640	5943	RPMI1640	8853
MEM	10033	MEM	10011	MEM	7101		MEM		MEM	7717	MEM	9171
MEM	9955	MEM	11185	MEM	7843		MEM	789	MEM	8109	MEM	11125
MEM	9774	MEM	10418	MEM	7505		MEM	897	MEM	5079	MEM	10427
MEM		MEM	9883	MEM	7296		MEM	788	MEM	6543	MEM	10116
MEM	9205	MEM	12480	MEM	7174		MEM	821	MEM	5998	MEM	9629
MEM	10808	MEM	11007	MEM	7210		MEM	812	MEM	8082	MEM	8676
MEM	8589	MEM	8321	MEM	6838		MEM	763	MEM	9819	MEM	8516
MEM	11118	MEM	12223	MEM	6581		MEM	810	MEM	8571	MEM	11882
EMEM	9530	EMEM	8774	EMEM	6324		EMEM		EMEM	7557	EMEM	8810
EMEM	9498	EMEM	8166	EMEM	6141		EMEM	749	EMEM	7461	EMEM	10061
EMEM	8809	EMEM	9182	EMEM	6080		EMEM	838	EMEM	7970	EMEM	10512
EMEM	8346	EMEM	7587	EMEM	6280		EMEM	695	EMEM	6815	EMEM	9738
EMEM	9092	EMEM	9732	EMEM	5515		EMEM	807	EMEM	6313	EMEM	9930
EMEM	9476	EMEM	10039	EMEM	6296		EMEM	814	EMEM	7548	EMEM	9585
EMEM	9577	EMEM	9141	EMEM	5501		EMEM	769	EMEM	7012	EMEM	10580
EMEM	9029	EMEM	11432	EMEM			EMEM	852	EMEM	8325	EMEM	10141
