# Supplementary material for: MISpheroID: a knowledgebase and transparency tool for minimum information in spheroid identity
Source: Nat Methods. 2021 Nov 1;18(11):1294–303. doi: 10.1038/s41592-021-01291-4 (PMC8566242; doi:10.1038/s41592-021-01291-4)
Supplement: Supplementary file 9 — Sizes of spheroids. [file 41592_2021_1291_MOESM9_ESM.xlsx]

## Sheet: Supplementary table 6
Supplementary table 6
	A549								HCT116								HEPG2								MCF7								PANC1								SKOV3								U87MG
	Liquid Overlay								Liquid Overlay								Liquid Overlay								Liquid Overlay								Liquid Overlay								Liquid Overlay								Liquid Overlay
	2000cells/well	DMEM HG	DMEM/F12	RPMI1640	DMEM LG	EMEM	MEM		2000cells/well	DMEM HG	DMEM/F12	RPMI1640	DMEM LG	EMEM	MEM		2000cells/well	DMEM HG	DMEM/F12	RPMI1640	DMEM LG	EMEM	MEM		2000cells/well	DMEM HG	DMEM/F12	RPMI1640	DMEM LG	EMEM	MEM		2000cells/well	DMEM HG	DMEM/F12	RPMI1640	DMEM LG	EMEM	MEM		2000cells/well	DMEM HG	DMEM/F12	RPMI1640	DMEM LG	EMEM	MEM		2000cells/well
	Biological Replicate 1	663.812	652.67	594.612	649.918	595.428	673.417		Biological Replicate 1	566.904	569.536	585.045	618.239	586.148	597.91		Biological Replicate 1	593.001	609.564	559.963	623.234	563.447	542.878		Biological Replicate 1	686.91	613.187	702.602	546.134	598.048	637.123		Biological Replicate 1	706.849	606.426	724.095	776.555	706.935	699.418		Biological Replicate 1	589.743	558.892	609.064	600.459	561.086	522.544		Biological Replicate 1
		661.942	648.028	640.045	630.627	573.061	606.587			566.526	583.743	574.141	617.732	579.234	581.842			569.438	598.927	543.987	588.86	534.076	552.145			639.239	565.438	614.198	614.744	546.558	600.336			683.983	650.466	740.068	801.816	722.496	684.104			567.603		604.19	566.865	542.018	511.139
		638.996	643.528	615.873	630.755	612.756	635.059			551.615		588.403	643.199		594.23			592.235	604.736	545.961	616.305	522.69	518.144			693.543	563.746	670.309	613.129	627.348	579.627			735.624	665.018	732.523	798.642	698.006	691.331			553.816	555.839	582.68	554.099	509.854	499.006
		680.153	655.456	660.378	617.151	598.752	643.746			575.769	581.843	562.047	638.569	583.804	601.16			562.162	602.016	560.459	607.765	534.821	533.678			590.128	609.827	570.088	567.635	661.559	641.47			702.554	676.211	754.156	785.582	732.974	670.025			573.879	542.298	573.422	517.119	549.462	513.797
		680.325	651.737	634.045	705.69	603.651	640.51			571.742	564.047	585.534	636.225	561.74	588.374			580.533	635.805	563.674	589.722	543.536	522.284			698.747	583.921		569.875	590.889	644.358			724.379	672.802	779.492	740.339	691.492	647.064			565.63	558.243	586.838	538.268	523.231	501.362
		666.46	634.355		628.94	593.483	613.308			575.074	551.695	569.891	637.851	564.405	590.726			571.112	608.752	541.35	593.419	538.607	533.356			665.234	685.644	616.04	554.494	623.513	593.999			723.886	691.021	757.512	772.339	696.56	669.661			579.169	535.452	598.505	536.34	547.053	500.363
		702.22	635.572		611.108	628.297	622.48			575.743	565.892	576.316	628.626	582.272	592.503			579.174	598.653	536.056	618.836	542.863				654.005	577.52	611.869	620.896	591.902	607.486			711.256	711.999	739.336			669.152			557.865	551.658	574.119	567.51	542.597	485.04
			675.371		628.94		617.085			571.375	579.963	585.735	638.454	578.74	586.421			582.066		564.891	610.889					671.293	614.93	702.346		598.485	598.91			724.303	682.975		779.926	703.14	676.724			554.584	537.856	595.612	533.262	521.811	498.653
	Biological Replicate 2	528.319	581.961	501.134	603.59	551.94	564.414		Biological Replicate 2	615.769	590.731	611.436	677.601	600.186	609.124		Biological Replicate 2	604.794	610.857	595.141	556.694	570.28	523.666		Biological Replicate 2	492.136	472.206	506.273	538.453	606.598	507.813		Biological Replicate 2	670.878	760.115	651.502	760.596	724.453	688.552		Biological Replicate 2	585.958		648.227	649.266		650.137		Biological Replicate 2
		511.267	537.821	532.235	591.878	532.224	558.367			590.957	579.313	605.556	658.96	587.001	642.974			613.471	624.755	592.171	571.467	535.27	526.463			558.336	474.07	555.596	531.806	559.82	526.586			697.471	762.572	710.316	769.244	704.169	653.972			595.46	644.165	662.371	676.119	620.329	640.104
		512.828	553.762	468.884	534.283	523.762	571.999			586.849	604.416	605.381	664.773	588.46	628.662			587.517	625.814	582.047	548.05	575.729	520.506			546.767	466.878		525.57	541.965	525.944			693.811	711.429	736.606	816.975	719.296	675.758			619.598	684.839	672.156	651.668	614.016	630.876
		520.599	567.731	566.29	587	527.519	583.044			591.533	587.562	610.858	687.972	595.487	620.271			568.272	627.619	553.025	576.937	564.148	553.273			475.46	398.938	592.288	507.66	581.44	515.784			703.809	709.357	712.722	759.089	720.132	633.196			622.867	694.19	662.246	637.002	582.3	613.483
		531.265	536.021	528.055	545.073	509.469	553.146			584.09	582.556	602.021	691.902	593.954	630.85			593.638	611.628	563.066	551.761	552.264	513.478			497.692	449.488	478.39	564.153	565.808	483.754			703.153	766.633	710.281	757.011	714.174	683.168			634.724	662.639	660.772	617.806	588.542	614.964
		538.101	468.703	541.757	573.96	518.837	575.14			586.441	594.744	604.927	679.286	592.999	623.732			563.718	582.137	569.183	557.863	541.615	522.23			465.476	470.406	478.511	529.435	516.329	537.396			724.769	744.848	719.687	803.739	694.436	639.666			602.063	652.831	709.896	671.236	580.586	615.835
		505.416	559.261	525.49	574.448	530.363	533.824			594.262	587.815	581.94			647.85			575.951	617.361	547.626	561.526	542.758	516.197			593.054	413.7	564.994	483.406	488.488	472.041			693.553	709.604	679.717	725.757	702.044	644.317				678.392		633.834	579.459	611.706
		517.935	535.381	542.319	583.275		564.112			584.169					658.648				612.93	572.945		537.759	530.856			464.004	451.274				538.631				746.005	703.3	679.49		678.961				676.21			597.212	624.7
	Biological Replicate 3	705.325	809.388	717.367	707.838	594.57	697.842		Biological Replicate 3	556.001	557.599	583.382	636.88	582.844	607.832		Biological Replicate 3	616.293	664.923	628.073	573.412	581.179	586.936		Biological Replicate 3	575.91	487.695	504.499	570.66	561.378	510.904		Biological Replicate 3	640.293	730.748	724.95	695.183	692.567	673.77		Biological Replicate 3	639.462	671.599	648.072	578.273	582.463			Biological Replicate 3
		738.289	731.327	686.88	705.019	615.718	655.236			550.27	547.761	580.772	632.183	583.79	597.892			623.301	653.165	627.242	536.659	591.864	567.905			529.638	508.332	538.366	519.98	585.554	551.248			648.466	664.397	719.217	672.046	669.233	655.043			632.588	664.954	639.629	606.533	588.881	609.031
		681.569	785.522	646.917	730.523	609.174	651.032			540.335	555.646	604.347	619.712	583.314	602.546			620.439	705.759	627.248	571.935	575.106	534.591			494.178	567.172	519.293	496.106	495.394	505.528			643.311	704.462	709.456	641.507	704.522	608.883			622.33	664.418	629.697	603.364	592.435	595.06
		699.349	780.615	662.975	715.547	615.481	721.514			560.754	571.555	579.639	625.955	596.305	571.583			615.443	671.283	616.594	560.171	590.288	569.113			486.644	509.966	578.485	532.837	543.833	533.129			634.207	696.416	702.706	655.196	715.52	651.992			625.874	674.385	636.373	573.804	581.701	604.218
		727.362	677.003	749.119	715.084	585.276	672.251			559.709	563.708	561.665	631.985	594.772	597.992			601.242	649.391	598.11	532.252	566.427	583.898			478.014	489.526	591.989	445.407	451.962	573.475			698.931	627.465	681.862	637.205	704.109	614.696			703.495	670.16	639.489	601.085	570.984	596.951
		725.233	704.655	686.346	711.99	601.736	698.07			548.32	567.157	572.787	635.136	589.162	603.504			577.171	645.823	642.164	527.239	575.134	541.819			508.065	478.202	507.585	538.529	530.915	453.659			640.354	684.947	706.236	634.594	704.591	614.103			629.492	691.622	664.742	590.085	625.068	593.446
				675.591	709.467	599.576				549.933	558.444	591.322	636.245	590.565	590.658			610.248	669.424	602.958	596.662	592.048				531.331	516.508	548.151	463.176	567.381	530.306			667.77	745.253	685.197	661.275	670.859	625.128			610.38	691.622	679.554	605.142	615.622	593.09
				727.246		653.002				565.013		577.984	595.339		564.349			603.838	683.254	649.484	542.177	594.183				566.472	472.817		479.726	490.089	567.463			645.139	668.159	745.561	656.593	712.335	652.016			686.577		740.271	613.886		591.566
	Biological Replicate 4	639.479	589.842	570.555	575.96	550.197	579.868		Biological Replicate 4	566.271	541.448	587.34	635.189	575.607	565.879																																		Biological Replicate 4
		557.346	619.344	610.471	549.834	554.01	562.796			525.995	556.068	588.643	620.372	565.173	574.798
		578.526	642.162	596.926	625.761	547.6	602.718			551.544	563.357	577.073	612.025	578.034	604.027
		613.162	587.848	533.007	589.302	558.989	613.682			529.239	540.633	563.53	612.799	582.117	588.425
		567.856	603.4	591.437	589.957	592.172	589.768			556.677	535.984	584.412	627.788	566.681	601.618
		583.358	605.848	535.7	603.117	587.043	617.379			565.624	530.102	577.959	635.938	551.999	591.159
		566.223	628.531	551.38	584.66	621.492	602.56			529.23	536.447	592.779	629.104	561.853	589.798
		552.464	666.148		607.219	545.604	561.822			549.99	552.093		620.095	574.77
									Biological Replicate 5	586.106	583.765	605.123	633.438	608.476	657.878
										596.484	579.962	592.278	640.651	591.346	656.845
										575.036	572.653	612.737	645.748	605.017	643.926
										586.906	573.429	622.899	641.87	604.838	655.578
										571.267	568.942	613.907	636.22	597.919	662.846
										601.529	591.279	619.115	657.317	584.403	646.348
										580.341	578.882	603.886	629.388	603.836	677.631
										590.551	578.882	622.254	607.753	591.123	654.143
										591.156	593.975	605.081	621.647	613.941	651.78
										592.412	619.206	610.88		624.321
										609.979	619.226			590.792
	A549								HCT116																																SKOV3
	Liquid Overlay								Liquid Overlay																																Liquid Overlay
	2000cells/well	DMEM HG	DMEM/F12	RPMI1640	DMEM LG	EMEM	MEM		500cells/well	DMEM HG	DMEM/F12	RPMI1640	DMEM LG	EMEM	MEM																										2000cells/well	DMEM HG	DMEM/F12	RPMI1640	DMEM LG	EMEM	MEM
	Biological Replicate 1	434.249	496.179	492.026	477.145	403.312	481.653		Biological Replicate 1	512.366	519.759	531.484	558.092	561.427	515.737																										Biological Replicate 1	589.743	558.892	609.064	586.435	561.086	522.544
		456.573	460.828	555.426	493.224	419.888	505.965			518.013	513.986	549.361	566.386	557.888	487.253																											567.603	508.795	604.19	566.865	542.018	506.065
		464.01	433.929	553.684	442.199	386.018	475.046			549.462	533.685	527.346	533.77	541.151	482.597																											553.816	555.839	580.804	554.099	509.854	499.006
			454.568	498.643	483.907	388.967	471.361			532.261	504.602	528.269	554.684	561.339	486.011																											573.879	542.298	573.422	538.268	549.462	515.578
		469.355	484.214	522.027	466.964	360.164	459.855			508.224	517.342	542.977	552.341	570.614	487.427																											565.63	558.243	577.307	536.34	523.231	503.153
		504.292	448.148	489.064	486.719	350.46	460.325			502.985	507.597	538.633	538.94	545.352	504.136																											570.934	535.452	596.512	567.51	547.053	501.311
		479.757	519.494	518.621	488.158	380.055	472.011			518.782	511.798	566.042	543.705	561.647	466.061																											557.865	551.658	574.119	533.262	542.597	488.292
		471.29	460.738	507.099			449.547			513.8	533.841		529.458	581.193	503.479																											554.584	537.856	595.612		521.811	498.653
	Biological Replicate 2	528.319	580.316	500.878	603.59	548.7	564.414		Biological Replicate 2	492.763	526.648	550.005	576.064	561.631	527.966																										Biological Replicate 2	528.514	530.392	457.605	485.433	477.841	464.449
		511.508	536.627	530.687	591.878	532.224	558.367			505	522.876	548.389	547.701	523.163	545.075																											542.468	536.102	487.01	491.076	454.61	449.173
		512.828	553.762	468.884	534.283	521.259	571.999			503.488	540.715	541.961	546.926	537.669	541.612																											522.739	518.816	440.802	459.342	454.963	497.124
		520.599	567.731	566.29	584.072	527.519	587.696			501.055	532.632	564.305	572.552	556.309	541.832																											510.257	534.6	451.193	472.44	475.582	467.966
		531.265	536.021	528.055	545.073	509.469	553.146			492.075	553.154	550.163	559.378	553.641	537.734																											507.591	518.199	456.101	468.219	469.54	473.225
		538.101	555.18	541.757	573.96	518.837	575.14			474.707	525.149	553.581	550.731	530.714	515.52																											483.386	515.357	438.821	464.021	450.3
		505.416	535.381	525.49	574.448	530.363	564.112			493.247	524.795	558.241	567.795	561.642	521.297																											542.007	515.235	465.507	474.382	476.577
		517.935			583.275					490.208	538.464		535.718	559.463	525.074																												520.658		485.013	462.682
	Biological Replicate 3	605.297	560.442	597.195	546.431	497.829	590.58		Biological Replicate 3	515.643	528.663	507.185	471.555	495.014	473.469																										Biological Replicate 3	518.837	512.495	485.505	487.439	427.535	432.269
		617.575	490.813	614.26	553.227	490.258	563.729			508.865	506.966	533.614	466.056	492.52	491.556																											504.533	481.309	489.929	505.215	425.732	448.506
		558.618	540.735	586.211	554.922	458.742	553.023			506.694	523.34	509.583	485.544	525.583	442.974																											494.754	484.876	469.323	495.278	413.735	419.384
		635.776	512.082	634.404	549.112	506.245	571.102			486.552	503.044	494.963	487.304	502.082	472.674																											477.02	503.734	481.919	484.78	424.179	431.743
		628.112	520.408	576.134	544.612	468.496	593.06			498.234	519.361	506.632	440.163	488.517	469.469																											498.147	521.422	489.494	488.866	428.899	433.375
		566.422	550.134	554.284	524.032	470.829	620.473			488.352	509.952		466.7	514.802	462.264																											511.596	492.687	490.371	498.218	420.516	421.118
		616.543	517.782	562.668	558.712	516.086	566.704			505.682	515.978		466.817	509.258	485.494																												483.309		496.966	410.1	430.536
			512.729	554.276	544.494	497.508	570.388			508.748	512.003		460.548		468.932																												499.412		485.905		428.24
	Biological Replicate 4	660.773	600.778	578.647	608.219	522.449	625.527
		654.519	573.039	605.033	581.459	496.478	588.915
		649.575	580.634	601.469	568.058	503.789	614.745
		600.845	556.494	561.538	601.298	520.54	603.916																																		SKOV3
		573.829	574.671	607.139	564.09	523.452	626.11																																		Liquid Overlay
			561.859	595.081	581.189	527.077																																			4000cells/well	DMEM HG	DMEM/F12	RPMI1640	DMEM LG	EMEM	MEM
			556.785	553.621	608.328	538.524																																			Biological Replicate 1	664.018	626.342	657.625	691.175	617.439	593.234
					606.086	495.835																																				659.177	619.315	629.076	645.458	637.933	582.12
																																										657.193	635.293	642.181	632.544	612.009	580.867
																																										655.574	631.638	576.647	646.596	599.976	561.313
																																										639.727	650.393	604.35	635.466	643.774	600.516
	A549								HCT116																																	647.259	602.082	625.474	632.018	611.432	619.952
	Liquid Overlay								Liquid Overlay																																	660.63	625.475	658.102	637.843	624.8	575.389
	4000cells/well	DMEM HG	DMEM/F12	RPMI1640	DMEM LG	EMEM	MEM		1000cells/well	DMEM HG	DMEM/F12	RPMI1640	DMEM LG	EMEM	MEM																											638.792	634.007		611.94	645.589	601.026
	Biological Replicate 1	577.731	594.913	582.152	612.917	480.666	617.208		Biological Replicate 1	566.436	590.289	556.58	587.251	587.446	541.802																										Biological Replicate 2	587.349	596.214	549.889	551.301	545.493	585.019
		583.13	581.154	569.456	556.613	538.799	579.185			568.555	566.749	568.987	639.091	597.486	587.052																											578.879	584.349	512.386	551.987	527.461	497.79
		597.343	554.902	596.924	571.338	529.965	580.347			573.626	578.565	592.613	617.118	618.623	580.644																											589.443	584.253	520.379	541.89	546.921	561.761
		560.5	575.736	579.581	547.687	523.374	579.287			574.719	563.501	565.178	612.889	593.502	548.788																											556.456	605.232	517.78	523.203	536.5	502.495
		532.925	550.623	598.123	621.433	517.915	524.209			559.402	529.402	565.147	618.863	580.595	517.224																											558.525	599.721	501.649	531.18	525.854	552.207
		547.918	550.964	580.398	531.299	534.061	561.622			576.111	541.19	564.457	624.882	597.529	514.824																											545.872	561.092	527.504	536.833	525.23	558.48
		597.797		573.762	536.765	525.564	587.956			576.89	569.103	556.831		580.999	545.264																											559.135	571.509	501.695	523.285	533.695	527.195
		553.13				541.632	573.051				573.726	590.948		606.484	559.978																											582.133	584.753			542.395	580.268
	Biological Replicate 2	694.788	712.56	651.027	746.164	662.072	711.61		Biological Replicate 2	574.41	581.734	589.242	637.321	581.875	587.649																										Biological Replicate 3	585.486	597.233	582.473	607.894	533.868	541.706
		648.268	664.616	632.096	674.416	623.503	714.907			566.768	572.738	564.676	625.015	590.739	616.09																											579.186	581.79	557.212	580.219	500.302	513.76
		641.35	685.794	663.595	710.233	596.297	673.839			599.421	582.264	599.328	632.933	596.74	591.905																											566.352	595.454	573.275	578.351	523.019	528.097
		675.874	659.783	630.124	687.097	648.2	646.616			569.989	572.526	597.38	652.374	588.167	597.964																											568.611	572.223	554.311	561.147	512.875	520.81
		676.373	659.886	653.488	735.045	617.939	698.247			536.494	562.696	571.226	641.169	596.991	582.226																											575.895	590.538	532.587	573.036	513.093	512.15
		656.943	656.006	638.007	719.06	620.629	726.151			560.22	574.393	568.964	623.978	603.607	588.837																											557.64	565.263	558.608	568.976	475.751	513.489
		671.234	676.083	659.205	668.515	610.408	673.881				573.626	582.949	643.776	584.425	597.783																											581.412	581.375	564.051	566.418	490.205	513.279
		663.042		686.9		651.393					584.047	613.713	643.373	610.209	594.863																											583.571	589.11
	Biological Replicate 3	783.184	637.259	750.06	642.759	591.764	702.798		Biological Replicate 3	560.633	562.762	546.843	567.687	561.044	530.653
		730.153	649.545	651.258	660.124	602.248	674.509			557.278	553.044	526.697	523.483	531.197	535.747
		768.013	623.521	661.511	663.279	599.091	677.733			571.777	541.399	551.746	542.518	556.803	532.125
		693.845	650.852	670.51	652.933	646.158	676.279			556.069	561.081	547.532	539.694	562.138	536.085																										SKOV3
		702.986	657.456	661.051	634.26	609.69	703.429			532.13	549.938	534.764	523.06	561.803	534.541																										Liquid Overlay
		745.665	623.818	652.252	707.459	636.35	651.821			539.724	532.738	522.249	521.497	538.177	543.668																										6000cells/well	DMEM HG	DMEM/F12	RPMI1640	DMEM LG	EMEM	MEM
			602.972	624.589	671.792	612.25	656.891			551.876	566.711	545.064	553.199	538.427	552.147																										Biological Replicate 1	699.151	688.953	716.99	702.987	679.742	637.155
				629.882		593.545				556.257	553.499		536.429	563.395	522.23																											675.191	662.778	669.315	657.852	674.513	662.836
	Biological Replicate 4	809.76	730.08	711.436	723.548	644.468	737.701																																			659.206	659.298	684.473	665.732	647.148	647.528
		763.638	686.228	709.346	702.588	644.295	707.5																																			678.537	682.468	701.132	644.553	639.588	641.599
		744.748	687.076	633.989	711.38	632.03	728.042																																			656.039	634.677	618.617	656.331	632.343	595.48
		750.704	704.544	662.05	705.716	621.244	716.111																																			651.019	619.934	625.764	688.666	637.88	592.289
		844.615	677.969	639.49	693.669	614.848	712.5																																			672.676	665.602	670.266	660.677	616.854	618.116
		768.994	634.423	664.95	709.507	603.674	709.369																																					694.365	653.346	623.985
		802.939	685.505	637.745	739.655	610.985	715.181																																		Biological Replicate 2	627.795	646.369	562.96	588.707	590.767	581.699
		698.072	692.07	648.099		644.892	704.371																																			610.183	642.723	609.556	591.333	591.755	587.625
																																										603.242	590.325	590.821	582.47	594.294	588.636
																																										606.958	587.81	565.32	571.902	594.927	574.47
																																										599.157	613.503	504.801	579.341	588.554	576.534
																																										583.915		541.858	571.14	600.359	552.168
	A549								HCT116																																	595.557		510.864	555.519	607.857	555.762
	Liquid Overlay								Liquid Overlay																																			587.363			578.807
	6000cells/well	DMEM HG	DMEM/F12	RPMI1640	DMEM LG	EMEM	MEM		2000cells/well	DMEM HG	DMEM/F12	RPMI1640	DMEM LG	EMEM	MEM																										Biological Replicate 3	647.161	658.636	613.617	628.426	598.346	601.49
	Biological Replicate 1	655.654	659.656	665.985	649.456	576.604	658.832		Biological Replicate 1	618.958	609.833	623.16	704.784	612.87	626.226																											635.384	632.848	614.299	622.444	567.278	569.915
		627.855	624.881	652.58	631.284	581.87	629.511			621.468	602.243	627.367	681.702	657.411	620.624																											625.34	648.157	619.45	608.919	578.429	569.357
		598.428	645.659	629.463	614.26	581.044	612.837			620.658	603.673	626.031	690.827	651.84	603.543																											624.804	626.679	623.731	609.082	588.668	561.698
		616.149	619.835	625.366	586.748	572.404	629.819			610.896	597.323	627.899	685.588	616.965	605.419																											624.923	621.066	596.666	609.415	589.7	533.578
		598.18	591.634	669.815	600.856	619.6	607.585			615.309	593.859	613.881	681.462	623.093	631.919																											612.45	617.792	580.03	600.433	558.236	558.844
		595.131	587.048	592.266	604.848	593.942	657.116			631.677	595.404	624.715	682.718	629.942	609.063																											605.378	595.462	558.286	633.203	542.496
		613.507	604.693	671.797	611.309	615.122	590.75			609.723	586.429	589.017	675.541	647.688	583.047																											605.879	625.267	606.9
					650.815		637.049			627.891	596.795	628.067	704.163	668.099	608.684
	Biological Replicate 2	783.153	731.942	749.883	787.39	685.747	709.643		Biological Replicate 2	633.552	624.454	636.109	682.402	646.819	661.831
		725.987	732.976	676.66	770.688	676.434	703.408			620.238	613.134	709.57	685.568	659.891	642.067
		767.457	728.983	705.928	747.238	684.671	710.068			621.644	607.185	661.673	702.616	660.78	634.398																										SKOV3
		753.778	698.306	683.842	686.69	668.52	717.281			639.114	609.754	634.901	676.231	619.336	659.211																										Liquid Overlay
		723.875	718.369	715.802	720.681	659.526	716.312			625.229	589.042	621.691	692.767	623.683	624.74																										6000cells/well	DMEM HG	DMEM/F12	RPMI1640	DMEM LG	EMEM	MEM
		729.284	707.158	743.966	730.629	611.061	703.785			644.989		638.722	713.173	653.123	624.038																										Biological Replicate 1	748.345	737.199	740	697.651	723.874	709.701
		719.154	723.7	671.771	738.701	639.328	704.406					617.589																														730.962	700.798	706.072	620.641	706.201	698.196
			706.512	719.915	743.457		729.214					650.422																														725.341	701.993	675.167	663.56	687.943	627.674
	Biological Replicate 3	789.259	727.509	783.487	741.513	677.362	764.009		Biological Replicate 3	591.949	587.957	605.906	620.409	605.476	612.376																											735.027	690.963	664.118	644.877	655.561	660.707
		787.202	669.872	721.536	714.392	691.721	699.129			612.244	594.87	592.669	603.905	614.073	601.757																											722.819	724.444	674.573	623.651	696.273	671.609
		800.399	692.489	785.054	698.934	763.379	710.445			605.056	609.461	618.813	627.863	612.038	605.72																											690.582	678.429	658.481	642.901	686.898	639.173
		731.828	686.417	724.569	703.676	635.733	694.679			599.807	593.924	602.594	617.512	617.596	618.647																											716.308	651.616	660.475	638.1	660.325	631.986
		754.794	672.891	722.165	704.015		695.585			591.699	577.647	570.563	599.599	605.103	596.036																												680.836		646.2	638.087	613.803
		769.145	672.508	711.076	712.447		736.789			596.567	591.399	581.932	595.886	589.237	586.816																										Biological Replicate 2	644.281	661.424	587.54	591.331	622.345	646.225
		724.167	666.538	718.461	692.053					582.035	565.945	566.466	615.366	615.373																												619.867	637.287	540.434	577.331	588.527	598.53
		716.543	697.25	705.792	704.94					598.395	588.356	635.333		597.078																												644.583	641.181	567.011	568.48	602.626	614.638
	Biological Replicate 4	822.301	867.46	756.598	794.695	729.357	785.885																																			615.117	631.287	626.298	564.652	584.447	605.644
		827.97	758.615	733.712	802.625	705.801	751.489																																			613.181	624.463	560.875	588.363	606.215	581.423
		804.959	745.771	751.837	766.125	705.236	764.256																																			620.359	634.694	554.531		596.894	589.681
		768.678	741.903	742.976	758.148	694.364	757.314																																			601.382	639.616	567.614		593.428	623.601
		833.535	745.346	730.512	747.925	727.456	709.597																																			613.705	616.116			585.628
		820.527		685.237	779.533	684.55	791.922																																		Biological Replicate 3	661.072	678.289	617.743	652.144	640.296	625.14
		796.897		742.261	753.245																																					659.362	661.993	628.437	652.878	618.14	615.861
		843.437			773.606																																					665.413	665.456	631.876	675.79	612.6	579.749
																																										614.431	660.636	601.332	618.039	605.71	608.895
																																										634.831	661.034		612.916	589.434	625.679
																																										663.844	642.599		633.769	579.01	581.223
	A549								HCT116																																		660.856		631.251		580.725
	Liquid Overlay								Liquid Overlay
	8000cells/well	DMEM HG	DMEM/F12	RPMI1640	DMEM LG	EMEM	MEM		3000cells/well	DMEM HG	DMEM/F12	RPMI1640	DMEM LG	EMEM	MEM
	Biological Replicate 1	678.455	669.596	686.609	639.055	583.776	668.245		Biological Replicate 1	627.031	616.173	663.451	735.146	662.046	624.611
		668.796	670.617	653.147	647.037	590.315	670.865			649.804	622.136	658.038	731.729	665.183	623.623
		675.014	658.731	660.978	651.197	613.964	652.867			657.68	620.858	643.549	722.858	641.558	621.154
		660.44	630.195	682.996	647.042	580.747	672.14			638.528	609.414	634.27	716.576	633.527	655.57
		621.922	630.925	663.812	655.088	609.912	653.299			635.046	610.335	638.736	707.566	654.104	640.267
		637.951	645.963	649.806	661.691		653.977			631.866			732.996	648.531
			620.136	636.326	650.166		696.354			621.874				637.724
		661.11	650.923	644.407										624.43
	Biological Replicate 2	823.3	841.138	832.923	847.937	749.8	854.886		Biological Replicate 2	656.998	618.313	664.086		656.114
		881.675	809.8	702.974	815.615	700.509	763.764			622.249	624.635	667.603		654.289
		846.617	760.511	762.113	758.641	676.049	745.745			651.567	629.338	669.49		657.89
		843.956	797.191	757.599	800.368	684.062	823.631			665.538	615.536	639.748		645.254
		880.926	751.99	758.576	811.111	770.48	798.423			636.972	606.805	646.6		679.453
		795.875	773.009	732.938	822.928	659.618	773.322			648.602	632.473			663.275
		774.599	703.255	734.83						640.836	641.652			655.287
		880.061	790.327	712.549						675.979				658.947
	Biological Replicate 3	825.615	766.339	814.223	754.154	727.295	784.41		Biological Replicate 3	677.447	607.752	623.779	695.279	613.789	654.22
		805.687	727.947	761.031	764.491	708.261	797.088			658.953	609.689	623.686	664.004	605.546	673.255
		788.924	746.5	781.737	766.276	754.335	779.026			643.034	650.82	617.688	671.273	615.99	642.619
		799.386	742.876	765.157	754.704	737.868	756.185			615.396	614.768	621.331	659.319	646.38	619.281
		822.943	735.716	766.78	747.198	707.668				627.763	599.392	602.213		628.652	608.872
		762.582	745.408	736.224	762.699					636.551	579.304	595.399		606.439
		773.599	739.015	698.557						607.954	604.305	607.923
			688.82							636.895	623.16	604.356
	Biological Replicate 4	896.361	829.42	755.081	844.792	817.79	827.519
		888.924	820.474	749.66	819.947	787.636	833.082
		905.633	832.895	767.358	836.786	740.504	805.755
		869.82	858.267	782.388	823.43	731.673	853.426
		874.297	824.296	738.537	792.932
			828.945	718.33	826.063
			878.824		788.887
[truncated: 34 more columns]
