# Supplementary material for: MISpheroID: a knowledgebase and transparency tool for minimum information in spheroid identity
Source: Nat Methods. 2021 Nov 1;18(11):1294–303. doi: 10.1038/s41592-021-01291-4 (PMC8566242; doi:10.1038/s41592-021-01291-4)
Supplement: Supplementary file 10 — Statistical source data of all Figures, Extended Data Figures and Supplementary Figures. [file 41592_2021_1291_MOESM10_ESM.xlsx]

## Sheet: FIGURE 5B
p-values:
Figure 5B
Cell death
Tukey's multiple comparisons test	Mean Diff,	95,00% CI of diff,	Significant?	Summary	Adjusted P Value
500 RPMI1640 vs. 1000 RPMI1640	-0.1943	-0,3822 to -0,006418	Yes	*	0.0398
500 RPMI1640 vs. 2000 RPMI1640	-0.291	-0,4789 to -0,1031	Yes	***	0.0006
500 RPMI1640 vs. 3000 RPMI1640	-0.2356	-0,4188 to -0,05242	Yes	**	0.0059
1000 RPMI1640 vs. 2000 RPMI1640	-0.09667	-0,2862 to 0,09286	No	ns	0.5458
1000 RPMI1640 vs. 3000 RPMI1640	-0.04132	-0,2262 to 0,1436	No	ns	0.9371
2000 RPMI1640 vs. 3000 RPMI1640	0.05536	-0,1295 to 0,2402	No	ns	0.863
500 DMEM LG vs. 1000 DMEM LG	-0.299	-0,4724 to -0,1256	Yes	****	<0,0001
500 DMEM LG vs. 2000 DMEM LG	-0.62	-0,7965 to -0,4435	Yes	****	<0,0001
500 DMEM LG vs. 3000 DMEM LG	-0.7486	-0,9268 to -0,5703	Yes	****	<0,0001
1000 DMEM LG vs. 2000 DMEM LG	-0.321	-0,4989 to -0,1431	Yes	****	<0,0001
1000 DMEM LG vs. 3000 DMEM LG	-0.4496	-0,6291 to -0,2700	Yes	****	<0,0001
2000 DMEM LG vs. 3000 DMEM LG	-0.1286	-0,3112 to 0,05404	No	ns	0.262
500 EMEM vs. 1000 EMEM	-0.2349	-0,4179 to -0,05182	Yes	**	0.0061
500 EMEM vs. 2000 EMEM	-0.4345	-0,6304 to -0,2385	Yes	****	<0,0001
500 EMEM vs. 3000 EMEM	-0.5109	-0,7209 to -0,3009	Yes	****	<0,0001
1000 EMEM vs. 2000 EMEM	-0.1996	-0,3955 to -0,003641	Yes	*	0.0442
1000 EMEM vs. 3000 EMEM	-0.276	-0,4860 to -0,06605	Yes	**	0.0047
2000 EMEM vs. 3000 EMEM	-0.07644	-0,2977 to 0,1449	No	ns	0.8037
500 MEM vs. 1000 MEM	-0.2444	-0,4322 to -0,05664	Yes	**	0.0052
500 MEM vs. 2000 MEM	-0.5953	-0,7881 to -0,4026	Yes	****	<0,0001
500 MEM vs. 3000 MEM	-0.5593	-0,7580 to -0,3605	Yes	****	<0,0001
1000 MEM vs. 2000 MEM	-0.3509	-0,5437 to -0,1582	Yes	****	<0,0001
1000 MEM vs. 3000 MEM	-0.3148	-0,5136 to -0,1161	Yes	***	0.0004
2000 MEM vs. 3000 MEM	0.03608	-0,1674 to 0,2395	No	ns	0.967
ATP
Tukey's multiple comparisons test	Mean Diff,	95,00% CI of diff,	Significant?	Summary	Adjusted P Value
500 DMEM/F12 vs. 1000 DMEM/F12	0.1455	0,02835 to 0,2627	Yes	**	0.0088
500 DMEM/F12 vs. 2000 DMEM/F12	0.3037	0,1833 to 0,4241	Yes	****	<0,0001
500 DMEM/F12 vs. 3000 DMEM/F12	0.3358	0,2200 to 0,4516	Yes	****	<0,0001
1000 DMEM/F12 vs. 2000 DMEM/F12	0.1582	0,03778 to 0,2786	Yes	**	0.005
1000 DMEM/F12 vs. 3000 DMEM/F12	0.1903	0,07448 to 0,3061	Yes	***	0.0003
2000 DMEM/F12 vs. 3000 DMEM/F12	0.03209	-0,08695 to 0,1511	No	ns	0.8935
500 RPMI1640 vs. 1000 RPMI1640	0.1278	0,02830 to 0,2272	Yes	**	0.0062
500 RPMI1640 vs. 2000 RPMI1640	0.1767	0,08054 to 0,2729	Yes	****	<0,0001
500 RPMI1640 vs. 3000 RPMI1640	0.1913	0,09410 to 0,2885	Yes	****	<0,0001
1000 RPMI1640 vs. 2000 RPMI1640	0.04893	-0,04954 to 0,1474	No	ns	0.5645
1000 RPMI1640 vs. 3000 RPMI1640	0.06351	-0,03595 to 0,1630	No	ns	0.3443
2000 RPMI1640 vs. 3000 RPMI1640	0.01459	-0,08157 to 0,1107	No	ns	0.9786
500 DMEM LG vs. 1000 DMEM LG	0.1517	-0,01261 to 0,3159	No	ns	0.0811
500 DMEM LG vs. 2000 DMEM LG	0.2028	0,03849 to 0,3670	Yes	**	0.0092
500 DMEM LG vs. 3000 DMEM LG	0.3681	0,2039 to 0,5324	Yes	****	<0,0001
1000 DMEM LG vs. 2000 DMEM LG	0.0511	-0,1149 to 0,2171	No	ns	0.8515
1000 DMEM LG vs. 3000 DMEM LG	0.2165	0,05047 to 0,3825	Yes	**	0.0052
2000 DMEM LG vs. 3000 DMEM LG	0.1654	-0,0006339 to 0,3314	No	ns	0.0513
500 EMEM vs. 1000 EMEM	0.09059	-0,03626 to 0,2174	No	ns	0.2485
500 EMEM vs. 2000 EMEM	0.3232	0,1964 to 0,4501	Yes	****	<0,0001
500 EMEM vs. 3000 EMEM	0.3871	0,2589 to 0,5153	Yes	****	<0,0001
1000 EMEM vs. 2000 EMEM	0.2326	0,1071 to 0,3581	Yes	****	<0,0001
1000 EMEM vs. 3000 EMEM	0.2965	0,1696 to 0,4233	Yes	****	<0,0001
2000 EMEM vs. 3000 EMEM	0.06387	-0,06297 to 0,1907	No	ns	0.5539
500 MEM vs. 1000 MEM	0.109	-0,02039 to 0,2384	No	ns	0.1295
500 MEM vs. 2000 MEM	0.1667	0,03428 to 0,2992	Yes	**	0.0076
500 MEM vs. 3000 MEM	0.2999	0,1719 to 0,4280	Yes	****	<0,0001
1000 MEM vs. 2000 MEM	0.05772	-0,07472 to 0,1902	No	ns	0.6649
1000 MEM vs. 3000 MEM	0.1909	0,06286 to 0,3189	Yes	**	0.001
2000 MEM vs. 3000 MEM	0.1332	0,002066 to 0,2643	Yes	*	0.0451

## Sheet: EXTENDED FIG 4
p-values:
Extended Fig 4
A549							HCT116							HEPG2							MCF7
Tukey's multiple comparisons test	Mean Diff,	95,00% CI of diff,	Significant?	Summary	Adjusted P Value		Tukey's multiple comparisons test	Mean Diff,	95,00% CI of diff,	Significant?	Summary	Adjusted P Value		Tukey's multiple comparisons test	Mean Diff,	95,00% CI of diff,	Significant?	Summary	Adjusted P Value		Tukey's multiple comparisons test	Mean Diff,	95,00% CI of diff,	Significant?	Summary	Adjusted P Value
DMEM LG vs. DMEM HG	0.0119	-0,2072 to 0,2310	No	ns	>0,9999		DMEM LG vs. DMEM HG	0.9649	0,8323 to 1,097	Yes	****	<0,0001		DMEM LG vs. DMEM HG	-0.1842	-0,3801 to 0,01179	No	ns	0.0785		DMEM LG vs. DMEM HG	0.05591	-0,07242 to 0,1842	No	ns	0.8061
DMEM LG vs. DMEM/F12	-0.03479	-0,2539 to 0,1843	No	ns	0.9974		DMEM LG vs. DMEM/F12	0.9183	0,7849 to 1,052	Yes	****	<0,0001		DMEM LG vs. DMEM/F12	-0.09857	-0,2945 to 0,09739	No	ns	0.6939		DMEM LG vs. DMEM/F12	-0.03126	-0,1626 to 0,1001	No	ns	0.983
DMEM LG vs. RPMI1640	-0.3316	-0,5468 to -0,1163	Yes	***	0.0002		DMEM LG vs. RPMI1640	0.7831	0,6497 to 0,9165	Yes	****	<0,0001		DMEM LG vs. RPMI1640	-0.3675	-0,5634 to -0,1715	Yes	****	<0,0001		DMEM LG vs. RPMI1640	-0.119	-0,2460 to 0,007939	No	ns	0.0798
DMEM LG vs. MEM	0.03119	-0,1841 to 0,2465	No	ns	0.9983		DMEM LG vs. MEM	0.03635	-0,09621 to 0,1689	No	ns	0.9693		DMEM LG vs. MEM	-0.1319	-0,3279 to 0,06401	No	ns	0.3789		DMEM LG vs. MEM	-0.04286	-0,1698 to 0,08413	No	ns	0.9248
DMEM LG vs. EMEM	0.1503	-0,06320 to 0,3639	No	ns	0.3298		DMEM LG vs. EMEM	0.2455	0,1112 to 0,3797	Yes	****	<0,0001		DMEM LG vs. EMEM	-0.134	-0,3299 to 0,06198	No	ns	0.3613		DMEM LG vs. EMEM	-0.06093	-0,1879 to 0,06605	No	ns	0.7345
DMEM HG vs. DMEM/F12	-0.0467	-0,2658 to 0,1724	No	ns	0.9898		DMEM HG vs. DMEM/F12	-0.04663	-0,1792 to 0,08593	No	ns	0.914		DMEM HG vs. DMEM/F12	0.08559	-0,1083 to 0,2795	No	ns	0.7975		DMEM HG vs. DMEM/F12	-0.08717	-0,2185 to 0,04418	No	ns	0.3952
DMEM HG vs. RPMI1640	-0.3435	-0,5587 to -0,1282	Yes	***	0.0001		DMEM HG vs. RPMI1640	-0.1818	-0,3144 to -0,04927	Yes	**	0.0015		DMEM HG vs. RPMI1640	-0.1833	-0,3772 to 0,01056	No	ns	0.0753		DMEM HG vs. RPMI1640	-0.175	-0,3019 to -0,04797	Yes	**	0.0015
DMEM HG vs. MEM	0.01929	-0,1960 to 0,2346	No	ns	0.9998		DMEM HG vs. MEM	-0.9285	-1,060 to -0,7968	Yes	****	<0,0001		DMEM HG vs. MEM	0.05222	-0,1416 to 0,2461	No	ns	0.9707		DMEM HG vs. MEM	-0.09877	-0,2257 to 0,02822	No	ns	0.2228
DMEM HG vs. EMEM	0.1384	-0,07510 to 0,3520	No	ns	0.4246		DMEM HG vs. EMEM	-0.7194	-0,8529 to -0,5860	Yes	****	<0,0001		DMEM HG vs. EMEM	0.05019	-0,1437 to 0,2440	No	ns	0.9754		DMEM HG vs. EMEM	-0.1168	-0,2438 to 0,01015	No	ns	0.0903
DMEM/F12 vs. RPMI1640	-0.2968	-0,5120 to -0,08151	Yes	**	0.0015		DMEM/F12 vs. RPMI1640	-0.1352	-0,2686 to -0,001807	Yes	*	0.0449		DMEM/F12 vs. RPMI1640	-0.2689	-0,4628 to -0,07503	Yes	**	0.0014		DMEM/F12 vs. RPMI1640	-0.08779	-0,2178 to 0,04225	No	ns	0.3755
DMEM/F12 vs. MEM	0.06599	-0,1493 to 0,2813	No	ns	0.9499		DMEM/F12 vs. MEM	-0.8819	-1,014 to -0,7494	Yes	****	<0,0001		DMEM/F12 vs. MEM	-0.03337	-0,2272 to 0,1605	No	ns	0.9962		DMEM/F12 vs. MEM	-0.0116	-0,1416 to 0,1184	No	ns	0.9998
DMEM/F12 vs. EMEM	0.1851	-0,02840 to 0,3986	No	ns	0.1301		DMEM/F12 vs. EMEM	-0.6728	-0,8071 to -0,5385	Yes	****	<0,0001		DMEM/F12 vs. EMEM	-0.03541	-0,2293 to 0,1585	No	ns	0.995		DMEM/F12 vs. EMEM	-0.02967	-0,1597 to 0,1004	No	ns	0.9859
RPMI1640 vs. MEM	0.3628	0,1514 to 0,5741	Yes	****	<0,0001		RPMI1640 vs. MEM	-0.7467	-0,8793 to -0,6142	Yes	****	<0,0001		RPMI1640 vs. MEM	0.2355	0,04166 to 0,4294	Yes	**	0.0078		RPMI1640 vs. MEM	0.07619	-0,04944 to 0,2018	No	ns	0.4991
RPMI1640 vs. EMEM	0.4819	0,2723 to 0,6915	Yes	****	<0,0001		RPMI1640 vs. EMEM	-0.5376	-0,6719 to -0,4033	Yes	****	<0,0001		RPMI1640 vs. EMEM	0.2335	0,03962 to 0,4273	Yes	**	0.0086		RPMI1640 vs. EMEM	0.05812	-0,06751 to 0,1837	No	ns	0.7635
MEM vs. EMEM	0.1191	-0,09048 to 0,3287	No	ns	0.574		MEM vs. EMEM	0.2091	0,07568 to 0,3426	Yes	***	0.0002		MEM vs. EMEM	-0.002035	-0,1959 to 0,1918	No	ns	>0,9999		MEM vs. EMEM	-0.01807	-0,1437 to 0,1076	No	ns	0.9984
PANC1							SKOV3							U87MG							4T1
Tukey's multiple comparisons test	Mean Diff,	95,00% CI of diff,	Significant?	Summary	Adjusted P Value		Tukey's multiple comparisons test	Mean Diff,	95,00% CI of diff,	Significant?	Summary	Adjusted P Value		Tukey's multiple comparisons test	Mean Diff,	95,00% CI of diff,	Significant?	Summary	Adjusted P Value		Tukey's multiple comparisons test	Mean Diff,	95,00% CI of diff,	Significant?	Summary	Adjusted P Value
DMEM LG vs. DMEM HG	0.2101	0,05795 to 0,3623	Yes	**	0.0014		DMEM HG vs. DMEM/F12	0.1001	-0,09131 to 0,2915	No	ns	0.6546		DMEM LG vs. DMEM HG	0.3809	0,2454 to 0,5165	Yes	****	<0,0001		DMEM LG vs. DMEM HG	0.4094	0,2616 to 0,5572	Yes	****	<0,0001
DMEM LG vs. DMEM/F12	-0.04958	-0,2032 to 0,1041	No	ns	0.9378		DMEM HG vs. RPMI1640	-0.7239	-0,9514 to -0,4963	Yes	****	<0,0001		DMEM LG vs. DMEM/F12	0.2422	0,1054 to 0,3789	Yes	****	<0,0001		DMEM LG vs. DMEM/F12	0.238	0,08854 to 0,3876	Yes	***	0.0001
DMEM LG vs. RPMI1640	0.4269	0,2732 to 0,5805	Yes	****	<0,0001		DMEM HG vs. DMEM LG	-0.155	-0,3484 to 0,03841	No	ns	0.1933		DMEM LG vs. RPMI1640	-0.139	-0,2869 to 0,008908	No	ns	0.0787		DMEM LG vs. RPMI1640	-0.05393	-0,2053 to 0,09743	No	ns	0.9063
DMEM LG vs. MEM	0.08529	-0,06835 to 0,2389	No	ns	0.5984		DMEM HG vs. EMEM	-0.03421	-0,2565 to 0,1881	No	ns	0.9977		DMEM LG vs. MEM	-0.02306	-0,1564 to 0,1103	No	ns	0.9962		DMEM LG vs. MEM	0.0368	-0,1110 to 0,1846	No	ns	0.979
DMEM LG vs. EMEM	0.1414	-0,01082 to 0,2936	No	ns	0.085		DMEM HG vs. MEM	0.1211	-0,07688 to 0,3190	No	ns	0.4869		DMEM LG vs. EMEM	-0.08675	-0,2248 to 0,05129	No	ns	0.4604		DMEM LG vs. EMEM	-0.01372	-0,1632 to 0,1358	No	ns	0.9998
DMEM HG vs. DMEM/F12	-0.2597	-0,4134 to -0,1061	Yes	****	<0,0001		DMEM/F12 vs. RPMI1640	-0.8239	-1,050 to -0,5981	Yes	****	<0,0001		DMEM HG vs. DMEM/F12	-0.1387	-0,2755 to -0,001987	Yes	*	0.0446		DMEM HG vs. DMEM/F12	-0.1713	-0,3191 to -0,02355	Yes	*	0.0132
DMEM HG vs. RPMI1640	0.2167	0,06307 to 0,3704	Yes	**	0.001		DMEM/F12 vs. DMEM LG	-0.2551	-0,4465 to -0,06369	Yes	**	0.0025		DMEM HG vs. RPMI1640	-0.5199	-0,6678 to -0,3720	Yes	****	<0,0001		DMEM HG vs. RPMI1640	-0.4633	-0,6130 to -0,3136	Yes	****	<0,0001
DMEM HG vs. MEM	-0.1248	-0,2785 to 0,02880	No	ns	0.1827		DMEM/F12 vs. EMEM	-0.1343	-0,3549 to 0,08629	No	ns	0.4922		DMEM HG vs. MEM	-0.404	-0,5373 to -0,2706	Yes	****	<0,0001		DMEM HG vs. MEM	-0.3726	-0,5187 to -0,2265	Yes	****	<0,0001
DMEM HG vs. EMEM	-0.06877	-0,2210 to 0,08342	No	ns	0.7824		DMEM/F12 vs. MEM	0.021	-0,1750 to 0,2170	No	ns	0.9996		DMEM HG vs. EMEM	-0.4677	-0,6057 to -0,3296	Yes	****	<0,0001		DMEM HG vs. EMEM	-0.4231	-0,5709 to -0,2753	Yes	****	<0,0001
DMEM/F12 vs. RPMI1640	0.4764	0,3213 to 0,6315	Yes	****	<0,0001		RPMI1640 vs. DMEM LG	0.5689	0,3413 to 0,7965	Yes	****	<0,0001		DMEM/F12 vs. RPMI1640	-0.3812	-0,5302 to -0,2322	Yes	****	<0,0001		DMEM/F12 vs. RPMI1640	-0.292	-0,4433 to -0,1406	Yes	****	<0,0001
DMEM/F12 vs. MEM	0.1349	-0,02022 to 0,2900	No	ns	0.1276		RPMI1640 vs. EMEM	0.6897	0,4370 to 0,9423	Yes	****	<0,0001		DMEM/F12 vs. MEM	-0.2652	-0,3998 to -0,1307	Yes	****	<0,0001		DMEM/F12 vs. MEM	-0.2012	-0,3490 to -0,05344	Yes	**	0.0018
DMEM/F12 vs. EMEM	0.191	0,03730 to 0,3446	Yes	**	0.0059		RPMI1640 vs. MEM	0.8449	0,6135 to 1,076	Yes	****	<0,0001		DMEM/F12 vs. EMEM	-0.3289	-0,4681 to -0,1897	Yes	****	<0,0001		DMEM/F12 vs. EMEM	-0.2518	-0,4013 to -0,1023	Yes	****	<0,0001
RPMI1640 vs. MEM	-0.3416	-0,4966 to -0,1865	Yes	****	<0,0001		DMEM LG vs. EMEM	0.1208	-0,1015 to 0,3431	No	ns	0.6164		RPMI1640 vs. MEM	0.1159	-0,02995 to 0,2618	No	ns	0.2033		RPMI1640 vs. MEM	0.09073	-0,05894 to 0,2404	No	ns	0.4983
RPMI1640 vs. EMEM	-0.2855	-0,4391 to -0,1318	Yes	****	<0,0001		DMEM LG vs. MEM	0.2761	0,07812 to 0,4740	Yes	**	0.0013		RPMI1640 vs. EMEM	0.05224	-0,09794 to 0,2024	No	ns	0.9162		RPMI1640 vs. EMEM	0.04022	-0,1111 to 0,1916	No	ns	0.9721
MEM vs. EMEM	0.05608	-0,09757 to 0,2097	No	ns	0.8988		EMEM vs. MEM	0.1553	-0,07101 to 0,3816	No	ns	0.3548		MEM vs. EMEM	-0.06369	-0,1996 to 0,07218	No	ns	0.7552		MEM vs. EMEM	-0.05051	-0,1983 to 0,09729	No	ns	0.9204
SAR030							SAR120							SAR121
Tukey's multiple comparisons test	Mean Diff,	95,00% CI of diff,	Significant?	Summary	Adjusted P Value		Tukey's multiple comparisons test	Mean Diff,	95,00% CI of diff,	Significant?	Summary	Adjusted P Value		Tukey's multiple comparisons test	Mean Diff,	95,00% CI of diff,	Significant?	Summary	Adjusted P Value
DMEM LG vs. DMEM HG	0.04455	-0,1291 to 0,2182	No	ns	0.9763		DMEM LG vs. DMEM HG	0.1738	-0,008595 to 0,3562	No	ns	0.0714		DMEM LG vs. DMEM HG	0.003788	-0,1587 to 0,1663	No	ns	>0,9999
DMEM LG vs. DMEM/F12	0.03518	-0,1367 to 0,2070	No	ns	0.9914		DMEM LG vs. DMEM/F12	-0.04378	-0,2262 to 0,1386	No	ns	0.9825		DMEM LG vs. DMEM/F12	-0.2172	-0,3816 to -0,05281	Yes	**	0.0028
DMEM LG vs. RPMI1640	-0.3634	-0,5391 to -0,1878	Yes	****	<0,0001		DMEM LG vs. RPMI1640	-0.2581	-0,4500 to -0,06617	Yes	**	0.0021		DMEM LG vs. RPMI1640	-0.5127	-0,6718 to -0,3537	Yes	****	<0,0001
DMEM LG vs. MEM	-0.009473	-0,1813 to 0,1624	No	ns	>0,9999		DMEM LG vs. MEM	-0.2866	-0,4763 to -0,09684	Yes	***	0.0003		DMEM LG vs. MEM	-0.2942	-0,4567 to -0,1317	Yes	****	<0,0001
DMEM LG vs. EMEM	-0.02355	-0,1972 to 0,1501	No	ns	0.9988		DMEM LG vs. EMEM	0.0266	-0,1611 to 0,2143	No	ns	0.9985		DMEM LG vs. EMEM	-0.5712	-0,7337 to -0,4087	Yes	****	<0,0001
DMEM HG vs. DMEM/F12	-0.009366	-0,1812 to 0,1625	No	ns	>0,9999		DMEM HG vs. DMEM/F12	-0.2176	-0,3983 to -0,03686	Yes	**	0.0086		DMEM HG vs. DMEM/F12	-0.221	-0,3854 to -0,05660	Yes	**	0.0022
DMEM HG vs. RPMI1640	-0.408	-0,5836 to -0,2324	Yes	****	<0,0001		DMEM HG vs. RPMI1640	-0.4319	-0,6222 to -0,2416	Yes	****	<0,0001		DMEM HG vs. RPMI1640	-0.5165	-0,6756 to -0,3574	Yes	****	<0,0001
DMEM HG vs. MEM	-0.05402	-0,2259 to 0,1178	No	ns	0.9436		DMEM HG vs. MEM	-0.4604	-0,6485 to -0,2722	Yes	****	<0,0001		DMEM HG vs. MEM	-0.298	-0,4605 to -0,1355	Yes	****	<0,0001
DMEM HG vs. EMEM	-0.0681	-0,2418 to 0,1056	No	ns	0.8663		DMEM HG vs. EMEM	-0.1472	-0,3333 to 0,03888	No	ns	0.2072		DMEM HG vs. EMEM	-0.575	-0,7375 to -0,4125	Yes	****	<0,0001
DMEM/F12 vs. RPMI1640	-0.3986	-0,5724 to -0,2248	Yes	****	<0,0001		DMEM/F12 vs. RPMI1640	-0.2143	-0,4046 to -0,02397	Yes	*	0.0175		DMEM/F12 vs. RPMI1640	-0.2955	-0,4565 to -0,1345	Yes	****	<0,0001
DMEM/F12 vs. MEM	-0.04466	-0,2147 to 0,1254	No	ns	0.9737		DMEM/F12 vs. MEM	-0.2428	-0,4309 to -0,05465	Yes	**	0.0037		DMEM/F12 vs. MEM	-0.077	-0,2414 to 0,08739	No	ns	0.7533
DMEM/F12 vs. EMEM	-0.05874	-0,2306 to 0,1131	No	ns	0.9209		DMEM/F12 vs. EMEM	0.07039	-0,1157 to 0,2565	No	ns	0.8839		DMEM/F12 vs. EMEM	-0.354	-0,5184 to -0,1896	Yes	****	<0,0001
RPMI1640 vs. MEM	0.354	0,1801 to 0,5278	Yes	****	<0,0001		RPMI1640 vs. MEM	-0.02849	-0,2258 to 0,1688	No	ns	0.9984		RPMI1640 vs. MEM	0.2185	0,05945 to 0,3776	Yes	**	0.0016
RPMI1640 vs. EMEM	0.3399	0,1642 to 0,5155	Yes	****	<0,0001		RPMI1640 vs. EMEM	0.2847	0,08928 to 0,4801	Yes	***	0.0006		RPMI1640 vs. EMEM	-0.05849	-0,2175 to 0,1006	No	ns	0.8946
MEM vs. EMEM	-0.01408	-0,1859 to 0,1578	No	ns	0.9999		MEM vs. EMEM	0.3132	0,1199 to 0,5064	Yes	****	<0,0001		MEM vs. EMEM	-0.277	-0,4395 to -0,1145	Yes	****	<0,0001

## Sheet: EXTENDED FIGURE 6
p-values:
Extended Fig 6
	A549							HCT116							HEPG2							MCF7							PANC1							SKOV3							U87MG
	Tukey's multiple comparisons test	Mean Diff,	95,00% CI of diff,	Significant?	Summary	Adjusted P Value		Tukey's multiple comparisons test	Mean Diff,	95,00% CI of diff,	Significant?	Summary	Adjusted P Value		Tukey's multiple comparisons test	Mean Diff,	95,00% CI of diff,	Significant?	Summary	Adjusted P Value		Tukey's multiple comparisons test	Mean Diff,	95,00% CI of diff,	Significant?	Summary	Adjusted P Value		Tukey's multiple comparisons test	Mean Diff,	95,00% CI of diff,	Significant?	Summary	Adjusted P Value		Tukey's multiple comparisons test	Mean Diff,	95,00% CI of diff,	Significant?	Summary	Adjusted P Value		Tukey's multiple comparisons test	Mean Diff,	95,00% CI of diff,	Significant?	Summary	Adjusted P Value
	DMEM LG vs. DMEM HG	-0.07526	-0,1676 to 0,01707	No	ns	0.1807		DMEM LG vs. DMEM HG	0.03872	-0,03567 to 0,1131	No	ns	0.6674		DMEM LG vs. DMEM HG	0.07095	-0,06776 to 0,2097	No	ns	0.678		DMEM LG vs. DMEM HG	0.1314	-0,02938 to 0,2921	No	ns	0.1767		DMEM LG vs. DMEM HG	0.08904	-0,01346 to 0,1915	No	ns	0.1278		DMEM LG vs. DMEM HG	0.2054	0,08254 to 0,3282	Yes	****	<0,0001		DMEM LG vs. DMEM HG	-0.1247	-0,3029 to 0,05361	No	ns	0.3351
	DMEM LG vs. DMEM/F12	-0.1014	-0,1938 to -0,009103	Yes	*	0.0221		DMEM LG vs. DMEM/F12	0.06954	-0,007814 to 0,1469	No	ns	0.1055		DMEM LG vs. DMEM/F12	0.01106	-0,1277 to 0,1498	No	ns	>0,9999		DMEM LG vs. DMEM/F12	0.03552	-0,1252 to 0,1963	No	ns	0.9878		DMEM LG vs. DMEM/F12	0.0721	-0,03181 to 0,1760	No	ns	0.3432		DMEM LG vs. DMEM/F12	-0.09298	-0,2170 to 0,03100	No	ns	0.2615		DMEM LG vs. DMEM/F12	-0.4625	-0,6274 to -0,2976	Yes	****	<0,0001
	DMEM LG vs. RPMI1640	-0.003182	-0,09783 to 0,09147	No	ns	>0,9999		DMEM LG vs. RPMI1640	0.02224	-0,05269 to 0,09716	No	ns	0.957		DMEM LG vs. RPMI1640	0.2384	0,09814 to 0,3787	Yes	****	<0,0001		DMEM LG vs. RPMI1640	-0.3484	-0,5092 to -0,1877	Yes	****	<0,0001		DMEM LG vs. RPMI1640	-0.09412	-0,1942 to 0,005916	No	ns	0.0778		DMEM LG vs. RPMI1640	0.05506	-0,06567 to 0,1758	No	ns	0.7768		DMEM LG vs. RPMI1640	-0.5119	-0,6754 to -0,3484	Yes	****	<0,0001
	DMEM LG vs. MEM	0.03215	-0,06091 to 0,1252	No	ns	0.919		DMEM LG vs. MEM	0.132	0,05994 to 0,2040	Yes	****	<0,0001		DMEM LG vs. MEM	0.2315	0,09283 to 0,3702	Yes	****	<0,0001		DMEM LG vs. MEM	0.03996	-0,1193 to 0,1992	No	ns	0.9784		DMEM LG vs. MEM	0.2521	0,1532 to 0,3511	Yes	****	<0,0001		DMEM LG vs. EMEM	0.3967	0,2760 to 0,5174	Yes	****	<0,0001		DMEM LG vs. MEM	-0.2629	-0,4388 to -0,08701	Yes	***	0.0004
	DMEM LG vs. EMEM	0.2799	0,1876 to 0,3722	Yes	****	<0,0001		DMEM LG vs. EMEM	0.1996	0,1284 to 0,2708	Yes	****	<0,0001		DMEM LG vs. EMEM	0.3008	0,1635 to 0,4380	Yes	****	<0,0001		DMEM LG vs. EMEM	-0.05082	-0,2116 to 0,1099	No	ns	0.9421		DMEM LG vs. EMEM	0.03944	-0,06060 to 0,1395	No	ns	0.863		DMEM LG vs. MEM	0.2842	0,1614 to 0,4070	Yes	****	<0,0001		DMEM LG vs. EMEM	0.01936	-0,1565 to 0,1952	No	ns	0.9996
	DMEM HG vs. DMEM/F12	-0.02617	-0,1178 to 0,06542	No	ns	0.9629		DMEM HG vs. DMEM/F12	0.03082	-0,04911 to 0,1107	No	ns	0.8778		DMEM HG vs. DMEM/F12	-0.0599	-0,1986 to 0,07881	No	ns	0.8118		DMEM HG vs. DMEM/F12	-0.09585	-0,2465 to 0,05478	No	ns	0.4433		DMEM HG vs. DMEM/F12	-0.01694	-0,1232 to 0,08935	No	ns	0.9973		DMEM HG vs. DMEM/F12	-0.2983	-0,4253 to -0,1714	Yes	****	<0,0001		DMEM HG vs. DMEM/F12	-0.3378	-0,5096 to -0,1660	Yes	****	<0,0001
	DMEM HG vs. RPMI1640	0.07208	-0,02186 to 0,1660	No	ns	0.2381		DMEM HG vs. RPMI1640	-0.01648	-0,09406 to 0,06110	No	ns	0.9902		DMEM HG vs. RPMI1640	0.1675	0,02718 to 0,3077	Yes	**	0.0095		DMEM HG vs. RPMI1640	-0.4798	-0,6304 to -0,3291	Yes	****	<0,0001		DMEM HG vs. RPMI1640	-0.1832	-0,2857 to -0,08065	Yes	****	<0,0001		DMEM HG vs. RPMI1640	-0.1503	-0,2741 to -0,02653	Yes	**	0.0077		DMEM HG vs. RPMI1640	-0.3873	-0,5577 to -0,2168	Yes	****	<0,0001
	DMEM HG vs. MEM	0.1074	0,01507 to 0,1997	Yes	*	0.0124		DMEM HG vs. MEM	0.09325	0,01846 to 0,1680	Yes	**	0.0055		DMEM HG vs. MEM	0.1606	0,02187 to 0,2993	Yes	*	0.0133		DMEM HG vs. MEM	-0.09141	-0,2405 to 0,05764	No	ns	0.4858		DMEM HG vs. MEM	0.1631	0,06167 to 0,2645	Yes	***	0.0001		DMEM HG vs. EMEM	0.1913	0,06755 to 0,3151	Yes	***	0.0002		DMEM HG vs. MEM	-0.1382	-0,3206 to 0,04414	No	ns	0.2482
	DMEM HG vs. EMEM	0.3552	0,2636 to 0,4468	Yes	****	<0,0001		DMEM HG vs. EMEM	0.1609	0,08690 to 0,2349	Yes	****	<0,0001		DMEM HG vs. EMEM	0.2298	0,09258 to 0,3671	Yes	****	<0,0001		DMEM HG vs. EMEM	-0.1822	-0,3328 to -0,03157	Yes	**	0.0082		DMEM HG vs. EMEM	-0.0496	-0,1521 to 0,05290	No	ns	0.7263		DMEM HG vs. MEM	0.07882	-0,04700 to 0,2046	No	ns	0.4651		DMEM HG vs. EMEM	0.144	-0,03834 to 0,3264	No	ns	0.2078
	DMEM/F12 vs. RPMI1640	0.09825	0,004318 to 0,1922	Yes	*	0.0346		DMEM/F12 vs. RPMI1640	-0.0473	-0,1277 to 0,03313	No	ns	0.5398		DMEM/F12 vs. RPMI1640	0.2274	0,08708 to 0,3676	Yes	****	<0,0001		DMEM/F12 vs. RPMI1640	-0.3839	-0,5346 to -0,2333	Yes	****	<0,0001		DMEM/F12 vs. RPMI1640	-0.1662	-0,2701 to -0,06231	Yes	***	0.0001		DMEM/F12 vs. RPMI1640	0.148	0,02313 to 0,2729	Yes	*	0.0101		DMEM/F12 vs. RPMI1640	-0.04947	-0,2059 to 0,1069	No	ns	0.942
	DMEM/F12 vs. MEM	0.1336	0,04125 to 0,2259	Yes	***	0.0007		DMEM/F12 vs. MEM	0.06243	-0,01530 to 0,1402	No	ns	0.195		DMEM/F12 vs. MEM	0.2205	0,08177 to 0,3592	Yes	***	0.0001		DMEM/F12 vs. MEM	0.004437	-0,1446 to 0,1535	No	ns	>0,9999		DMEM/F12 vs. MEM	0.18	0,07719 to 0,2829	Yes	****	<0,0001		DMEM/F12 vs. EMEM	0.4897	0,3648 to 0,6146	Yes	****	<0,0001		DMEM/F12 vs. MEM	0.1996	0,03028 to 0,3689	Yes	*	0.011
	DMEM/F12 vs. EMEM	0.3814	0,2898 to 0,4729	Yes	****	<0,0001		DMEM/F12 vs. EMEM	0.1301	0,05310 to 0,2071	Yes	****	<0,0001		DMEM/F12 vs. EMEM	0.2897	0,1525 to 0,4270	Yes	****	<0,0001		DMEM/F12 vs. EMEM	-0.08634	-0,2370 to 0,06428	No	ns	0.5616		DMEM/F12 vs. EMEM	-0.03266	-0,1366 to 0,07125	No	ns	0.9433		DMEM/F12 vs. MEM	0.3772	0,2502 to 0,5041	Yes	****	<0,0001		DMEM/F12 vs. EMEM	0.4818	0,3125 to 0,6511	Yes	****	<0,0001
	RPMI1640 vs. MEM	0.03533	-0,05932 to 0,1300	No	ns	0.8907		RPMI1640 vs. MEM	0.1097	0,03441 to 0,1851	Yes	***	0.0006		RPMI1640 vs. MEM	-0.006878	-0,1472 to 0,1334	No	ns	>0,9999		RPMI1640 vs. MEM	0.3884	0,2393 to 0,5374	Yes	****	<0,0001		RPMI1640 vs. MEM	0.3463	0,2473 to 0,4452	Yes	****	<0,0001		RPMI1640 vs. EMEM	0.3416	0,2199 to 0,4633	Yes	****	<0,0001		RPMI1640 vs. MEM	0.249	0,08111 to 0,4170	Yes	***	0.0005
	RPMI1640 vs. EMEM	0.2831	0,1892 to 0,3770	Yes	****	<0,0001		RPMI1640 vs. EMEM	0.1774	0,1028 to 0,2519	Yes	****	<0,0001		RPMI1640 vs. EMEM	0.06238	-0,07646 to 0,2012	No	ns	0.7849		RPMI1640 vs. EMEM	0.2976	0,1470 to 0,4482	Yes	****	<0,0001		RPMI1640 vs. EMEM	0.1336	0,03352 to 0,2336	Yes	**	0.0024		RPMI1640 vs. MEM	0.2291	0,1053 to 0,3529	Yes	****	<0,0001		RPMI1640 vs. EMEM	0.5313	0,3634 to 0,6992	Yes	****	<0,0001
	MEM vs. EMEM	0.2478	0,1554 to 0,3401	Yes	****	<0,0001		MEM vs. EMEM	0.06765	-0,003978 to 0,1393	No	ns	0.0763		MEM vs. EMEM	0.06926	-0,06800 to 0,2065	No	ns	0.6906		MEM vs. EMEM	-0.09078	-0,2398 to 0,05827	No	ns	0.4937		MEM vs. EMEM	-0.2127	-0,3116 to -0,1138	Yes	****	<0,0001		EMEM vs. MEM	-0.1125	-0,2363 to 0,01126	No	ns	0.098		MEM vs. EMEM	0.2822	0,1022 to 0,4623	Yes	***	0.0002
[truncated: 24 more columns]

## Sheet: EXTENDED FIGURE 8
p-values:
Extended Fig 8
	A549							HCT116							HEPG2							MCF7
	Tukey's multiple comparisons test	Mean Diff,	95,00% CI of diff,	Significant?	Summary	Adjusted P Value		Tukey's multiple comparisons test	Mean Diff,	95,00% CI of diff,	Significant?	Summary	Adjusted P Value		Tukey's multiple comparisons test	Mean Diff,	95,00% CI of diff,	Significant?	Summary	Adjusted P Value		Tukey's multiple comparisons test	Mean Diff,	95,00% CI of diff,	Significant?	Summary	Adjusted P Value
	DMEM HG vs. DMEM/F12	-0.03943	-0,1055 to 0,02661	No	ns	0.52		DMEM HG vs. DMEM/F12	-0.0001363	-0,02300 to 0,02273	No	ns	>0,9999		DMEM HG vs. DMEM/F12	-0.09153	-0,1403 to -0,04277	Yes	****	<0,0001		DMEM HG vs. DMEM/F12	0.1237	0,02710 to 0,2203	Yes	**	0.0041
	DMEM HG vs. RPMI1640	0.03215	-0,03505 to 0,09935	No	ns	0.7396		DMEM HG vs. RPMI1640	-0.05207	-0,07494 to -0,02920	Yes	****	<0,0001		DMEM HG vs. RPMI1640	0.023	-0,02525 to 0,07125	No	ns	0.7397		DMEM HG vs. RPMI1640	-0.01688	-0,1182 to 0,08445	No	ns	0.9967
	DMEM HG vs. DMEM LG	-0.02339	-0,08891 to 0,04213	No	ns	0.9076		DMEM HG vs. DMEM LG	-0.1615	-0,1845 to -0,1384	Yes	****	<0,0001		DMEM HG vs. DMEM LG	0.04311	-0,005647 to 0,09188	No	ns	0.1155		DMEM HG vs. DMEM LG	0.06039	-0,03840 to 0,1592	No	ns	0.4899
	DMEM HG vs. EMEM	0.1013	0,03529 to 0,1674	Yes	***	0.0002		DMEM HG vs. EMEM	-0.04006	-0,06308 to -0,01704	Yes	****	<0,0001		DMEM HG vs. EMEM	0.0818	0,03304 to 0,1306	Yes	****	<0,0001		DMEM HG vs. EMEM	0.005875	-0,09179 to 0,1035	No	ns	>0,9999
	DMEM HG vs. MEM	-0.0004152	-0,06646 to 0,06563	No	ns	>0,9999		DMEM HG vs. MEM	-0.103	-0,1258 to -0,08011	Yes	****	<0,0001		DMEM HG vs. MEM	0.1312	0,08066 to 0,1818	Yes	****	<0,0001		DMEM HG vs. MEM	0.02776	-0,06886 to 0,1244	No	ns	0.9612
	DMEM/F12 vs. RPMI1640	0.07158	0,004940 to 0,1382	Yes	*	0.0273		DMEM/F12 vs. RPMI1640	-0.05194	-0,07521 to -0,02866	Yes	****	<0,0001		DMEM/F12 vs. RPMI1640	0.1145	0,06628 to 0,1628	Yes	****	<0,0001		DMEM/F12 vs. RPMI1640	-0.1406	-0,2419 to -0,03927	Yes	**	0.0014
	DMEM/F12 vs. DMEM LG	0.01604	-0,04891 to 0,08099	No	ns	0.9803		DMEM/F12 vs. DMEM LG	-0.1613	-0,1847 to -0,1379	Yes	****	<0,0001		DMEM/F12 vs. DMEM LG	0.1346	0,08588 to 0,1834	Yes	****	<0,0001		DMEM/F12 vs. DMEM LG	-0.06333	-0,1621 to 0,03546	No	ns	0.435
	DMEM/F12 vs. EMEM	0.1408	0,07529 to 0,2063	Yes	****	<0,0001		DMEM/F12 vs. EMEM	-0.03992	-0,06335 to -0,01649	Yes	****	<0,0001		DMEM/F12 vs. EMEM	0.1733	0,1246 to 0,2221	Yes	****	<0,0001		DMEM/F12 vs. EMEM	-0.1178	-0,2155 to -0,02018	Yes	**	0.0085
	DMEM/F12 vs. MEM	0.03902	-0,02647 to 0,1045	No	ns	0.5223		DMEM/F12 vs. MEM	-0.1028	-0,1261 to -0,07956	Yes	****	<0,0001		DMEM/F12 vs. MEM	0.2227	0,1722 to 0,2733	Yes	****	<0,0001		DMEM/F12 vs. MEM	-0.09596	-0,1926 to 0,0006602	No	ns	0.0527
	RPMI1640 vs. DMEM LG	-0.05554	-0,1217 to 0,01058	No	ns	0.1548		RPMI1640 vs. DMEM LG	-0.1094	-0,1328 to -0,08595	Yes	****	<0,0001		RPMI1640 vs. DMEM LG	0.02012	-0,02814 to 0,06837	No	ns	0.8333		RPMI1640 vs. DMEM LG	0.07727	-0,02614 to 0,1807	No	ns	0.2631
	RPMI1640 vs. EMEM	0.06919	0,002546 to 0,1358	Yes	*	0.0369		RPMI1640 vs. EMEM	0.01201	-0,01141 to 0,03544	No	ns	0.6814		RPMI1640 vs. EMEM	0.0588	0,01055 to 0,1071	Yes	**	0.0076		RPMI1640 vs. EMEM	0.02276	-0,07957 to 0,1251	No	ns	0.9875
	RPMI1640 vs. MEM	-0.03257	-0,09921 to 0,03408	No	ns	0.722		RPMI1640 vs. MEM	-0.0509	-0,07418 to -0,02762	Yes	****	<0,0001		RPMI1640 vs. MEM	0.1082	0,05815 to 0,1583	Yes	****	<0,0001		RPMI1640 vs. MEM	0.04465	-0,05669 to 0,1460	No	ns	0.7984
	DMEM LG vs. EMEM	0.1247	0,05978 to 0,1897	Yes	****	<0,0001		DMEM LG vs. EMEM	0.1214	0,09782 to 0,1450	Yes	****	<0,0001		DMEM LG vs. EMEM	0.03868	-0,01008 to 0,08745	No	ns	0.2037		DMEM LG vs. EMEM	-0.05451	-0,1543 to 0,04530	No	ns	0.6134
	DMEM LG vs. MEM	0.02298	-0,04198 to 0,08793	No	ns	0.9109		DMEM LG vs. MEM	0.05848	0,03505 to 0,08190	Yes	****	<0,0001		DMEM LG vs. MEM	0.0881	0,03755 to 0,1387	Yes	****	<0,0001		DMEM LG vs. MEM	-0.03262	-0,1314 to 0,06617	No	ns	0.931
	EMEM vs. MEM	-0.1018	-0,1672 to -0,03627	Yes	***	0.0002		EMEM vs. MEM	-0.06292	-0,08634 to -0,03949	Yes	****	<0,0001		EMEM vs. MEM	0.04942	-0,001138 to 0,09998	No	ns	0.0594		EMEM vs. MEM	0.02189	-0,07578 to 0,1196	No	ns	0.987
	PANC1							SKOV3							U87MG							4T1
	Tukey's multiple comparisons test	Mean Diff,	95,00% CI of diff,	Significant?	Summary	Adjusted P Value		Tukey's multiple comparisons test	Mean Diff,	95,00% CI of diff,	Significant?	Summary	Adjusted P Value		Tukey's multiple comparisons test	Mean Diff,	95,00% CI of diff,	Significant?	Summary	Adjusted P Value		Tukey's multiple comparisons test	Mean Diff,	95,00% CI of diff,	Significant?	Summary	Adjusted P Value
	DMEM HG vs. DMEM/F12	-0.03373	-0,08941 to 0,02194	No	ns	0.5001		DMEM HG vs. DMEM/F12	-0.05257	-0,1202 to 0,01507	No	ns	0.2231		DMEM HG vs. DMEM/F12	0.01668	-0,02172 to 0,05509	No	ns	0.8078		DMEM HG vs. DMEM/F12	0.1395	0,03776 to 0,2413	Yes	**	0.0016
	DMEM HG vs. RPMI1640	-0.065	-0,1207 to -0,009319	Yes	*	0.0122		DMEM HG vs. RPMI1640	-0.06979	-0,1366 to -0,002939	Yes	*	0.0353		DMEM HG vs. RPMI1640	0.01174	-0,02710 to 0,05059	No	ns	0.9519		DMEM HG vs. RPMI1640	0.07838	-0,02225 to 0,1790	No	ns	0.2212
	DMEM HG vs. DMEM LG	-0.08301	-0,1387 to -0,02734	Yes	***	0.0004		DMEM HG vs. DMEM LG	0.02605	-0,04007 to 0,09217	No	ns	0.8636		DMEM HG vs. DMEM LG	0.0633	0,02489 to 0,1017	Yes	****	<0,0001		DMEM HG vs. DMEM LG	-0.1129	-0,2125 to -0,01335	Yes	*	0.0164
	DMEM HG vs. EMEM	-0.03885	-0,09516 to 0,01745	No	ns	0.3505		DMEM HG vs. EMEM	0.07768	0,01083 to 0,1445	Yes	*	0.0128		DMEM HG vs. EMEM	0.2472	0,2088 to 0,2856	Yes	****	<0,0001		DMEM HG vs. EMEM	0.2322	0,1279 to 0,3366	Yes	****	<0,0001
	DMEM HG vs. MEM	0.06354	0,008448 to 0,1186	Yes	*	0.0138		DMEM HG vs. MEM	0.07959	0,01347 to 0,1457	Yes	**	0.0087		DMEM HG vs. MEM	0.1087	0,06984 to 0,1475	Yes	****	<0,0001		DMEM HG vs. MEM	0.1385	0,03892 to 0,2381	Yes	**	0.0013
	DMEM/F12 vs. RPMI1640	-0.03126	-0,08694 to 0,02442	No	ns	0.5844		DMEM/F12 vs. RPMI1640	-0.01721	-0,08486 to 0,05043	No	ns	0.977		DMEM/F12 vs. RPMI1640	-0.004941	-0,04378 to 0,03390	No	ns	0.9991		DMEM/F12 vs. RPMI1640	-0.06115	-0,1629 to 0,04062	No	ns	0.5094
	DMEM/F12 vs. DMEM LG	-0.04928	-0,1050 to 0,006398	No	ns	0.1148		DMEM/F12 vs. DMEM LG	0.07863	0,01171 to 0,1455	Yes	*	0.0114		DMEM/F12 vs. DMEM LG	0.04661	0,008201 to 0,08502	Yes	**	0.0079		DMEM/F12 vs. DMEM LG	-0.2524	-0,3532 to -0,1517	Yes	****	<0,0001
	DMEM/F12 vs. EMEM	-0.005117	-0,06142 to 0,05119	No	ns	0.9998		DMEM/F12 vs. EMEM	0.1303	0,06261 to 0,1979	Yes	****	<0,0001		DMEM/F12 vs. EMEM	0.2305	0,1921 to 0,2689	Yes	****	<0,0001		DMEM/F12 vs. EMEM	0.09271	-0,01272 to 0,1981	No	ns	0.1193
	DMEM/F12 vs. MEM	0.09728	0,04218 to 0,1524	Yes	****	<0,0001		DMEM/F12 vs. MEM	0.1322	0,06524 to 0,1991	Yes	****	<0,0001		DMEM/F12 vs. MEM	0.092	0,05316 to 0,1308	Yes	****	<0,0001		DMEM/F12 vs. MEM	-0.001037	-0,1018 to 0,09968	No	ns	>0,9999
	RPMI1640 vs. DMEM LG	-0.01802	-0,07369 to 0,03766	No	ns	0.9365		RPMI1640 vs. DMEM LG	0.09584	0,02972 to 0,1620	Yes	***	0.0007		RPMI1640 vs. DMEM LG	0.05155	0,01271 to 0,09040	Yes	**	0.0026		RPMI1640 vs. DMEM LG	-0.1913	-0,2909 to -0,09173	Yes	****	<0,0001
	RPMI1640 vs. EMEM	0.02614	-0,03016 to 0,08245	No	ns	0.7605		RPMI1640 vs. EMEM	0.1475	0,08062 to 0,2143	Yes	****	<0,0001		RPMI1640 vs. EMEM	0.2354	0,1966 to 0,2743	Yes	****	<0,0001		RPMI1640 vs. EMEM	0.1539	0,04952 to 0,2582	Yes	***	0.0005
	RPMI1640 vs. MEM	0.1285	0,07344 to 0,1836	Yes	****	<0,0001		RPMI1640 vs. MEM	0.1494	0,08326 to 0,2155	Yes	****	<0,0001		RPMI1640 vs. MEM	0.09694	0,05767 to 0,1362	Yes	****	<0,0001		RPMI1640 vs. MEM	0.06011	-0,03946 to 0,1597	No	ns	0.5041
	DMEM LG vs. EMEM	0.04416	-0,01214 to 0,1005	No	ns	0.2146		DMEM LG vs. EMEM	0.05163	-0,01449 to 0,1177	No	ns	0.2186		DMEM LG vs. EMEM	0.1839	0,1455 to 0,2223	Yes	****	<0,0001		DMEM LG vs. EMEM	0.3452	0,2418 to 0,4485	Yes	****	<0,0001
	DMEM LG vs. MEM	0.1466	0,09146 to 0,2016	Yes	****	<0,0001		DMEM LG vs. MEM	0.05354	-0,01184 to 0,1189	No	ns	0.175		DMEM LG vs. MEM	0.04539	0,006547 to 0,08423	Yes	*	0.012		DMEM LG vs. MEM	0.2514	0,1529 to 0,3499	Yes	****	<0,0001
	EMEM vs. MEM	0.1024	0,04666 to 0,1581	Yes	****	<0,0001		EMEM vs. MEM	0.001908	-0,06421 to 0,06803	No	ns	>0,9999		EMEM vs. MEM	-0.1385	-0,1773 to -0,09965	Yes	****	<0,0001		EMEM vs. MEM	-0.09374	-0,1971 to 0,009573	No	ns	0.0986
	SAR030							SAR120							SAR121
	Tukey's multiple comparisons test	Mean Diff,	95,00% CI of diff,	Significant?	Summary	Adjusted P Value		Tukey's multiple comparisons test	Mean Diff,	95,00% CI of diff,	Significant?	Summary	Adjusted P Value		Tukey's multiple comparisons test	Mean Diff,	95,00% CI of diff,	Significant?	Summary	Adjusted P Value
	DMEM HG vs. DMEM/F12	0.08246	-0,003412 to 0,1683	No	ns	0.0675		DMEM HG vs. DMEM/F12	-0.01745	-0,07335 to 0,03845	No	ns	0.9458		DMEM HG vs. DMEM/F12	0.03275	-0,03802 to 0,1035	No	ns	0.7613
	DMEM HG vs. RPMI1640	-0.04914	-0,1384 to 0,04013	No	ns	0.604		DMEM HG vs. RPMI1640	0.05888	0,0005637 to 0,1172	Yes	*	0.0464		DMEM HG vs. RPMI1640	-0.03259	-0,1034 to 0,03819	No	ns	0.7652
	DMEM HG vs. DMEM LG	-0.02848	-0,1143 to 0,05739	No	ns	0.9294		DMEM HG vs. DMEM LG	0.03553	-0,01986 to 0,09092	No	ns	0.4361		DMEM HG vs. DMEM LG	-0.04834	-0,1182 to 0,02152	No	ns	0.3454
	DMEM HG vs. EMEM	0.204	0,1160 to 0,2921	Yes	****	<0,0001		DMEM HG vs. EMEM	0.1921	0,1351 to 0,2491	Yes	****	<0,0001		DMEM HG vs. EMEM	-0.04619	-0,1144 to 0,02206	No	ns	0.3707
	DMEM HG vs. MEM	0.1148	0,02789 to 0,2017	Yes	**	0.0028		DMEM HG vs. MEM	-0.0107	-0,06609 to 0,04469	No	ns	0.9935		DMEM HG vs. MEM	-0.02016	-0,09002 to 0,04970	No	ns	0.9601
	DMEM/F12 vs. RPMI1640	-0.1316	-0,2218 to -0,04142	Yes	***	0.0006		DMEM/F12 vs. RPMI1640	0.07633	0,01753 to 0,1351	Yes	**	0.0034		DMEM/F12 vs. RPMI1640	-0.06534	-0,1370 to 0,006338	No	ns	0.0955
	DMEM/F12 vs. DMEM LG	-0.1109	-0,1978 to -0,02412	Yes	**	0.0043		DMEM/F12 vs. DMEM LG	0.05298	-0,002919 to 0,1089	No	ns	0.0742		DMEM/F12 vs. DMEM LG	-0.08109	-0,1519 to -0,01032	Yes	*	0.0149
	DMEM/F12 vs. EMEM	0.1216	0,03262 to 0,2105	Yes	**	0.0017		DMEM/F12 vs. EMEM	0.2096	0,1520 to 0,2671	Yes	****	<0,0001		DMEM/F12 vs. EMEM	-0.07895	-0,1481 to -0,009758	Yes	*	0.0155
	DMEM/F12 vs. MEM	0.03234	-0,05551 to 0,1202	No	ns	0.8938		DMEM/F12 vs. MEM	0.006746	-0,04915 to 0,06264	No	ns	0.9993		DMEM/F12 vs. MEM	-0.05291	-0,1237 to 0,01786	No	ns	0.2613
	RPMI1640 vs. DMEM LG	0.02067	-0,06951 to 0,1108	No	ns	0.9855		RPMI1640 vs. DMEM LG	-0.02335	-0,08167 to 0,03497	No	ns	0.8569		RPMI1640 vs. DMEM LG	-0.01576	-0,08653 to 0,05502	No	ns	0.9872
	RPMI1640 vs. EMEM	0.2532	0,1609 to 0,3454	Yes	****	<0,0001		RPMI1640 vs. EMEM	0.1332	0,07336 to 0,1931	Yes	****	<0,0001		RPMI1640 vs. EMEM	-0.01361	-0,08280 to 0,05558	No	ns	0.9928
	RPMI1640 vs. MEM	0.1639	0,07277 to 0,2551	Yes	****	<0,0001		RPMI1640 vs. MEM	-0.06959	-0,1279 to -0,01127	Yes	**	0.0095		RPMI1640 vs. MEM	0.01243	-0,05835 to 0,08320	No	ns	0.9957
	DMEM LG vs. EMEM	0.2325	0,1436 to 0,3215	Yes	****	<0,0001		DMEM LG vs. EMEM	0.1566	0,09956 to 0,2136	Yes	****	<0,0001		DMEM LG vs. EMEM	0.002149	-0,06611 to 0,07040	No	ns	>0,9999
	DMEM LG vs. MEM	0.1433	0,05543 to 0,2311	Yes	****	<0,0001		DMEM LG vs. MEM	-0.04623	-0,1016 to 0,009154	No	ns	0.1596		DMEM LG vs. MEM	0.02818	-0,04168 to 0,09804	No	ns	0.8504
	EMEM vs. MEM	-0.08925	-0,1792 to 0,0007198	No	ns	0.0532		EMEM vs. MEM	-0.2028	-0,2598 to -0,1458	Yes	****	<0,0001		EMEM vs. MEM	0.02604	-0,04222 to 0,09429	No	ns	0.8781

## Sheet: EXTENDED FIGURE 9
p-values:
Extended Fig 9A
A549							HCT116							HEPG2							U87MG							4T1
Tukey's multiple comparisons test	Mean Diff,	95,00% CI of diff,	Significant?	Summary	Adjusted P Value		Tukey's multiple comparisons test	Mean Diff,	95,00% CI of diff,	Significant?	Summary	Adjusted P Value		Tukey's multiple comparisons test	Mean Diff,	95,00% CI of diff,	Significant?	Summary	Adjusted P Value		Tukey's multiple comparisons test	Mean Diff,	95,00% CI of diff,	Significant?	Summary	Adjusted P Value		Tukey's multiple comparisons test	Mean Diff,	95,00% CI of diff,	Significant?	Summary	Adjusted P Value
DMEM HG vs. DMEM/F12	-2.305	-8,308 to 3,699	No	ns	0.8725		DMEM HG vs. DMEM/F12	-8.683	-12,68 to -4,691	Yes	****	<0,0001		DMEM HG vs. DMEM/F12	-0.123	-8,608 to 8,362	No	ns	>0,9999		DMEM HG vs. DMEM/F12	15.79	6,445 to 25,13	Yes	****	<0,0001		DMEM HG vs. DMEM/F12	2.232	-4,501 to 8,964	No	ns	0.9274
DMEM HG vs. RPMI1640	-5.959	-11,96 to 0,04460	No	ns	0.0529		DMEM HG vs. RPMI1640	-7.473	-11,46 to -3,480	Yes	****	<0,0001		DMEM HG vs. RPMI1640	-15.46	-23,68 to -7,245	Yes	****	<0,0001		DMEM HG vs. RPMI1640	16.18	6,840 to 25,52	Yes	****	<0,0001		DMEM HG vs. RPMI1640	8.974	2,242 to 15,71	Yes	**	0.0027
DMEM HG vs. DMEM LG	7.435	1,221 to 13,65	Yes	**	0.0097		DMEM HG vs. DMEM LG	4.715	0,7227 to 8,708	Yes	*	0.0112		DMEM HG vs. DMEM LG	6.619	-1,597 to 14,83	No	ns	0.177		DMEM HG vs. DMEM LG	-5.319	-15,19 to 4,550	No	ns	0.6178		DMEM HG vs. DMEM LG	10.85	3,878 to 17,81	Yes	***	0.0003
DMEM HG vs. EMEM	-23.29	-29,29 to -17,28	Yes	****	<0,0001		DMEM HG vs. EMEM	-7.576	-11,57 to -3,584	Yes	****	<0,0001		DMEM HG vs. EMEM	-9.069	-17,28 to -0,8530	Yes	*	0.0231		DMEM HG vs. EMEM	13.74	4,394 to 23,08	Yes	***	0.0007		DMEM HG vs. EMEM	-5.228	-11,96 to 1,505	No	ns	0.2206
DMEM HG vs. MEM	-9.619	-15,62 to -3,615	Yes	***	0.0002		DMEM HG vs. MEM	-11.09	-15,09 to -7,103	Yes	****	<0,0001		DMEM HG vs. MEM	-13.86	-22,07 to -5,640	Yes	***	0.0001		DMEM HG vs. MEM	12.21	2,866 to 21,55	Yes	**	0.0035		DMEM HG vs. MEM	9.25	2,407 to 16,09	Yes	**	0.0022
DMEM/F12 vs. RPMI1640	-3.654	-9,658 to 2,349	No	ns	0.4881		DMEM/F12 vs. RPMI1640	1.211	-2,781 to 5,203	No	ns	0.9492		DMEM/F12 vs. RPMI1640	-15.34	-23,55 to -7,122	Yes	****	<0,0001		DMEM/F12 vs. RPMI1640	0.3948	-8,607 to 9,397	No	ns	>0,9999		DMEM/F12 vs. RPMI1640	6.743	0,01041 to 13,48	Yes	*	0.0494
DMEM/F12 vs. DMEM LG	9.74	3,526 to 15,95	Yes	***	0.0002		DMEM/F12 vs. DMEM LG	13.4	9,406 to 17,39	Yes	****	<0,0001		DMEM/F12 vs. DMEM LG	6.742	-1,474 to 14,96	No	ns	0.1622		DMEM/F12 vs. DMEM LG	-21.11	-30,65 to -11,56	Yes	****	<0,0001		DMEM/F12 vs. DMEM LG	8.615	1,646 to 15,58	Yes	**	0.0067
DMEM/F12 vs. EMEM	-20.98	-26,98 to -14,98	Yes	****	<0,0001		DMEM/F12 vs. EMEM	1.107	-2,885 to 5,100	No	ns	0.9651		DMEM/F12 vs. EMEM	-8.946	-17,16 to -0,7300	Yes	*	0.0259		DMEM/F12 vs. EMEM	-2.051	-11,05 to 6,951	No	ns	0.9852		DMEM/F12 vs. EMEM	-7.459	-14,19 to -0,7270	Yes	*	0.021
DMEM/F12 vs. MEM	-7.314	-13,32 to -1,311	Yes	**	0.0079		DMEM/F12 vs. MEM	-2.411	-6,404 to 1,581	No	ns	0.4958		DMEM/F12 vs. MEM	-13.73	-21,95 to -5,517	Yes	***	0.0002		DMEM/F12 vs. MEM	-3.579	-12,58 to 5,423	No	ns	0.8537		DMEM/F12 vs. MEM	7.019	0,1751 to 13,86	Yes	*	0.041
RPMI1640 vs. DMEM LG	13.39	7,180 to 19,61	Yes	****	<0,0001		RPMI1640 vs. DMEM LG	12.19	8,195 to 16,18	Yes	****	<0,0001		RPMI1640 vs. DMEM LG	22.08	14,14 to 30,02	Yes	****	<0,0001		RPMI1640 vs. DMEM LG	-21.5	-31,05 to -11,95	Yes	****	<0,0001		RPMI1640 vs. DMEM LG	1.872	-5,097 to 8,841	No	ns	0.9697
RPMI1640 vs. EMEM	-17.33	-23,33 to -11,32	Yes	****	<0,0001		RPMI1640 vs. EMEM	-0.1035	-4,096 to 3,889	No	ns	>0,9999		RPMI1640 vs. EMEM	6.392	-1,545 to 14,33	No	ns	0.1773		RPMI1640 vs. EMEM	-2.446	-11,45 to 6,556	No	ns	0.9678		RPMI1640 vs. EMEM	-14.2	-20,93 to -7,470	Yes	****	<0,0001
RPMI1640 vs. MEM	-3.66	-9,664 to 2,344	No	ns	0.4863		RPMI1640 vs. MEM	-3.622	-7,615 to 0,3700	No	ns	0.0976		RPMI1640 vs. MEM	1.606	-6,331 to 9,543	No	ns	0.99		RPMI1640 vs. MEM	-3.974	-12,98 to 5,029	No	ns	0.79		RPMI1640 vs. MEM	0.276	-6,568 to 7,120	No	ns	>0,9999
DMEM LG vs. EMEM	-30.72	-36,93 to -24,51	Yes	****	<0,0001		DMEM LG vs. EMEM	-12.29	-16,28 to -8,299	Yes	****	<0,0001		DMEM LG vs. EMEM	-15.69	-23,62 to -7,751	Yes	****	<0,0001		DMEM LG vs. EMEM	19.05	9,506 to 28,60	Yes	****	<0,0001		DMEM LG vs. EMEM	-16.07	-23,04 to -9,105	Yes	****	<0,0001
DMEM LG vs. MEM	-17.05	-23,27 to -10,84	Yes	****	<0,0001		DMEM LG vs. MEM	-15.81	-19,80 to -11,82	Yes	****	<0,0001		DMEM LG vs. MEM	-20.47	-28,41 to -12,54	Yes	****	<0,0001		DMEM LG vs. MEM	17.53	7,979 to 27,08	Yes	****	<0,0001		DMEM LG vs. MEM	-1.596	-8,672 to 5,480	No	ns	0.986
EMEM vs. MEM	13.67	7,662 to 19,67	Yes	****	<0,0001		EMEM vs. MEM	-3.519	-7,511 to 0,4735	No	ns	0.1161		EMEM vs. MEM	-4.787	-12,72 to 3,150	No	ns	0.4744		EMEM vs. MEM	-1.527	-10,53 to 7,475	No	ns	0.9962		EMEM vs. MEM	14.48	7,634 to 21,32	Yes	****	<0,0001
Extended Fig 9B
A549							HCT116							HEPG2							U87MG							4T1
Tukey's multiple comparisons test	Mean Diff,	95,00% CI of diff,	Significant?	Summary	Adjusted P Value		Tukey's multiple comparisons test	Mean Diff,	95,00% CI of diff,	Significant?	Summary	Adjusted P Value		Tukey's multiple comparisons test	Mean Diff,	95,00% CI of diff,	Significant?	Summary	Adjusted P Value		Tukey's multiple comparisons test	Mean Diff,	95,00% CI of diff,	Significant?	Summary	Adjusted P Value		Tukey's multiple comparisons test	Mean Diff,	95,00% CI of diff,	Significant?	Summary	Adjusted P Value
DMEM HG vs. DMEM/F12	-3.063	-12,14 to 6,015	No	ns	0.9214		DMEM HG vs. DMEM/F12	-3.013	-7,890 to 1,863	No	ns	0.4656		DMEM HG vs. DMEM/F12	0.9793	-8,137 to 10,10	No	ns	0.9995		DMEM HG vs. DMEM/F12	17.77	5,600 to 29,94	Yes	***	0.0009		DMEM HG vs. DMEM/F12	-5.297	-13,26 to 2,667	No	ns	0.3854
DMEM HG vs. RPMI1640	-6.149	-14,92 to 2,622	No	ns	0.3257		DMEM HG vs. RPMI1640	-0.9532	-5,686 to 3,780	No	ns	0.9914		DMEM HG vs. RPMI1640	-7.728	-16,84 to 1,389	No	ns	0.1385		DMEM HG vs. RPMI1640	16.15	5,479 to 26,82	Yes	***	0.0005		DMEM HG vs. RPMI1640	5.689	-2,125 to 13,50	No	ns	0.2854
DMEM HG vs. DMEM LG	3.942	-5,137 to 13,02	No	ns	0.8015		DMEM HG vs. DMEM LG	6.686	1,810 to 11,56	Yes	**	0.002		DMEM HG vs. DMEM LG	3.097	-6,019 to 12,21	No	ns	0.9106		DMEM HG vs. DMEM LG	-0.6387	-12,81 to 11,53	No	ns	>0,9999		DMEM HG vs. DMEM LG	2.811	-4,756 to 10,38	No	ns	0.8865
DMEM HG vs. EMEM	-22.65	-31,73 to -13,57	Yes	****	<0,0001		DMEM HG vs. EMEM	-4.516	-9,249 to 0,2164	No	ns	0.0699		DMEM HG vs. EMEM	-9.221	-18,34 to -0,1045	Yes	*	0.046		DMEM HG vs. EMEM	14.47	3,058 to 25,89	Yes	**	0.0054		DMEM HG vs. EMEM	-3.594	-11,16 to 3,972	No	ns	0.7354
DMEM HG vs. MEM	-12.07	-21,54 to -2,596	Yes	**	0.0048		DMEM HG vs. MEM	-2.645	-7,829 to 2,539	No	ns	0.6686		DMEM HG vs. MEM	-13.16	-22,27 to -4,041	Yes	**	0.0013		DMEM HG vs. MEM	22.43	12,25 to 32,61	Yes	****	<0,0001		DMEM HG vs. MEM	6.398	-1,168 to 13,96	No	ns	0.1461
DMEM/F12 vs. RPMI1640	-3.085	-12,16 to 5,993	No	ns	0.9191		DMEM/F12 vs. RPMI1640	2.06	-2,333 to 6,453	No	ns	0.7421		DMEM/F12 vs. RPMI1640	-8.707	-17,82 to 0,4099	No	ns	0.0687		DMEM/F12 vs. RPMI1640	-1.617	-13,60 to 10,36	No	ns	0.9987		DMEM/F12 vs. RPMI1640	10.99	3,022 to 18,95	Yes	**	0.0017
DMEM/F12 vs. DMEM LG	7.005	-2,372 to 16,38	No	ns	0.2579		DMEM/F12 vs. DMEM LG	9.699	5,152 to 14,25	Yes	****	<0,0001		DMEM/F12 vs. DMEM LG	2.118	-6,999 to 11,23	No	ns	0.9817		DMEM/F12 vs. DMEM LG	-18.41	-31,74 to -5,077	Yes	**	0.0019		DMEM/F12 vs. DMEM LG	8.107	0,3873 to 15,83	Yes	*	0.0338
DMEM/F12 vs. EMEM	-19.59	-28,96 to -10,21	Yes	****	<0,0001		DMEM/F12 vs. EMEM	-1.503	-5,896 to 2,890	No	ns	0.9156		DMEM/F12 vs. EMEM	-10.2	-19,32 to -1,084	Yes	*	0.0204		DMEM/F12 vs. EMEM	-3.295	-15,94 to 9,350	No	ns	0.9721		DMEM/F12 vs. EMEM	1.703	-6,017 to 9,423	No	ns	0.9873
DMEM/F12 vs. MEM	-9.006	-18,77 to 0,7531	No	ns	0.0876		DMEM/F12 vs. MEM	0.3686	-4,508 to 5,245	No	ns	>0,9999		DMEM/F12 vs. MEM	-14.14	-23,25 to -5,021	Yes	***	0.0005		DMEM/F12 vs. MEM	4.664	-6,879 to 16,21	No	ns	0.8405		DMEM/F12 vs. MEM	11.69	3,975 to 19,41	Yes	***	0.0004
RPMI1640 vs. DMEM LG	10.09	1,012 to 19,17	Yes	*	0.0205		RPMI1640 vs. DMEM LG	7.639	3,246 to 12,03	Yes	****	<0,0001		RPMI1640 vs. DMEM LG	10.83	1,708 to 19,94	Yes	*	0.0118		RPMI1640 vs. DMEM LG	-16.79	-28,77 to -4,810	Yes	**	0.0015		RPMI1640 vs. DMEM LG	-2.878	-10,44 to 4,688	No	ns	0.876
RPMI1640 vs. EMEM	-16.5	-25,58 to -7,422	Yes	****	<0,0001		RPMI1640 vs. EMEM	-3.563	-7,796 to 0,6699	No	ns	0.1484		RPMI1640 vs. EMEM	-1.494	-10,61 to 7,623	No	ns	0.9963		RPMI1640 vs. EMEM	-1.678	-12,89 to 9,535	No	ns	0.9978		RPMI1640 vs. EMEM	-9.283	-16,85 to -1,717	Yes	**	0.0074
RPMI1640 vs. MEM	-5.921	-15,39 to 3,553	No	ns	0.456		RPMI1640 vs. MEM	-1.692	-6,424 to 3,041	No	ns	0.9		RPMI1640 vs. MEM	-5.431	-14,55 to 3,686	No	ns	0.4902		RPMI1640 vs. MEM	6.282	-3,673 to 16,24	No	ns	0.4383		RPMI1640 vs. MEM	0.7091	-6,857 to 8,275	No	ns	0.9998
DMEM LG vs. EMEM	-26.59	-35,97 to -17,21	Yes	****	<0,0001		DMEM LG vs. EMEM	-11.2	-15,59 to -6,809	Yes	****	<0,0001		DMEM LG vs. EMEM	-12.32	-21,44 to -3,202	Yes	**	0.0029		DMEM LG vs. EMEM	15.11	2,466 to 27,76	Yes	*	0.0103		DMEM LG vs. EMEM	-6.405	-13,71 to 0,9051	No	ns	0.1201
DMEM LG vs. MEM	-16.01	-25,77 to -6,252	Yes	***	0.0001		DMEM LG vs. MEM	-9.331	-14,21 to -4,455	Yes	****	<0,0001		DMEM LG vs. MEM	-16.26	-25,37 to -7,139	Yes	****	<0,0001		DMEM LG vs. MEM	23.07	11,53 to 34,61	Yes	****	<0,0001		DMEM LG vs. MEM	3.587	-3,722 to 10,90	No	ns	0.7077
EMEM vs. MEM	10.58	0,8208 to 20,34	Yes	*	0.0257		EMEM vs. MEM	1.871	-2,861 to 6,604	No	ns	0.8546		EMEM vs. MEM	-3.937	-13,05 to 5,180	No	ns	0.7892		EMEM vs. MEM	7.959	-2,787 to 18,71	No	ns	0.2625		EMEM vs. MEM	9.992	2,682 to 17,30	Yes	**	0.0019

## Sheet: SUPPLEMENTARY FIGURE 10
p-values:
Supplementary Fig 10
A549							HCT116							HEPG2							MCF7
Tukey's multiple comparisons test	Mean Diff,	95,00% CI of diff,	Significant?	Summary	Adjusted P Value		Tukey's multiple comparisons test	Mean Diff,	95,00% CI of diff,	Significant?	Summary	Adjusted P Value		Tukey's multiple comparisons test	Mean Diff,	95,00% CI of diff,	Significant?	Summary	Adjusted P Value		Tukey's multiple comparisons test	Mean Diff,	95,00% CI of diff,	Significant?	Summary	Adjusted P Value
DMEM HG vs. DMEM/F12	0.009087	-0,02357 to 0,04174	No	ns	0.9665		DMEM HG vs. DMEM/F12	6.035e-06	-0,01420 to 0,01421	No	ns	>0,9999		DMEM HG vs. DMEM/F12	0.02029	-0,004188 to 0,04476	No	ns	0.1642		DMEM HG vs. DMEM/F12	-0.01974	-0,08747 to 0,04798	No	ns	0.9584
DMEM HG vs. RPMI1640	0.01458	-0,01808 to 0,04723	No	ns	0.7908		DMEM HG vs. RPMI1640	0.01168	-0,003015 to 0,02637	No	ns	0.2047		DMEM HG vs. RPMI1640	0.02239	-0,001803 to 0,04658	No	ns	0.0868		DMEM HG vs. RPMI1640	0.04877	-0,01989 to 0,1174	No	ns	0.3165
DMEM HG vs. DMEM LG	-0.007234	-0,03839 to 0,02392	No	ns	0.9849		DMEM HG vs. DMEM LG	0.001714	-0,01267 to 0,01610	No	ns	0.9994		DMEM HG vs. DMEM LG	0.01514	-0,008541 to 0,03883	No	ns	0.4366		DMEM HG vs. DMEM LG	-0.01889	-0,08661 to 0,04884	No	ns	0.9655
DMEM HG vs. EMEM	-0.02303	-0,05473 to 0,008674	No	ns	0.2944		DMEM HG vs. EMEM	-0.006831	-0,02142 to 0,007756	No	ns	0.7589		DMEM HG vs. EMEM	0.003677	-0,02001 to 0,02736	No	ns	0.9976		DMEM HG vs. EMEM	-0.006479	-0,07257 to 0,05961	No	ns	0.9997
DMEM HG vs. MEM	-0.0004424	-0,03276 to 0,03187	No	ns	>0,9999		DMEM HG vs. MEM	-0.005155	-0,01964 to 0,009330	No	ns	0.9099		DMEM HG vs. MEM	-0.004608	-0,02974 to 0,02052	No	ns	0.9948		DMEM HG vs. MEM	0.04528	-0,02337 to 0,1139	No	ns	0.4005
DMEM/F12 vs. RPMI1640	0.00549	-0,02781 to 0,03879	No	ns	0.9969		DMEM/F12 vs. RPMI1640	0.01167	-0,003021 to 0,02636	No	ns	0.2052		DMEM/F12 vs. RPMI1640	0.002099	-0,02177 to 0,02597	No	ns	0.9999		DMEM/F12 vs. RPMI1640	0.06851	-0,001718 to 0,1387	No	ns	0.0602
DMEM/F12 vs. DMEM LG	-0.01632	-0,04816 to 0,01551	No	ns	0.6774		DMEM/F12 vs. DMEM LG	0.001708	-0,01268 to 0,01610	No	ns	0.9994		DMEM/F12 vs. DMEM LG	-0.005143	-0,02850 to 0,01822	No	ns	0.9879		DMEM/F12 vs. DMEM LG	0.0008548	-0,06846 to 0,07017	No	ns	>0,9999
DMEM/F12 vs. EMEM	-0.03211	-0,06448 to 0,0002522	No	ns	0.0531		DMEM/F12 vs. EMEM	-0.006837	-0,02142 to 0,007750	No	ns	0.7582		DMEM/F12 vs. EMEM	-0.01661	-0,03997 to 0,006748	No	ns	0.3154		DMEM/F12 vs. EMEM	0.01326	-0,05446 to 0,08099	No	ns	0.9929
DMEM/F12 vs. MEM	-0.00953	-0,04250 to 0,02344	No	ns	0.9606		DMEM/F12 vs. MEM	-0.005161	-0,01965 to 0,009324	No	ns	0.9095		DMEM/F12 vs. MEM	-0.0249	-0,04972 to -7,357e-005	Yes	*	0.0489		DMEM/F12 vs. MEM	0.06502	-0,005203 to 0,1352	No	ns	0.0865
RPMI1640 vs. DMEM LG	-0.02181	-0,05365 to 0,01002	No	ns	0.3599		RPMI1640 vs. DMEM LG	-0.009964	-0,02483 to 0,004904	No	ns	0.3888		RPMI1640 vs. DMEM LG	-0.007242	-0,03030 to 0,01582	No	ns	0.9433		RPMI1640 vs. DMEM LG	-0.06765	-0,1379 to 0,002572	No	ns	0.0659
RPMI1640 vs. EMEM	-0.0376	-0,06997 to -0,005237	Yes	*	0.0127		RPMI1640 vs. EMEM	-0.01851	-0,03357 to -0,003449	Yes	**	0.0065		RPMI1640 vs. EMEM	-0.01871	-0,04177 to 0,004349	No	ns	0.1826		RPMI1640 vs. EMEM	-0.05524	-0,1239 to 0,01341	No	ns	0.1899
RPMI1640 vs. MEM	-0.01502	-0,04799 to 0,01795	No	ns	0.7762		RPMI1640 vs. MEM	-0.01683	-0,03179 to -0,001872	Yes	*	0.0174		RPMI1640 vs. MEM	-0.02699	-0,05154 to -0,002454	Yes	*	0.0222		RPMI1640 vs. MEM	-0.003485	-0,07460 to 0,06763	No	ns	>0,9999
DMEM LG vs. EMEM	-0.01579	-0,04664 to 0,01506	No	ns	0.6789		DMEM LG vs. EMEM	-0.008545	-0,02331 to 0,006218	No	ns	0.5573		DMEM LG vs. EMEM	-0.01147	-0,03400 to 0,01106	No	ns	0.681		DMEM LG vs. EMEM	0.01241	-0,05532 to 0,08013	No	ns	0.9948
DMEM LG vs. MEM	0.006792	-0,02469 to 0,03828	No	ns	0.9892		DMEM LG vs. MEM	-0.006869	-0,02153 to 0,007794	No	ns	0.7586		DMEM LG vs. MEM	-0.01975	-0,04380 to 0,004290	No	ns	0.1717		DMEM LG vs. MEM	0.06417	-0,006058 to 0,1344	No	ns	0.0941
EMEM vs. MEM	0.02258	-0,009437 to 0,05460	No	ns	0.327		EMEM vs. MEM	0.001675	-0,01318 to 0,01653	No	ns	0.9995		EMEM vs. MEM	-0.008284	-0,03233 to 0,01576	No	ns	0.9177		EMEM vs. MEM	0.05176	-0,01689 to 0,1204	No	ns	0.2528
PANC1							SKOV3							U87MG							4T1
Tukey's multiple comparisons test	Mean Diff,	95,00% CI of diff,	Significant?	Summary	Adjusted P Value		Tukey's multiple comparisons test	Mean Diff,	95,00% CI of diff,	Significant?	Summary	Adjusted P Value		Tukey's multiple comparisons test	Mean Diff,	95,00% CI of diff,	Significant?	Summary	Adjusted P Value		Tukey's multiple comparisons test	Mean Diff,	95,00% CI of diff,	Significant?	Summary	Adjusted P Value
DMEM HG vs. DMEM/F12	0.0006217	-0,03311 to 0,03436	No	ns	>0,9999		DMEM HG vs. DMEM/F12	-0.02255	-0,06442 to 0,01931	No	ns	0.6268		DMEM HG vs. DMEM/F12	0.003838	-0,02968 to 0,03736	No	ns	0.9995		DMEM HG vs. DMEM/F12	0.02269	-0,02707 to 0,07245	No	ns	0.7711
DMEM HG vs. RPMI1640	0.02804	-0,006804 to 0,06288	No	ns	0.1905		DMEM HG vs. RPMI1640	-0.03103	-0,07339 to 0,01132	No	ns	0.2836		DMEM HG vs. RPMI1640	0.004564	-0,03084 to 0,03997	No	ns	0.9991		DMEM HG vs. RPMI1640	0.03306	-0,01600 to 0,08213	No	ns	0.3743
DMEM HG vs. DMEM LG	-0.0203	-0,05403 to 0,01344	No	ns	0.5076		DMEM HG vs. DMEM LG	-0.0578	-0,09966 to -0,01593	Yes	**	0.0015		DMEM HG vs. DMEM LG	0.01699	-0,01567 to 0,04964	No	ns	0.6644		DMEM HG vs. DMEM LG	0.02018	-0,02715 to 0,06751	No	ns	0.817
DMEM HG vs. EMEM	0.01099	-0,02345 to 0,04543	No	ns	0.9399		DMEM HG vs. EMEM	-0.03944	-0,08130 to 0,002428	No	ns	0.0772		DMEM HG vs. EMEM	-0.01083	-0,04375 to 0,02209	No	ns	0.9329		DMEM HG vs. EMEM	0.0362	-0,01356 to 0,08597	No	ns	0.2889
DMEM HG vs. MEM	-0.006047	-0,04049 to 0,02840	No	ns	0.9958		DMEM HG vs. MEM	-0.04231	-0,08371 to -0,0009030	Yes	*	0.0421		DMEM HG vs. MEM	0.01046	-0,02275 to 0,04367	No	ns	0.9438		DMEM HG vs. MEM	0.00506	-0,04337 to 0,05349	No	ns	0.9996
DMEM/F12 vs. RPMI1640	0.02742	-0,006320 to 0,06115	No	ns	0.1817		DMEM/F12 vs. RPMI1640	-0.008482	-0,05084 to 0,03388	No	ns	0.9922		DMEM/F12 vs. RPMI1640	0.0007258	-0,03497 to 0,03642	No	ns	>0,9999		DMEM/F12 vs. RPMI1640	0.01037	-0,03869 to 0,05944	No	ns	0.9898
DMEM/F12 vs. DMEM LG	-0.02092	-0,05351 to 0,01167	No	ns	0.4333		DMEM/F12 vs. DMEM LG	-0.03524	-0,07711 to 0,006619	No	ns	0.1518		DMEM/F12 vs. DMEM LG	0.01315	-0,01982 to 0,04611	No	ns	0.8592		DMEM/F12 vs. DMEM LG	-0.002505	-0,04984 to 0,04483	No	ns	>0,9999
DMEM/F12 vs. EMEM	0.01037	-0,02296 to 0,04369	No	ns	0.9458		DMEM/F12 vs. EMEM	-0.01688	-0,05875 to 0,02498	No	ns	0.8516		DMEM/F12 vs. EMEM	-0.01467	-0,04790 to 0,01856	No	ns	0.7991		DMEM/F12 vs. EMEM	0.01352	-0,03624 to 0,06328	No	ns	0.9688
DMEM/F12 vs. MEM	-0.006668	-0,03999 to 0,02665	No	ns	0.9923		DMEM/F12 vs. MEM	-0.01976	-0,06116 to 0,02165	No	ns	0.7384		DMEM/F12 vs. MEM	0.006622	-0,02690 to 0,04014	No	ns	0.9928		DMEM/F12 vs. MEM	-0.01763	-0,06606 to 0,03081	No	ns	0.8971
RPMI1640 vs. DMEM LG	-0.04833	-0,08207 to -0,01460	Yes	***	0.0009		RPMI1640 vs. DMEM LG	-0.02676	-0,06912 to 0,01560	No	ns	0.4514		RPMI1640 vs. DMEM LG	0.01242	-0,02246 to 0,04730	No	ns	0.9081		RPMI1640 vs. DMEM LG	-0.01288	-0,05948 to 0,03372	No	ns	0.9665
RPMI1640 vs. EMEM	-0.01705	-0,05149 to 0,01739	No	ns	0.7075		RPMI1640 vs. EMEM	-0.008401	-0,05076 to 0,03396	No	ns	0.9926		RPMI1640 vs. EMEM	-0.01539	-0,05053 to 0,01974	No	ns	0.804		RPMI1640 vs. EMEM	0.003144	-0,04592 to 0,05221	No	ns	>0,9999
RPMI1640 vs. MEM	-0.03408	-0,06853 to 0,0003594	No	ns	0.0542		RPMI1640 vs. MEM	-0.01127	-0,05318 to 0,03063	No	ns	0.9707		RPMI1640 vs. MEM	0.005896	-0,02951 to 0,04130	No	ns	0.9968		RPMI1640 vs. MEM	-0.028	-0,07572 to 0,01972	No	ns	0.5323
DMEM LG vs. EMEM	0.03129	-0,002036 to 0,06461	No	ns	0.0789		DMEM LG vs. EMEM	0.01836	-0,02350 to 0,06022	No	ns	0.8011		DMEM LG vs. EMEM	-0.02781	-0,06018 to 0,004546	No	ns	0.1364		DMEM LG vs. EMEM	0.01602	-0,03131 to 0,06335	No	ns	0.9224
DMEM LG vs. MEM	0.01425	-0,01907 to 0,04757	No	ns	0.8176		DMEM LG vs. MEM	0.01549	-0,02592 to 0,05689	No	ns	0.8875		DMEM LG vs. MEM	-0.006525	-0,03918 to 0,02613	No	ns	0.9924		DMEM LG vs. MEM	-0.01512	-0,06106 to 0,03081	No	ns	0.9305
EMEM vs. MEM	-0.01704	-0,05108 to 0,01700	No	ns	0.6976		EMEM vs. MEM	-0.002874	-0,04428 to 0,03853	No	ns	>0,9999		EMEM vs. MEM	0.02129	-0,01163 to 0,05421	No	ns	0.4272		EMEM vs. MEM	-0.03114	-0,07958 to 0,01729	No	ns	0.428
SAR030							SAR120							SAR121
Tukey's multiple comparisons test	Mean Diff,	95,00% CI of diff,	Significant?	Summary	Adjusted P Value		Tukey's multiple comparisons test	Mean Diff,	95,00% CI of diff,	Significant?	Summary	Adjusted P Value		Tukey's multiple comparisons test	Mean Diff,	95,00% CI of diff,	Significant?	Summary	Adjusted P Value
DMEM HG vs. DMEM/F12	0.0107	-0,03209 to 0,05348	No	ns	0.9785		DMEM HG vs. DMEM/F12	-0.01313	-0,03953 to 0,01327	No	ns	0.7044		DMEM HG vs. DMEM/F12	0.03811	-0,001092 to 0,07731	No	ns	0.0615
DMEM HG vs. RPMI1640	0.03871	-0,005187 to 0,08261	No	ns	0.1168		DMEM HG vs. RPMI1640	-0.01381	-0,04161 to 0,01400	No	ns	0.7057		DMEM HG vs. RPMI1640	0.0422	0,004428 to 0,07998	Yes	*	0.0196
DMEM HG vs. DMEM LG	-0.002141	-0,04668 to 0,04239	No	ns	>0,9999		DMEM HG vs. DMEM LG	-0.02183	-0,04931 to 0,005657	No	ns	0.2031		DMEM HG vs. DMEM LG	0.01277	-0,02643 to 0,05197	No	ns	0.9311
DMEM HG vs. EMEM	-0.01429	-0,05761 to 0,02903	No	ns	0.9304		DMEM HG vs. EMEM	-0.01326	-0,04142 to 0,01490	No	ns	0.7501		DMEM HG vs. EMEM	0.002293	-0,03438 to 0,03896	No	ns	>0,9999
DMEM HG vs. MEM	0.0005079	-0,04403 to 0,04504	No	ns	>0,9999		DMEM HG vs. MEM	-0.02036	-0,04700 to 0,006286	No	ns	0.2407		DMEM HG vs. MEM	0.01273	-0,02445 to 0,04992	No	ns	0.9161
DMEM/F12 vs. RPMI1640	0.02801	-0,01588 to 0,07191	No	ns	0.438		DMEM/F12 vs. RPMI1640	-0.0006785	-0,02800 to 0,02664	No	ns	>0,9999		DMEM/F12 vs. RPMI1640	0.004094	-0,03368 to 0,04187	No	ns	0.9996
DMEM/F12 vs. DMEM LG	-0.01284	-0,05737 to 0,03170	No	ns	0.9601		DMEM/F12 vs. DMEM LG	-0.008699	-0,03569 to 0,01829	No	ns	0.9377		DMEM/F12 vs. DMEM LG	-0.02534	-0,06454 to 0,01386	No	ns	0.4161
DMEM/F12 vs. EMEM	-0.02499	-0,06831 to 0,01833	No	ns	0.5524		DMEM/F12 vs. EMEM	-0.000131	-0,02781 to 0,02755	No	ns	>0,9999		DMEM/F12 vs. EMEM	-0.03582	-0,07248 to 0,0008525	No	ns	0.0595
DMEM/F12 vs. MEM	-0.01019	-0,05472 to 0,03435	No	ns	0.9855		DMEM/F12 vs. MEM	-0.007232	-0,03337 to 0,01891	No	ns	0.9671		DMEM/F12 vs. MEM	-0.02537	-0,06256 to 0,01181	No	ns	0.3546
RPMI1640 vs. DMEM LG	-0.04085	-0,08646 to 0,004751	No	ns	0.1064		RPMI1640 vs. DMEM LG	-0.008021	-0,03639 to 0,02035	No	ns	0.9639		RPMI1640 vs. DMEM LG	-0.02943	-0,06720 to 0,008343	No	ns	0.2158
RPMI1640 vs. EMEM	-0.053	-0,09742 to -0,008588	Yes	**	0.0097		RPMI1640 vs. EMEM	0.0005475	-0,02847 to 0,02957	No	ns	>0,9999		RPMI1640 vs. EMEM	-0.03991	-0,07505 to -0,004770	Yes	*	0.0168
RPMI1640 vs. MEM	-0.0382	-0,08381 to 0,007400	No	ns	0.1552		RPMI1640 vs. MEM	-0.006553	-0,03411 to 0,02100	No	ns	0.9831		RPMI1640 vs. MEM	-0.02947	-0,06515 to 0,006213	No	ns	0.1642
DMEM LG vs. EMEM	-0.01215	-0,05720 to 0,03289	No	ns	0.97		DMEM LG vs. EMEM	0.008568	-0,02014 to 0,03728	No	ns	0.9547		DMEM LG vs. EMEM	-0.01048	-0,04715 to 0,02619	No	ns	0.9598
DMEM LG vs. MEM	0.002649	-0,04357 to 0,04886	No	ns	>0,9999		DMEM LG vs. MEM	0.001468	-0,02576 to 0,02870	No	ns	>0,9999		DMEM LG vs. MEM	-3.782e-05	-0,03723 to 0,03715	No	ns	>0,9999
EMEM vs. MEM	0.0148	-0,03024 to 0,05985	No	ns	0.9315		EMEM vs. MEM	-0.007101	-0,03501 to 0,02081	No	ns	0.9772		EMEM vs. MEM	0.01044	-0,02407 to 0,04495	No	ns	0.949

## Sheet: SUPPLEMENTARY FIGURE 11
p-values:
Supplementary Fig 11A
Unpaired t test with Welch's correction	Mean Diff,	95,00% CI of diff,	Significant?	Summary	Adjusted P Value
A549: Hanging Drop VS Liquid Overlay	0,2077 ± 0,1135	-0,03777 to 0,4531	No	ns	0.0905
HCT116: Hanging Drop VS Liquid Overlay	-0,1459 ± 0,1000	-0,3568 to 0,06497	No	ns	0.1627
SKOV 3: Hanging Drop VS Liquid Overlay	0,1488 ± 0,1437	-0,1494 to 0,4470	No	ns	0.3118
4T1: Hanging Drop VS Liquid Overlay	-0,0003653 ± 0,04796	-0,1018 to 0,1011	No	ns	0.994
Supplementary Fig 11B
Unpaired t test with Welch's correction	Mean Diff,	95,00% CI of diff,	Significant?	Summary	Adjusted P Value
A549: Hanging Drop VS Liquid Overlay	0,5350 ± 0,07311	0,3835 to 0,6865	Yes	****	<0,0001
HCT116: Hanging Drop VS Liquid Overlay	0,05951 ± 0,03078	-0,003132 to 0,1222	No	ns	0.0619
SKOV 3: Hanging Drop VS Liquid Overlay	0,2948 ± 0,03738	0,2192 to 0,3703	Yes	****	<0.0001
4T1: Hanging Drop VS Liquid Overlay	0,6947 ± 0,09267	0,4900 to 0,8994	Yes	****	<0.0001
Supplementary Fig 11C
Unpaired t test with Welch's correction	Mean Diff,	95,00% CI of diff,	Significant?	Summary	Adjusted P Value
A549: Hanging Drop VS Liquid Overlay	0,02903 ± 0,01270	0,003116 to 0,05494	Yes	*	0.0293
HCT116: Hanging Drop VS Liquid Overlay	0,02060 ± 0,003092	0,01424 to 0,02696	Yes	****	<0,0001
SKOV 3: Hanging Drop VS Liquid Overlay	0,05894 ± 0,01344	0,03180 to 0,08609	Yes	****	<0,0001
4T1: Hanging Drop VS Liquid Overlay	0,1015 ± 0,01706	0,06601 to 0,1371	Yes	****	<0,0001
Supplementary Fig 11D
Unpaired t test with Welch's correction	Mean Diff,	95,00% CI of diff,	Significant?	Summary	Adjusted P Value
A549: Hanging Drop VS Liquid Overlay	-47,66 ± 9,253	-66,48 to -28,85	Yes	****	<0.0001
HCT116: Hanging Drop VS Liquid Overlay	-52,22 ± 9,763	-72,01 to -32,42	Yes	****	<0.0001
SKOV 3: Hanging Drop VS Liquid Overlay	-121,1 ± 12,09	-145,5 to -96,72	Yes	****	<0.0001
4T1: Hanging Drop VS Liquid Overlay		-15,28 to 30,61	No	ns	0.4961

## Sheet: SUPPLEMENTARY FIGURE 12
p-values:
Supplementary Fig 12A
	A549							SKOV3
	Tukey's multiple comparisons test	Mean Diff,	95,00% CI of diff,	Significant?	Summary	Adjusted P Value		Tukey's multiple comparisons test	Mean Diff,	95,00% CI of diff,	Significant?	Summary	Adjusted P Value
	2000 DMEM/F12 vs. 4000 DMEM/F12	-0.09255	-0,2844 to 0,09926	No	ns	0.5917		2000 DMEM/F12 vs. 4000 DMEM/F12	-0.3167	-0,5011 to -0,1323	Yes	***	0.0001
	2000 DMEM/F12 vs. 6000 DMEM/F12	-0.3001	-0,4919 to -0,1083	Yes	***	0.0005		2000 DMEM/F12 vs. 6000 DMEM/F12	-0.461	-0,6550 to -0,2669	Yes	****	<0,0001
	2000 DMEM/F12 vs. 8000 DMEM/F12	-0.3918	-0,5852 to -0,1985	Yes	****	<0,0001		2000 DMEM/F12 vs. 8000 DMEM/F12	-0.5972	-0,7837 to -0,4107	Yes	****	<0,0001
	4000 DMEM/F12 vs. 6000 DMEM/F12	-0.2076	-0,3961 to -0,01897	Yes	*	0.0249		4000 DMEM/F12 vs. 6000 DMEM/F12	-0.1443	-0,3401 to 0,05161	No	ns	0.2233
	4000 DMEM/F12 vs. 8000 DMEM/F12	-0.2993	-0,4894 to -0,1091	Yes	***	0.0004		4000 DMEM/F12 vs. 8000 DMEM/F12	-0.2805	-0,4689 to -0,09207	Yes	**	0.0011
	6000 DMEM/F12 vs. 8000 DMEM/F12	-0.09172	-0,2819 to 0,09844	No	ns	0.592		6000 DMEM/F12 vs. 8000 DMEM/F12	-0.1362	-0,3341 to 0,06165	No	ns	0.2784
	2000 RPMI1640 vs. 4000 RPMI1640	-0.4835	-0,6502 to -0,3167	Yes	****	<0,0001		2000 RPMI1640 vs. 4000 RPMI1640	-0.03684	-0,2506 to 0,1769	No	ns	0.9689
	2000 RPMI1640 vs. 6000 RPMI1640	-0.5395	-0,7090 to -0,3701	Yes	****	<0,0001		2000 RPMI1640 vs. 6000 RPMI1640	-0.2008	-0,4129 to 0,01138	No	ns	0.0703
	2000 RPMI1640 vs. 8000 RPMI1640	-0.3678	-0,5373 to -0,1983	Yes	****	<0,0001		2000 RPMI1640 vs. 8000 RPMI1640	-0.08158	-0,2990 to 0,1358	No	ns	0.7581
	4000 RPMI1640 vs. 6000 RPMI1640	-0.05606	-0,2228 to 0,1107	No	ns	0.8174		4000 RPMI1640 vs. 6000 RPMI1640	-0.1639	-0,3437 to 0,01583	No	ns	0.0866
	4000 RPMI1640 vs. 8000 RPMI1640	0.1157	-0,05113 to 0,2825	No	ns	0.2752		4000 RPMI1640 vs. 8000 RPMI1640	-0.04474	-0,2307 to 0,1412	No	ns	0.9214
	6000 RPMI1640 vs. 8000 RPMI1640	0.1717	0,002255 to 0,3412	Yes	*	0.0458		6000 RPMI1640 vs. 8000 RPMI1640	0.1192	-0,06489 to 0,3032	No	ns	0.3306
	2000 DMEM LG vs. 4000 DMEM LG	0.02086	-0,1534 to 0,1951	No	ns	0.9894		2000 DMEM LG vs. 4000 DMEM LG	-0.1478	-0,3392 to 0,04349	No	ns	0.1863
	2000 DMEM LG vs. 6000 DMEM LG	-0.1037	-0,2765 to 0,06909	No	ns	0.403		2000 DMEM LG vs. 6000 DMEM LG	-0.2251	-0,4207 to -0,02943	Yes	*	0.0176
	2000 DMEM LG vs. 8000 DMEM LG	-0.3325	-0,5099 to -0,1552	Yes	****	<0,0001		2000 DMEM LG vs. 8000 DMEM LG	-0.1363	-0,3506 to 0,07802	No	ns	0.3463
	4000 DMEM LG vs. 6000 DMEM LG	-0.1246	-0,2988 to 0,04966	No	ns	0.2495		4000 DMEM LG vs. 6000 DMEM LG	-0.07722	-0,2686 to 0,1141	No	ns	0.7146
	4000 DMEM LG vs. 8000 DMEM LG	-0.3534	-0,5321 to -0,1746	Yes	****	<0,0001		4000 DMEM LG vs. 8000 DMEM LG	0.01156	-0,1988 to 0,2219	No	ns	0.9989
	6000 DMEM LG vs. 8000 DMEM LG	-0.2288	-0,4062 to -0,05145	Yes	**	0.0057		6000 DMEM LG vs. 8000 DMEM LG	0.08878	-0,1255 to 0,3031	No	ns	0.6978
	2000 EMEM vs. 4000 EMEM	-0.2741	-0,4338 to -0,1145	Yes	***	0.0001		2000 EMEM vs. 4000 EMEM	-0.2596	-0,5566 to 0,03747	No	ns	0.1084
	2000 EMEM vs. 6000 EMEM	-0.3202	-0,4858 to -0,1545	Yes	****	<0,0001		2000 EMEM vs. 6000 EMEM	-0.4892	-0,7863 to -0,1922	Yes	***	0.0003
	2000 EMEM vs. 8000 EMEM	-0.3454	-0,5064 to -0,1844	Yes	****	<0,0001		2000 EMEM vs. 8000 EMEM	-0.4607	-0,7512 to -0,1702	Yes	***	0.0004
	4000 EMEM vs. 6000 EMEM	-0.04602	-0,2117 to 0,1196	No	ns	0.8871		4000 EMEM vs. 6000 EMEM	-0.2297	-0,5267 to 0,06735	No	ns	0.1863
	4000 EMEM vs. 8000 EMEM	-0.07128	-0,2323 to 0,08971	No	ns	0.6564		4000 EMEM vs. 8000 EMEM	-0.2012	-0,4917 to 0,08934	No	ns	0.2733
	6000 EMEM vs. 8000 EMEM	-0.02526	-0,1922 to 0,1417	No	ns	0.9791		6000 EMEM vs. 8000 EMEM	0.02852	-0,2620 to 0,3190	No	ns	0.994
	2000 MEM vs. 4000 MEM	-0.2049	-0,3912 to -0,01856	Yes	*	0.0251		2000 MEM vs. 4000 MEM	-0.3401	-0,5727 to -0,1074	Yes	**	0.0014
	2000 MEM vs. 6000 MEM	-0.162	-0,3483 to 0,02434	No	ns	0.112		2000 MEM vs. 6000 MEM	-0.4526	-0,6828 to -0,2225	Yes	****	<0,0001
	2000 MEM vs. 8000 MEM	-0.1111	-0,3025 to 0,08040	No	ns	0.4334		2000 MEM vs. 8000 MEM	-0.4371	-0,6786 to -0,1957	Yes	****	<0,0001
	4000 MEM vs. 6000 MEM	0.0429	-0,1434 to 0,2292	No	ns	0.9317		4000 MEM vs. 6000 MEM	-0.1126	-0,3400 to 0,1148	No	ns	0.5663
	4000 MEM vs. 8000 MEM	0.09385	-0,09760 to 0,2853	No	ns	0.5786		4000 MEM vs. 8000 MEM	-0.0971	-0,3359 to 0,1417	No	ns	0.7107
	6000 MEM vs. 8000 MEM	0.05095	-0,1405 to 0,2424	No	ns	0.8992		6000 MEM vs. 8000 MEM	0.0155	-0,2209 to 0,2519	No	ns	0.9982
Supplementary Fig 12A
	A549							SKOV3
	Tukey's multiple comparisons test	Mean Diff,	95,00% CI of diff,	Significant?	Summary	Adjusted P Value		Tukey's multiple comparisons test	Mean Diff,	95,00% CI of diff,	Significant?	Summary	Adjusted P Value
	2000 DMEM/F12 vs. 4000 DMEM/F12	-0.02418	-0,1174 to 0,06909	No	ns	0.9051		2000 DMEM/F12 vs. 4000 DMEM/F12	-0.06431	-0,2045 to 0,07584	No	ns	0.63
	2000 DMEM/F12 vs. 6000 DMEM/F12	-0.03881	-0,1321 to 0,05446	No	ns	0.6972		2000 DMEM/F12 vs. 6000 DMEM/F12	0.05038	-0,08760 to 0,1884	No	ns	0.7765
	2000 DMEM/F12 vs. 8000 DMEM/F12	-0.04368	-0,1369 to 0,04959	No	ns	0.6124		2000 DMEM/F12 vs. 8000 DMEM/F12	-0.08064	-0,2309 to 0,06963	No	ns	0.5021
	4000 DMEM/F12 vs. 6000 DMEM/F12	-0.01463	-0,1079 to 0,07863	No	ns	0.9765		4000 DMEM/F12 vs. 6000 DMEM/F12	0.1147	-0,02207 to 0,2515	No	ns	0.1331
	4000 DMEM/F12 vs. 8000 DMEM/F12	-0.0195	-0,1128 to 0,07376	No	ns	0.9471		4000 DMEM/F12 vs. 8000 DMEM/F12	-0.01633	-0,1655 to 0,1328	No	ns	0.9918
	6000 DMEM/F12 vs. 8000 DMEM/F12	-0.004868	-0,09813 to 0,08840	No	ns	0.9991		6000 DMEM/F12 vs. 8000 DMEM/F12	-0.131	-0,2781 to 0,01610	No	ns	0.099
	2000 RPMI1640 vs. 4000 RPMI1640	0.07234	-0,03260 to 0,1773	No	ns	0.2781		2000 RPMI1640 vs. 4000 RPMI1640	-0.1069	-0,2496 to 0,03580	No	ns	0.212
	2000 RPMI1640 vs. 6000 RPMI1640	0.05139	-0,05355 to 0,1563	No	ns	0.577		2000 RPMI1640 vs. 6000 RPMI1640	-0.05792	-0,2006 to 0,08477	No	ns	0.7153
	2000 RPMI1640 vs. 8000 RPMI1640	0.015	-0,08994 to 0,1199	No	ns	0.982		2000 RPMI1640 vs. 8000 RPMI1640	-0.1054	-0,2611 to 0,05018	No	ns	0.2947
	4000 RPMI1640 vs. 6000 RPMI1640	-0.02095	-0,1248 to 0,08286	No	ns	0.952		4000 RPMI1640 vs. 6000 RPMI1640	0.04898	-0,09140 to 0,1894	No	ns	0.7997
	4000 RPMI1640 vs. 8000 RPMI1640	-0.05734	-0,1612 to 0,04648	No	ns	0.4746		4000 RPMI1640 vs. 8000 RPMI1640	0.00146	-0,1520 to 0,1550	No	ns	>0,9999
	6000 RPMI1640 vs. 8000 RPMI1640	-0.03639	-0,1402 to 0,06743	No	ns	0.7957		6000 RPMI1640 vs. 8000 RPMI1640	-0.04752	-0,2010 to 0,1060	No	ns	0.8509
	2000 DMEM LG vs. 4000 DMEM LG	0.06513	-0,01546 to 0,1457	No	ns	0.156		2000 DMEM LG vs. 4000 DMEM LG	0.2126	0,03212 to 0,3931	Yes	*	0.014
	2000 DMEM LG vs. 6000 DMEM LG	0.01691	-0,06369 to 0,09750	No	ns	0.9465		2000 DMEM LG vs. 6000 DMEM LG	0.1079	-0,07114 to 0,2869	No	ns	0.3988
	2000 DMEM LG vs. 8000 DMEM LG	0.06091	-0,02146 to 0,1433	No	ns	0.2205		2000 DMEM LG vs. 8000 DMEM LG	0.1077	-0,08875 to 0,3042	No	ns	0.4833
	4000 DMEM LG vs. 6000 DMEM LG	-0.04822	-0,1280 to 0,03151	No	ns	0.3931		4000 DMEM LG vs. 6000 DMEM LG	-0.1047	-0,2852 to 0,07575	No	ns	0.4327
	4000 DMEM LG vs. 8000 DMEM LG	-0.004223	-0,08574 to 0,07730	No	ns	0.9991		4000 DMEM LG vs. 8000 DMEM LG	-0.1049	-0,3027 to 0,09292	No	ns	0.5125
	6000 DMEM LG vs. 8000 DMEM LG	0.044	-0,03752 to 0,1255	No	ns	0.4945		6000 DMEM LG vs. 8000 DMEM LG	-0.0001521	-0,1966 to 0,1963	No	ns	>0,9999
	2000 EMEM vs. 4000 EMEM	-0.1617	-0,2826 to -0,04072	Yes	**	0.004		2000 EMEM vs. 4000 EMEM	-0.1617	-0,3091 to -0,01441	Yes	*	0.0255
	2000 EMEM vs. 6000 EMEM	-0.3269	-0,4478 to -0,2059	Yes	****	<0,0001		2000 EMEM vs. 6000 EMEM	-0.1771	-0,3225 to -0,03175	Yes	*	0.0103
	2000 EMEM vs. 8000 EMEM	-0.4032	-0,5254 to -0,2809	Yes	****	<0,0001		2000 EMEM vs. 8000 EMEM	-0.2767	-0,4333 to -0,1202	Yes	****	<0,0001
	4000 EMEM vs. 6000 EMEM	-0.1652	-0,2862 to -0,04428	Yes	**	0.0031		4000 EMEM vs. 6000 EMEM	-0.01538	-0,1488 to 0,1180	No	ns	0.9905
	4000 EMEM vs. 8000 EMEM	-0.2415	-0,3638 to -0,1193	Yes	****	<0,0001		4000 EMEM vs. 8000 EMEM	-0.115	-0,2605 to 0,03048	No	ns	0.1718
	6000 EMEM vs. 8000 EMEM	-0.07629	-0,1985 to 0,04596	No	ns	0.3653		6000 EMEM vs. 8000 EMEM	-0.09961	-0,2431 to 0,04387	No	ns	0.2732
	2000 MEM vs. 4000 MEM	0.025	-0,08923 to 0,1392	No	ns	0.9399		2000 MEM vs. 4000 MEM	-0.1415	-0,2908 to 0,007824	No	ns	0.07
	2000 MEM vs. 6000 MEM	-0.09947	-0,2137 to 0,01477	No	ns	0.1106		2000 MEM vs. 6000 MEM	-0.1061	-0,2567 to 0,04454	No	ns	0.2615
	2000 MEM vs. 8000 MEM	-0.1567	-0,2722 to -0,04128	Yes	**	0.0033		2000 MEM vs. 8000 MEM	-0.2843	-0,4447 to -0,1238	Yes	****	<0,0001
	4000 MEM vs. 6000 MEM	-0.1245	-0,2375 to -0,01146	Yes	*	0.025		4000 MEM vs. 6000 MEM	0.03541	-0,1164 to 0,1872	No	ns	0.9292
	4000 MEM vs. 8000 MEM	-0.1817	-0,2960 to -0,06749	Yes	***	0.0004		4000 MEM vs. 8000 MEM	-0.1428	-0,3044 to 0,01881	No	ns	0.1031
	6000 MEM vs. 8000 MEM	-0.05725	-0,1715 to 0,05698	No	ns	0.5578		6000 MEM vs. 8000 MEM	-0.1782	-0,3410 to -0,01540	Yes	*	0.0261
