# Supplementary material for: MISpheroID: a knowledgebase and transparency tool for minimum information in spheroid identity
Source: Nat Methods. 2021 Nov 1;18(11):1294–303. doi: 10.1038/s41592-021-01291-4 (PMC8566242; doi:10.1038/s41592-021-01291-4)
Supplement: Supplementary file 12 — Systematic literature data applied for Fig. 2 and Extended Data Fig. 2. [file 41592_2021_1291_MOESM12_ESM.xlsx]

## Sheet: Blad1
Fig 2
BRAIN								BREAST								COLORECTUM								LIVER								LUNG								OVARIUM								PANCREAS
study_id	PMID	case_nr	Cell Line	Culture Medium	Spheroid Formation Method	Size		study_id	PMID	case_nr	Cell Line	Culture Medium	Spheroid Formation Method	Size		study_id	PMID	case_nr	Cell Line	Culture Medium	Spheroid Formation Method	Size		study_id	PMID	case_nr	Cell Line	Culture Medium	Spheroid Formation Method	Size		study_id	PMID	case_nr	Cell Line	Culture Medium	Spheroid Formation Method	Size		study_id	PMID	case_nr	Cell Line	Culture Medium	Spheroid Formation Method	Size		study_id	PMID
1	31966054	1	Primary cells: cancer cell, brain	Neurobasal Medium	Liquid Overlay	50		1	PubMed [citation] PMID: 575123	1	38	x	1	300		1	31950022	1	HCT116	DMEM/F12	LO	X		1	31902747	1	SMM-C7721	DMEM	LO	50		1	32133390	1	A549	DMEM	LO	800 µm		1	31933724	1	OVCAR3	DMEM/F12	LO	x		1	31888763
2	31934134	1	SNB-19	DMEM/F12	Liquid Overlay	x		2	PubMed [citation] PMID: 6505275	1	1	24	1	250		2	31906080	1	HCT15	DMEM/F12	LO	250		1	31902747	2	Huh7	DMEM	LO	50		2	31921651	1	Primary cells	DMEM/F12	LO	64 x 10¨3 µm² (area)		2	31918092	1	OVCAR3	DMEM/F12	LO	100		2	31852956
3	31875307	1	U-87MG	DMEM	Liquid Overlay	Volume		2	PubMed [citation] PMID: 6505275	2	2	24	1	250		2	31906080	2	HT29	DMEM/F12	LO	250		2	31894300	1	HepG2	IMDM	LO	x		2	31921651	2	Primary cells	DMEM/F12	LO	16 x 10¨3 µm² (area)		3	31825993	1	SKOV3	RPMI	LO	x		2	31852956
4	31852834	1	Primary cells: cancer cell, brain	DMEM/F12	Liquid Overlay	x		3	PubMed [citation] PMID: 1657190	1	3	1	3	X		2	31906080	3	SW620	DMEM/F12	LO	250		2	31894300	2	Huh7	IMDM	LO	x		3	31891569	1	A549	DMEM	LO	x		3	31825993	2	IGROV	RPMI	LO	x		2	31852956
5	31811117	1	Primary cells: cancer cell, brain	x	x	x		4	PubMed [citation] PMID: 2055965	1	1	24	3	SQ		2	31906080	4	LS180	DMEM/F12	LO	250		3	31888685	1	MHCC97	DMEM/F12	LO	100		4	31887479	1	A549	DMEM/F12	LO	500µm		4	31744879	1	FT190	RPMI	LO	x		2	31852956
6	31754919	1	PDX Cells: cancer cell, brain	x	Liquid Overlay	x		4	PubMed [citation] PMID: 2055965	2	17	1	3	SQ		4	31878090	1	HT29	RPMI	Matrix	x		4	31874246	1	Huh7	x	x	x		5	31882581	1	PDX	DMEM/F12 + RPMI	Matrix	1100 µm		4	31744879	2	OVCAR8	DMEM/F12	LO	x		3	31843590
7	31731490	1	A-172	DMEM	Hanging Drop	X		4	PubMed [citation] PMID: 2055965	3	1	2	3	SQ		4	31878090	2	HCT116	RPMI	Matrix	x		4	31874246	2	Hep3B	x	x	x		5	31882581	2	CAF	DMEM/F12 + RPMI	Matrix	1100 µm		4	31744879	3	iOvCa147	RPMI	LO	x		3	31843590
7	31731490	2	U373MG	DMEM	Hanging Drop	X		5	PubMed [citation] PMID: 1728602	1	1	4	1	750		4	31878090	3	LoVo	RPMI	Matrix	x		5	31862927	1	Hep3B	DMEM HG	HD	x		6	31870896	1	A549	DMEM serum free	LO	800 µm		4	31744879	4	HeyA8	DMEM/F12	LO	x		4	31836008
7	31731490	3	U87MG	DMEM	Hanging Drop	x		6	PubMed [citation] PMID: 1547282	1	3	1	3	x		5	31877416	1	T84	DMEM/F12	LO	20		6	31769973	1	Huh7	DMEM/F12	LO	x		7	31855318	1	A549	DMEM/F12	LO	x		5	31717427	1	SKOV3	RPMI	LO	x		4	31836008
7	31731490	4	GBM8	Neurobasal Med	Spontaneous Spheroid Formation	X		7	PubMed [citation] PMID: 1319537	1	3	1	3	150		6	31861681	1	HCT116	McCoy5A	LO	x		6	31769973	2	Hep3B	DMEM/F12	LO	x		7	31855318	2	A549-PR	DMEM/F12	LO	x		5	31717427	2	OVCAR3	RPMI	LO	x		5	31831564
7	31731490	5	GBM4	Neurobasal Med	Spontaneous Spheroid Formation	X		8	PubMed [citation] PMID: 8226158	1	1	x	1	395		7	31838484	1	HT29	DMEM/F12	LO	x		7	31754310	1	Huh7	DMEM/F12	LO	100		8	31833479	1	A549	DMEM/F12 serum free	LO	x		6	31719911	1	OVCAR5	RPMI	LO	50		5	31831564
8	31726199	1	U87MG	DMEM	Liquid Overlay	x		8	PubMed [citation] PMID: 8226158	2	4	x	1	395		8	31830379	1	Primary cells: cancer cell, colon	DMEM/F12	LO	x		8	31750892	1	SMM-C7721	DMEM/F12	LO	x		8	31833479	2	NCL-H460	DMEM/F12 serum free	LO	x		6	31719911	2	OVCAR5	RPMI	LO	850		6	31822519
9	31691127	1	Primary cells: cancer cell, brain	DMEM/F12	Liquid Overlay	x		8	PubMed [citation] PMID: 8226158	3	38	x	1	395		8	31830379	2	DLD1	DMEM/F12	LO	x		9	31627983	1	Primary cells: cancer cell, liver	DMEM/F12	LO	x		8	31833479	3	BEAS-2B	DMEM/F12 serum free	LO	x		7	31671803	1	OVCAR3	DMEM/F12	LO	x		7	31806369
10	31691953	1	U87MG	Neurobasal Med	Matrix	Area		8	PubMed [citation] PMID: 8226158	4	39	x	7	395		9	31824857	1	HT29	DMEM HG	Matrix	0.1 MM2		9	31627983	2	Primary cells: cancer cell, liver	DMEM/F12	LO	x		9	31819528	1	A549	DMEM	LO	40 µm		7	31671803	2	UWB1289MUT`	DMEM/F12	LO	x		8	31786131
10	31691953	2	D456	Neurobasal Med	Matrix	Area		8	PubMed [citation] PMID: 8226158	5	40	x	7	395		9	31824857	2	HT29	DMEM LG	Matrix	0.1 MM2		9	31627983	3	HepG2	DMEM/F12	LO	x		9	31819528	2	H1299	RPMI-1640	LO	60µm		8	31659304	1	OVCAR8	x	LO	x		8	31786131
10	31691953	3	U87MG	EMEM	Matrix	Area		8	PubMed [citation] PMID: 8226158	6	1	x	1	395		10	31802911	1	HT29	Stemcell medium	LO	x		10	31614495	1	Huh7	DMEM HG	LO	200		10	31801598	1	PC9	DMEM/F12 serum free	LO	x		8	31659304	2	SKOV3	x	LO	x		9	31711924
10	31691953	4	D456	EMEM	Matrix	Area		8	PubMed [citation] PMID: 8226158	7	4	x	1	395		10	31802911	2	HCT116	Stemcell medium	LO	x		10	31614495	2	Huh7	DMEM HG	LO	250		11	31800165	1	A459	RPMI 1640	LO	200µm		9	31600881	1	HeyA8	DMEM/F12	LO	x		9	31711924
11	31695769	1	U87MG	EMEM	Liquid Overlay	500		8	PubMed [citation] PMID: 8226158	8	38	x	1	395		10	31802911	3	Primary cells: cancer cell, colon	Stemcell medium	LO	x		10	31614495	3	Huh7	DMEM HG	LO	500		12	31771696	1	A549	modified DMEM	LO	100-200 cells/sphere		10	31601683	1	OVCAR4	x	LO	x		10	31700053
12	31663592	1	U87MG	DMEM	Hanging Drop	540		8	PubMed [citation] PMID: 8226158	9	39	x	7	395		11	31795147	1	HT29	DMEM/F12	LO	x		11	31614906	1	PLC/PRF/5	DMEM/F12	LO	x		13	31766310	1	A459	DMEM/neurobasal medium	LO	x		11	31595974	1	primary cells	DMEM/F12	x	x		10	31700053
13	31658771	1	TS13-20	DMEM/F12	Spontaneous Spheroid Formation	10		8	PubMed [citation] PMID: 8226158	10	40	x	7	395		11	31795147	2	DLD1	DMEM/F12	LO	x		12	31582534	1	PLC/PRF/5	DMEM/F12	LO	x		14	31731888	1	NCI-H650	DMEM/F12	LO	x		11	31595974	2	primary cells	DMEM/F12	x	x		11	31695197
13	31658771	2	TS13-18	DMEM/F12	Spontaneous Spheroid Formation	10		9	PubMed [citation] PMID: 8007019	1	2	3	1	x		11	31795147	3	Caco2	DMEM/F12	LO	x		13	31564506	1	MHCCLM3	DMEM	LO	x		14	31731888	2	NCI-H1299	DMEM/F12	LO	x		12	31578411	1	A2780	DMEM/F12	LO	200		12	31664117
14	31654739	1	U87MG	DMEM/F12	Spontaneous Spheroid Formation	200		9	PubMed [citation] PMID: 8007019	2	16	8	1	x		12	31788944	1	DLD1	MEGM	LO	100		13	31564506	2	SMM-C7721	DMEM	LO	x		14	31731888	3	NCI-H1437	DMEM/F12	LO	x		12	31578411	2	IGROV1	DMEM/F12	LO	200		13	31636608
14	31654739	2	U118	DMEM/F12	Spontaneous Spheroid Formation	150		10	PubMed [citation] PMID: 8157364	1	1	3	1	250		12	31788944	2	HT29	MEGM	LO	100		14	31561895	1	HepG2	DMEM LG	HD	650		14	31731888	4	A549	DMEM/F12	LO	x		13	31545281	1	SKOV3	Quantum 263	LO	100		13	31636608
14	31654739	3	U251	DMEM/F12	Spontaneous Spheroid Formation	150		11	PubMed [citation] PMID: 10465016	1	1	4	1	400		12	31788944	3	SW480	MEGM	LO	100		14	31561895	2	HepG2	DMEM LG	HD	Area		15	31729456	1	A459	DMEM/F12	LO	x		13	31545281	2	ROV1	Quantum 263	LO	100		13	31636608
15	31641031	1	U373	DMEM	Hanging Drop	x		12	PubMed [citation] PMID: 8038915	1	48	7	3	x		13	31758392	1	HT29	DMEM/F12	LO	x		15	31499129	1	Primary cells: cancer cell, liver	DMEM/F12	spontaneous	x		16	31717588	1	NCI-H460	Spheroid Medium	LO	x		14	31534498	1	SKOV3	x	matrix	x		14	31609478
16	31645049	1	U87MG	DMEM/F12	Liquid Overlay	x		13	PubMed [citation] PMID: 7995947	1	12	1	1	500		13	31758392	2	HCT116	DMEM/F12	LO	x		15	31499129	2	PDX: cancer cell, liver	DMEM/F12	spontaneous	x		17	31719910	1	LL/2 (LLC1)	DMEM	LO	0,8mm		14	31534498	2	OVCAR3	x	matrix	x		15	31593010
17	31618458	1	x	x	x	x		14	PubMed [citation] PMID: 7743493	1	1	4	3	350		14	31705969	1	HCT116	DMEM	LO	x		15	31499129	3	PDX: cancer cell, liver	DMEM/F12	spontaneous	x		18	31672655	1	H1299	RPMI 1640	LO	x		14	31534498	3	OVCAR8	x	matrix	x		16	31558702
18	31612114	1	H4	DMEM	Hanging Drop	Volume		15	PubMed [citation] PMID: 7669569, PMCID: PMC2033892	1	1	3	1	250		15	31645574	1	HCT116	Custom medium	LO	3mm2		16	31465082	1	Huh7	DMEM/F12	LO	x		19	31625740	1	A549	DMEM	LO	480µm		14	31534498	4	HEY	x	matrix	x		16	31558702
18	31612114	2	A-172	DMEM	Hanging Drop	Volume		16	PubMed [citation] PMID: 8809182	1	12	4	1	320		15	31645574	2	HT29	Custom medium	LO	1,2mm2		17	31445130	1	SKHep1	DMEM	LO	x		20	31614722	1	A549	RPMI	LO	200µm		15	31530568	1	TOV1946	OSE	LO	x		17	31510100
19	31608140	1	Be2-C/ADR5	DMEM/F12	Liquid Overlay	100		16	PubMed [citation] PMID: 8809182	2	59	4	1	290		16	31648389	1	SS2	RPMI	LO	x		18	31439713	1	Huh7	DMEM/F12	LO	100		20	31614722	2	H82	RPMI	LO	200µm		15	31530568	2	OVCAR3	OSE	LO	x		17	31510100
19	31608140	2	SKNAS	DMEM/F12	Liquid Overlay	100		17	PubMed [citation] PMID: 9183656 -	1	16	x	1	SQ		16	31648389	2	HT29	McCoy 5A	LO	x		19	31406127	1	Primary cells: cancer cell, liver	Williams E Mediul	LO	450		21	31585300	1	H1299	Mammo Cult Human Medium serum free	LO	x		15	31530568	3	OVCAR8	OSE	LO	x		18	31488171
20	31586101	1	Primary cells: cancer cell, brain	DMEM/F12	Liquid Overlay	x		18	PubMed [citation] PMID: 9066642	1	7	4	1	500		16	31648389	3	Caco2	RPMI	LO	x		20	31370822	1	Primary cells: cancer cell, liver	DMEM/F12	LO	100		22	31555484	1	Primary cells	x	Matrix	90µm		15	31530568	4	PEO1	OSE	LO	x		18	31488171
20	31586101	2	Primary cells: cancer cell, brain/hiNSC	DMEM	Matrix	x		19	PubMed [citation] PMID: 9301458	1	1	3	9	500		17	31640758	1	HCT116	DMEM/F12	LO	150		20	31370822	2	Huh7	DMEM/F12	LO	100		23	31548378	1	H1299	DMEM/F12 serum-free	LO	x		15	31530568	5	TOV21G	OSE	LO	x		19	31480735
21	31583120	1	U87MG	DMEM/F12	Liquid Overlay	x		20	PubMed [citation] PMID: 9201514	1	12	2	8	500		18	31632062	1	Primary cells: cancer cell, colon	DMEM	LO	x		20	31370822	3	Hep3B	DMEM/F12	LO	100		23	31548378	2	A549	DMEM/F12 serum-free	LO	x		16	31503345	1	Hey	RPMI	LO	x		20	31450811
21	31583120	2	U87MG	DMEM/F12	Liquid Overlay	x		21	PubMed [citation] PMID: 9233831	1	1	3	8	SQ		18	31632062	2	HCT116	DMEM	LO	x		21	31338323	1	HepG2	RPMI	LO	x		24	31548657	1	A549	DMEM	LO	0,8mm³		16	31503345	2	OVCA433	RPMI	LO	x		20	31450811
22	31551768	1	U87MG	DMEM	Liquid Overlay	200		22	PubMed [citation] PMID: 9449203	1	1	4	1	SQ		19	31632470	1	HCT116	RPMI	HD	x		22	31306909	1	HepG2	DMEM	HD	x		24	31548657	2	LL/2 (LLC1)	DMEM	LO	1,2mm³		17	31499084	1	primary cells	MEBM	LO	300		20	31450811
23	31534499	1	U87MG	DMEM/F12	Spontaneous Spheroid Formation	50		22	PubMed [citation] PMID: 9449203	2	3	3	1	SQ		20	31619711	1	DLD1	DMEM/F12	LO	50		22	31306909	2	Huh7	DMEM	Matrix	x		25	31531741	1	LCLC-103H	RPMI1640	LO	400µm		18	31474002	1	Primary cells	RPMI	LO	x		20	31450811
24	31519750	1	U251	x	Hanging Drop	Area		23	PubMed [citation] PMID: 9150904	1	1	3	9	805		21	31605540	1	DLD1	DMEM/F12	LO	x		23	31296998	1	Huh7	DMEM/F12	LO	x		26	31506430	1	Primary cells	RPMI1640	LO	x		19	31443261	1	OV90	RPMI	LO	150		21	31449247
25	31511040	1	G15	DMEM/F12	Liquid Overlay	x		23	PubMed [citation] PMID: 9150904	2	62	3	9	805		22	31581581	1	HCT116	x	LO	x		23	31296998	2	Huh7/CAF	DMEM/F12	LO	x		26	31506430	2	A549	RPMI1640	LO	x		19	31443261	2	Primary cells	RPMI	LO	150		22	31442435
25	31511040	2	U87MG	DMEM	Liquid Overlay	x		23	PubMed [citation] PMID: 9150904	3	33	3	9	805		23	31578720	1	CT26	DMEM/F12	LO	x		24	31285768	1	MHCC97L	HAMF12	LO	x		26	31506430	3	NCI-H1395	RPMI1640	LO	x		20	31443478	1	Primary cells	x	LO	x		22	31442435
25	31511040	3	U251	DMEM	Liquid Overlay	x		24	PubMed [citation] PMID: 9815817	1	39	9	1	x		24	31568723	1	HCT116	x	LO	x		24	31285768	2	Hep3b	HAMF12	LO	x		26	31506430	4	NCI-H1650	RPMI1640	LO	x		20	31443478	2	OVCAR 4	x	LO	x		23	31433897
26	31497354	1	Primary cells: cancer cell, brain	DMEM/F12	Spontaneous Spheroid Formation	x		25	PubMed [citation] PMID: 9736033, PMCID: PMC1853009	1	3	3	1	719		24	31568723	2	HT29	x	LO	x		25	31280269	1	Hep3B	DMEM	LO	x		26	31506430	5	NCI-H1975	RPMI1640	LO	x		21	31409904	1	primary cells	DMEM/F12	Matrix	50		24	31395684
26	31497354	2	Primary cells: cancer cell, brain	DMEM/F12	Spontaneous Spheroid Formation	x		25	PubMed [citation] PMID: 9736033, PMCID: PMC1853009	2	3	3	1	719		25	31540772	1	SW620	DMEM/F12	LO	x		26	31276277	1	Primary cells: cancer cell, liver	DMEM/F12	LO	x		26	31506430	6	NCI-H1993	RPMI1640	LO	x		21	31409904	2	primary cells	DMEM/F12	Matrix	50		24	31395684
26	31497354	3	Primary cells: cancer cell, brain	DMEM/F12	Spontaneous Spheroid Formation	x		26	PubMed [citation] PMID: 9891442	1	1	1	3	x		26	31525340	1	HT29	DMEM/F12	LO	x		26	31276277	2	Huh7	DMEM/F12	LO	60		26	31506430	7	NCI-H2228	RPMI1640	LO	x		21	31409904	3	primary cells	DMEM/F12	Matrix	50		24	31395684
27	31492002	1	0315	DMEM/F12	Spontaneous Spheroid Formation	x		27	PubMed [citation] PMID: 9851876	1	2	11	1	x		26	31525340	2	HCT116	DMEM/F12	LO	x		26	31276277	3	HepG2	DMEM/F12	LO	50		27	31498313	1	Primary cells	DMEM/F12	LO	100µm		21	31409904	4	primary cells	DMEM/F12	Matrix	50		24	31395684
27	31492002	2	CSC2	DMEM/F12	Spontaneous Spheroid Formation	x		28	PubMed [citation] PMID: 9679152, PMCID: PMC2133056	1	1	1	1	SQ		26	31525340	3	SW620	DMEM/F12	LO	x		27	31226288	1	Huh7	DMEM/F12	LO	x		28	31487504	1	A549	DMEM serum free	LO	x		22	31395064	1	OVCAR3	DMEM/F12	LO	50		25	31388092
27	31492002	3	X01	DMEM/F12	Spontaneous Spheroid Formation	x		28	PubMed [citation] PMID: 9679152, PMCID: PMC2133056	2	12	3	1	SQ		27	31519589	1	SNUC5	RPMI	LO	x		28	31208440	1	MHCC97H	DMEM/F12	LO	x		28	31487504	2	CL1-0	DMEM serum free	LO	x		22	31395064	2	CAOV	DMEM/F12	LO	50		26	31358530
27	31492002	4	0315	DMEM/F12	Matrix	x		28	PubMed [citation] PMID: 9679152, PMCID: PMC2133056	3	15	8	1	SQ		28	31505062	1	KM12SM	DMEM/F12	LO	100		28	31208440	2	SMM-C7721	DMEM/F12	LO	x		29	31470802	1	H727	DMEM/F12 serum free	LO	x		23	31380263	1	A2780	DMEM/F12	LO	200		27	31350453
28	31465736	1	U87MG	DMEM	Liquid Overlay	200		28	PubMed [citation] PMID: 9679152, PMCID: PMC2133056	4	17	10	1	SQ		28	31505062	2	SW480	DMEM/F12	LO	100		28	31208440	3	HepG2	DMEM/F12	LO	x		29	31470802	2	H720	DMEM/F12 serum free	LO	x		23	31380263	2	IGROV1	DMEM/F12	LO	300		27	31350453
29	31452174	1	U87MG	EMEM	Matrix	x		29	PubMed [citation] PMID: 10628376	1	1	1	3	x		29	31485593	1	HCT166	DMEM/F12	LO	50		29	31208945	1	PLC/PRF/5	DMEM/F12	LO	x		30	31462083	1	A549	DMEM	LO	x		24	31376137	1	SKOV3	MammoCult	LO	x		28	31312365
30	31445229	1	U87MG	DMEM	x	x		29	PubMed [citation] PMID: 10628376	2	59	1	3	x		29	31485593	2	HT29	DMEM/F12	LO	50		30	31210202	1	Hepa1-6/JS1	DMEM	microfluidic	x		30	31462083	2	H520	RPMI 1640	LO	x		25	31371750	1	primary cells	x	LO	x		28	31312365
31	31443114	1	U87MG	x	x	x		29	PubMed [citation] PMID: 10628376	3	51	1	3	x		31	31470251	1	HCT116	DMEM	Matrix	100		30	31210202	2	Hepa1-6	DMEM	microfluidic	x		30	31462083	3	H1703	RPMI 1640	LO	x		26	31329171	1	primary cells	x	HD	x		29	31281387
31	31443114	2	U251	x	x	x		30	PubMed [citation] PMID: 10319730	1	1	1	1	280		31	31470251	2	HT29	DMEM	Matrix	100		31	31185668	1	MHCC97H	DMEM/F12	spontaneous	50		31	31462771	1	HCC95	DMEM/F12	LO	x		27	31324218	1	OVCAR3		HD	x		30	31233118
31	31443114	3	Primary cells: cancer cell, brain	x	x	x		31	PubMed [citation] PMID: 10646687	1	1	12	1	SQ		32	31455383	1	HCT116	DMEM/F12	LO	x		32	31177062	1	HepG2	DMEM/F12	LO	50		31	31462771	2	KNS62	DMEM/F12	LO	x		27	31324218	2	OVCAR3/M2macrophage	x	HD	x		31	31200779
31	31443114	4	Primary cells: cancer cell, brain	x	x	x		31	PubMed [citation] PMID: 10646687	2	1	12	1	SQ		33	31451731	1	Primary cells: cancer cell, colon	DMEM/F12	LO	150		32	31177062	2	Huh7	DMEM/F12	LO	50		31	31462771	3	HCC827	DMEM/F12	LO	x		27	31324218	3	OVCAR3/PBMC	x	HD	x		31	31200779
32	31432139	1	Primary cells: cancer cell, brain	DMEM/F12	Spontaneous Spheroid Formation	area		32	PubMed [citation] PMID: 10644736	1	1	x	0	x		34	31440083	1	HCT116	DMEM/F12	LO	115		33	31173855	1	SMM-C7721	x	LO	50		32	31446534	1	SCLC26A	RPMI 1640	LO	x		28	31308489	1	Mouse primary	DMEM	LO	x		31	31200779
32	31432139	2	Primary cells: cancer cell, brain	DMEM/F12	Spontaneous Spheroid Formation	area		32	PubMed [citation] PMID: 10644736	2	2	x	0	x		35	31432145	1	Primary cells: cancer cell, colon	Custom medium	Matrix	X		33	31173855	2	HepG2	x	LO	50		32	31446534	2	GLC14	RPMI 1640	LO	x		29	31299607	1	OVCAR3	DMEM/F12	HD	x		31	31200779
32	31432139	3	Primary cells: cancer cell, brain	DMEM/F12	Spontaneous Spheroid Formation	area		33	PubMed [citation] PMID: 11339826	1	1	4	1	400		37	31377469	1	HCT116	RPMI	Matrix	100		33	31173855	3	HCCLM3	x	LO	50		32	31446534	3	GLC16	RPMI 1640	LO	x		29	31299607	2	primary cells	DMEM/F12	HD	x		31	31200779
33	31419987	1	U87MG	DMEM/F12	Liquid Overlay	70		33	PubMed [citation] PMID: 11339826	2	3	1	1	400		38	31362761	1	DLD1	DMEM/F12	LO	x		34	31171015	1	Primary cells: cancer cell, liver	DMEM/F12	LO	x		32	31446534	4	DMS153	RPMI 1640	LO	x		29	31299607	3	primary cells	DMEM/F12	HD	x		32	31191663
34	31416846	1	Primary cells: cancer cell, brain	DMEM/F12	x	x		33	PubMed [citation] PMID: 11339826	3	51	1	1	400		39	31364752	1	HCT116	DMEM/F12	LO	50		34	31171015	2	Huh7	DMEM/F12	LO	x		32	31446534	5	DMS273	RPMI 1640	LO	x		30	31281464	1	SKOV3	RPMI	LO	x		33	31183964
35	31419797	1	Primary cells: cancer cell, brain	x	Liquid Overlay	x		33	PubMed [citation] PMID: 11339826	4	5	1	1	400		39	31364752	2	Caco2	DMEM/F12	LO	50		34	31171015	3	HepG2	DMEM/F12	LO	x		33	31417184	1	A549	DMEM/F12	LO	x		31	31278368	1	primary cells	MCDB105/M199	LO	100		34	31185009
35	31419797	2	Primary cells: cancer cell, brain	x	Liquid Overlay	x		33	PubMed [citation] PMID: 11339826	5	59	4	1	400		40	31360304	1	HCT116	DMEM/F12	LO	x		35	31151511	1	HepG2	x	x	176		33	31417184	2	H358	RPMI 1640	LO	x		32	31279299	1	SKOV3	DMEM/F12	LO	50		34	31185009
36	31399645	1	U251	Neurobasal Medium	Spontaneous Spheroid Formation	50		34	PubMed [citation] PMID: 11431364	1	32	4	3	200		40	31360304	2	SW620	DMEM/F12	LO	x		36	31128423	1	Huh7	DMEM	LO	x		33	31417184	3	H522	RPMI 1640	LO	x		32	31279299	2	OVCAR3	DMEM/F12	LO	50		34	31185009
36	31399645	2	Primary cells: cancer cell, brain	Neurobasal Medium	Spontaneous Spheroid Formation	50		35	PubMed [citation] PMID: 11390213	1	3	3	3	850		41	31349708	1	HCT116	DMEM/F12	LO	50		37	31131056	1	Huh7	DMEM/F12	LO	Volume		33	31417184	4	PC9	RPMI 1640	LO	x		33	31263798	1	Primary cells	RPMI	LO	x		35	31180531
36	31399645	3	Primary cells: cancer cell, brain	Neurobasal Medium	Spontaneous Spheroid Formation	50		36	PubMed [citation] PMID: 12032865	1	32	4	3	200		41	31349708	2	SW620	DMEM/F12	LO	50		37	31131056	2	Hep3B	DMEM/F12	LO	Volume		33	31417184	5	95C	RPMI 1640	LO	x		33	31263798	2	SKOV3	RPMI	LO	x		36	31147453
37	31395852	1	U87MG	DMEM/F12	Liquid Overlay	50		37	PubMed [citation] PMID: 12385007	1	1	4	0	350		41	31349708	3	SW480	DMEM/F12	LO	50		38	31114344	1	Hep3B	EMEM	Matrix	x		33	31417184	6	95D	RPMI 1640	LO	x		34	31242614	1	OVCAR8	x	LO	x		37	31132644
37	31395852	2	U251	DMEM/F12	Liquid Overlay	50		37	PubMed [citation] PMID: 12385007	2	3	1	0	350		41	31349708	4	DLD1	DMEM/F12	LO	50		38	31114344	2	SNU449	RPMI	Matrix	x		34	31397494	1	NCI-H460	DMEM/F12 serum free	LO	x		34	31242614	2	OVCAR3	x	LO	x		37	31132644
37	31395852	3	LN299	DMEM/F12	Liquid Overlay	50		37	PubMed [citation] PMID: 12385007	3	5	1	0	350		42	31332161	1	Primary cells: cancer cell, colon	DMEM/F12	LO	x		39	31088527	1	SMM-C7721	DMEM/F12	LO	x		34	31397494	2	BBIRE-T238	DMEM/F12 serum free	LO	x		34	31242614	3	OVCAR4	x	LO	x		38	31133378
37	31395852	4	T98G	DMEM/F12	Liquid Overlay	50		38	PubMed [citation] PMID: 12163386, PMCID: PMC1850721	1	32	4	3	600		43	31334922	1	HT29	McCoy5A	LO	200		39	31088527	2	Bel7402	DMEM/F12	LO	x		35	31387622	1	H460	DMEM/F12 serum free	LO	x		34	31242614	4	ES2	RPMI	LO	x		38	31133378
38	31398406	1	U87MG	DMEM/F12	Liquid Overlay	x		39	PubMed [citation] PMID: 12063560	1	1	1	1	600		43	31334922	2	HT29	McCoy5A	LO	400		40	31075412	1	Huh7	DMEM	LO	x		35	31387622	2	Calu-3	DMEM/F12 serum free	LO	x		35	31197964	1	SKOV3	RPMI	HD & LO	200		38	31133378
38	31398406	2	A172	DMEM/F12	Liquid Overlay	x		39	PubMed [citation] PMID: 12063560	2	1	1	1	600		44	31285270	1	SW480	DMEM/F12	LO	56		40	31075412	2	HCCLM3	DMEM	LO	x		36	31376566	1	A549	RPMI 1640	LO	x		36	31172192	1	OV1946	OSE medium	Microfluidic	100		38	31133378
39	31389193	1	U251	DMEM	Liquid Overlay	X		40	PubMed [citation] PMID: 12133277	1	32	4	3	600		44	31285270	2	SW620	DMEM/F12	LO	86		41	31058377	1	HepG2	DMEM/F12	LO	x		36	31376566	2	H1299	RPMI 1640	LO	x		37	31129149	1	OVCAR3	MCDB105/Medium199	HD	x		39	31109089
40	31382985	1	U251	DMEM/F12	Spontaneous Spheroid Formation	60		41	PubMed [citation] PMID: 14682390	1	1	3	1	x		44	31285270	3	COLO205	DMEM/F12	LO	55		41	31058377	2	Bel7402	DMEM/F12	LO	x		37	31373232	1	NCI-H1975	DMEM/F12 serum free	LO	x		37	31129149	2	OV90	MCDB105/Medium199	HD	x		39	31109089
40	31382985	2	U87MG	DMEM/F12	Spontaneous Spheroid Formation	60		42	PubMed [citation] PMID: 14649059	1	12	4	1	200		44	31285270	4	SW1116	DMEM/F12	LO	64		42	31054270	1	HepG2	DMEM/F12	LO	50		37	31373232	2	H1299	DMEM/F12 serum free	LO	x		37	31129149	3	OVCA433	MCDB105/Medium199	HD	x		40	31106493
41	31383285	1	C6	DMEM	Liquid Overlay	x		42	PubMed [citation] PMID: 14649059	2	12	4	1	200		44	31285270	5	DLD	DMEM/F12	LO	94		43	31042624	1	HepG2	DMEM/F12	Matrix	area		37	31373232	3	A549	DMEM/F12 serum free	LO	x		38	31110157	1	OVCAR3	RPMI	LO	x		40	31106493
42	31383287	1	T98G	DMEM/F12	Hanging Drop	100		42	PubMed [citation] PMID: 14649059	3	12	4	1	200		45	31279780	1	SW620	DMEM/F12	LO	x		44	31041810	1	Huh7	DMEM/F12	LO	50		37	31373232	4	H2122	DMEM/F12 serum free	LO	x		38	31110157	2	OVCAR10	RPMI	LO	x		41	31100311
43	31384543	1	C6	DMEM	Liquid Overlay	x		43	PubMed [citation] PMID: 12642279	1	1	4	1	280		45	31279780	2	HCT116	DMEM/F12	LO	x		45	31007696	1	HepG2	DMEM	Matrix	x		38	31366496	1	A549	DMEM	Hanging Drop	x		39	31103263	1	SKOV3	MCDB/Medium199	LO	300		42	31083682
44	31362265	1	PDX	Neurobasal Medium	Liquid Overlay	x		44	PubMed [citation] PMID: 12941523	1	1	1	7	5000		46	31258008	1	HT29	DMEM	LO	200		45	31007696	2	Bel7402	DMEM	Matrix	x		39	31367260	1	THBE	DMEM/F12	LO	x		40	31103743	1	SKOV3	DMEM	HD	x		43	31080554
45	31336733	1	PDX	Neurobasal medium	Matrix	x		45	PubMed [citation] PMID: 12768623	1	1	1	2	308		47	31234887	1	SW480	MEM	LO	x		46	30999932	1	HepB3	DMEM/F12	LO	100		39	31367260	2	CHBE	DMEM/F12	LO	x		40	31103743	2	SKOV3	DMEM	HD	x		43	31080554
46	31319548	1	Primary cells: cancer cell, brain	Neurobasal medium	x	x		45	PubMed [citation] PMID: 12768623	2	2	1	2	308		47	31234887	2	Caco2	MEM	LO	x		46	30999932	2	SMM-C7721	DMEM/F12	LO	100		40	31368411	1	Primary cells	RPMI 1640	LO	x		41	31101504	1	primary cells	x	x	x		43	31080554
47	31306580	1	U87MG	x	Liquid Overlay	400		46	PubMed [citation] PMID: 15052555	1	1	3	3	500		48	31236153	1	HCT116	DMEM/F12	LO	x		46	30999932	3	HepB3/CAF	DMEM/F12	LO	100		40	31368411	2	A549	RPMI 1640	LO	x		42	31067739	1	SKOV3	McCoy5A	LO	Volume		44	31072019
48	31300060	1	U373MG	DMEM/F12	Liquid Overlay	x		47	PubMed [citation] PMID: 14648703	1	38	3	3	SQ		49	31236922	1	SW480	DMEM/F12	LO	50		46	30999932	4	SMMC7721/CAF	DMEM/F12	LO	100		41	31340547	1	CRL-5889	'Ham''s F12'	Microgravity	x		43	31057611	1	A2780	x	x	x		44	31072019
48	31300060	2	T98G	DMEM/F12	Liquid Overlay	x		48	PubMed [citation] PMID: 15140260, PMCID: PMC420486	1	1	3	1	x		49	31236922	2	HT29	DMEM/F12	LO	50		47	30981107	1	HCC-LM3	DMEM/F12	LO	x		42	31332161	1	Primary cells	DMEM/F12	LO	x		44	31059002	1	A2780	DMEM/F12	x	x		45	31027735
48	31300060	3	Primary cells: cancer cell, brain	DMEM/F12	Liquid Overlay	x		49	PubMed [citation] PMID: 15161047	1	1	3	1	SQ		50	31237864	1	Primary MICE cells	DMEM/F12	LO	x		47	30981107	2	PVTT	DMEM/F12	LO	x		43	31319622	1	CL141	DMEM/F12	LO	x		45	31013711	1	SKOV3	x	HD	x		45	31027735
49	31290055	1	U87MG	DMEM	Liquid Overlay	400		49	PubMed [citation] PMID: 15161047	2	1	3	1	SQ		51	31233627	1	SW742	DMEM	LO	x		48	30977418	1	HepG2	RPMI	LO	400		43	31319622	2	H441	DMEM/F12	LO	x		46	31012964	1	OVCAR8	x	Magnetic levitation	x		46	30999154
50	31277685	1	U87MG	DMEM	Liquid Overlay	x		50	PubMed [citation] PMID: 15240541	1	1	4	0	200		51	31233627	2	SW480	DMEM	LO	x		49	30898394	1	Huh6	DMEM/F12	LO	x		44	31317666	1	A549	DMEM	LO	x		46	31012964	2	HEYA8	x	Magnetic levitation	x		46	30999154
50	31277685	2	LN229	DMEM	Liquid Overlay	x		50	PubMed [citation] PMID: 15240541	2	5	3	0	200		52	31215867	1	Primary cells: cancer cell, colon	Neurobasal A medium	x	x		49	30898394	2	PDX: cancer cell, liver: COA67	DMEM/F12	LO	x		45	31294818	1	A549/HUVEC	RPMI 1640	Microfluidics	x		46	31012964	3	OVCAR4	x	Magnetic levitation	x		47	30976201
51	31238897	1	Primary cells: cancer cell, brain	DMEM/F12	Spontaneous Spheroid Formation	x		50	PubMed [citation] PMID: 15240541	3	38	9	0	200		52	31215867	2	Primary cells: cancer cell, colon	Neurobasal A medium	x	x		50	30890427	1	Huh7	x	LO	x		46	31285948	1	SJT1601	DMEM	LO	x		46	31012964	4	SKOV3	x	Magnetic levitation	x		47	30976201
51	31238897	2	Primary cells: cancer cell, brain	DMEM/F12	Spontaneous Spheroid Formation	x		51	PubMed [citation] PMID: 15039207, PMCID: PMC1615349	1	1	1	3	1000		53	31178140	1	HCT8	DMEM/F12	LO	x		50	30890427	2	HepB3	x	LO	x		47	31262908	1	MeT-5A	RPMI 1640	Hanging Drop	x		46	31012964	5	OVCAR5	x	Magnetic levitation	x		48	30967633
51	31238897	3	Primary cells: cancer cell, brain	DMEM/F12	Spontaneous Spheroid Formation	x		52	PubMed [citation] PMID: 14962729	1	1	1	1	SQ		53	31178140	2	HCT116	DMEM/F12	LO	x		50	30890427	3	HepG2	x	LO	x		47	31262908	2	ZL34	RPMI 1640	Hanging Drop	x		46	31012964	6	OVCAR3	x	Magnetic levitation	x		48	30967633
52	31227783	1	Primary cells: cancer cell, brain/hCMEC	DMEM/F12	Liquid Overlay	326		53	PubMed [citation] PMID: 16131482	1	3	3	3	500		53	31178140	3	DLD1	DMEM/F12	LO	VOLUME		50	30890427	4	Hepa1-6	x	LO	x		48	31263095	1	A549	RPMI 1640	LO	x		47	31008116	1	ID8	RPMI	Spontaneous	x		49	30918934
52	31227783	2	Primary cells: cancer cell, brain	DMEM/F12	Matrix	326		54	PubMed [citation] PMID: 16433198	1	1	1	1	SQ		54	31180528	1	HCT116	DMEM/F12	LO	250		51	30874705	1	H22	RPMI	Matrix	x		49	31253190	1	PC9	DMEM/F12	LO	x		47	31008116	2	HO8910	x	x	x		50	30915757
53	31215106	1	U118	DMEM/F12	x	x		55	PubMed [citation] PMID: 15735023	1	1	3	9	SQ		54	31180528	2	HT29	DMEM/F12	LO	200		52	30866863	1	SMMC7721/LX2	DMEM HG	LO	50		49	31253190	2	H358	DMEM/F12	LO	x		48	31002352	1	Mouse primary	DMEM/F12	Spontaneous	50		51	30898113
53	31215106	2	U251	DMEM/F12	x	x		56	PubMed [citation] PMID: 16128741	1	1	3	8	SQ		55	31175091	1	Primary cells: cancer cell, colon	DMEM/F12	Matrix	x		52	30866863	2	MHCC97H/LX2	DMEM HG	LO	50		49	31253190	3	H1299	DMEM/F12	LO	x		49	30965686	1	primary cells	Mammocult	LO	x		52	30894490
54	31191251	1	U87MG	DMEM/F12	Liquid Overlay	75		57	PubMed [citation] PMID: 16323060	1	3	3	1	250		55	31175091	2	Primary cells: cancer cell, colon	DMEM/F12	Matrix	x		53	30849481	1	Huh7	DMEM/F12	LO	100		50	31196138	1	Primary cells	RPMI 1640	Matrix	90 µm		49	30965686	2	OVCAR8	Mammocult	LO	x		53	30866999
54	31191251	2	T98G	DMEM/F12	Liquid Overlay	75		57	PubMed [citation] PMID: 16323060	2	3	3	1	250		55	31175091	3	Primary cells: cancer cell, colon	DMEM/F12	Matrix	x		53	30849481	2	PLCPRF5	DMEM/F12	LO	100		51	31190597	1	A549	RPMI 1640	LO	250 µm		49	30965686	3	OVCAR3	Mammocult	LO	x		53	30866999
55	31165845	1	U87MG	x	Liquid Overlay	x		58	PubMed [citation] PMID: 15958580	1	45	1	1	x		55	31175091	4	Primary cells: cancer cell, colon	DMEM/F12	Matrix	x		54	30844391	1	Primary cells: cancer cell, liver	DMEM/F12	LO	x		52	31118613	1	A549	DMEM	Hanging Drop	300 µm		49	30965686	4	COV362	Mammocult	LO	x		54	30853342
55	31165845	2	C6	x	Liquid Overlay	x		59	PubMed [citation] PMID: 16080713	1	1	3	7	150		56	31110227	1	HCT116	DMEM HG	LO	500		54	30844391	2	Huh7	DMEM/F12	LO	x		53	31121479	1	A549	DMEM/F12	LO	x		50	30873824	1	HEY	RPMI	LO	x		54	30853342
56	31148455	1	U251	DMEM	Microfluidics	area		60	PubMed [citation] PMID: 16227397	1	16	1	1	SQ		57	31106493	1	HCT116	DMEM	LO	x		54	30844391	3	HCCLM3	DMEM/F12	LO	x		53	31121479	2	H1299	DMEM/F12	LO	x		51	30845964	1	A2780	DMEM	LO	Area		54	30853342
57	31147892	1	T98G	x	x	x		60	PubMed [citation] PMID: 16227397	2	39	1	1	x		57	31106493	2	DLD1	DMEM	LO	x		55	30837223	1	HepaRG	DMEM/F12	LO	x		54	31113460	1	A549	DMEM/F12	LO	x		51	30845964	2	Ovca429	DMEM	LO	Area		54	30853342
57	31147892	2	SNB19	x	x	x		60	PubMed [citation] PMID: 16227397	3	2	1	1	x		58	31097715	1	HCT116	RPMI	LO	x		55	30837223	2	BC2	DMEM/F12	LO	x		55	31113615	1	A549	x	LO	x		51	30845964	3	HM	DMEM	LO	Area		54	30853342
58	31127957	1	U251	x	Microfluidic	x		61	PubMed [citation] PMID: 15713631, PMCID: PMC549349	1	57	2	9	SQ		58	31097715	2	HT29	RPMI	LO	x		55	30837223	3	HepG2	DMEM/F12	LO	x		55	31113615	2	BEAS-2B	x	LO	x		52	30793900	1	A2780	RPMI	LO	250		55	30852389
59	31131260	1	LN229	DMEM	Liquid Overlay	x		62	PubMed [citation] PMID: 16263272	1	1	x	1	SQ		59	31088567	1	HCT116	DMEM/F12	LO	x		55	30837223	4	Huh7	DMEM/F12	LO	x		56	31106145	1	NCI-H460	DMEM/F12 serum free	LO	x		53	30774376	1	SKOV3	RPMI	LO	x		56	30849547
59	31131260	2	LN229/astrocytes	DMEM	Liquid Overlay	x		62	PubMed [citation] PMID: 16263272	2	3	x	1	SQ		59	31088567	2	DLD1	DMEM/F12	LO	x		56	30764899	1	HepG2	DMEM	LO	x		57	31100681	1	NCI-H460	RPMI 1640	LO	x		53	30774376	2	OVCAR3	RPMI	LO	x		56	30849547
60	31117166	1	A172	DMEM/F12	Spontaneous Spheroid Formation	x		63	PubMed [citation] PMID: 15809710	1	1	x	1	x		60	31075231	1	HCT116	DMEM	LO	x		56	30764899	2	SNU182	DMEM	LO	x		57	31100681	2	NCI-H292	RPMI 1640	LO	x		54	30745873	1	SKOV3	RPMI	LO	x		57	30796177
60	31117166	2	LN229	DMEM/F12	Spontaneous Spheroid Formation	x		63	PubMed [citation] PMID: 15809710	2	39	x	1	x		61	31068603	1	HCT116	DMEM	LO	300		57	30753787	1	Hep3B	DMEM	LO	area		58	31078602	1	LUDLU cells	RPMI 1640	LO	x		55	30726104	1	SKOV3	RPMI	Matrix	200		58	30776234
60	31117166	3	U87MG	DMEM/F12	Spontaneous Spheroid Formation	x		64	PubMed [citation] PMID: 15841325	1	1	4	1	x		61	31068603	2	DLD1	RPMI	LO	300		58	30720077	1	Primary cells: cancer cell, liver	DMEM/F12	LO	100		59	31051230	1	A549	x	LO	x		56	30710055	1	SKOV3	McCoy5A	LO	x		58	30776234
61	31117370	1	U87MG	x	Liquid Overlay	x		64	PubMed [citation] PMID: 15841325	2	39	4	1	x		61	31068603	3	SW620	DMEM	LO	300		58	30720077	2	Huh7	DMEM/F12	LO	100		60	31044015	1	H460	DMEM/F12	LO	250 µm		56	30710055	2	SKOV3/CAF	x	LO	x		59	30771383
62	31113492	1	C6	DMEM/F12	Liquid Overlay	50		65	PubMed [citation] PMID: 16236262	1	16	1	1	300		61	31068603	4	HT29	DMEM	LO	300		59	30675283	1	HepG2	DMEM/F12	LO	200		61	31036057	1	A549	DMEM/F12	LO	x		56	30710055	3	Primary cells/CAF	x	LO	x		59	30771383
62	31113492	2	U87MG	DMEM/F12	Liquid Overlay	50		66	PubMed [citation] PMID: 16331349	1	2	3	1	x		62	31059103	1	SW480	DMEM/F12	?	75		59	30675283	2	Hep3B	DMEM/F12	LO	200		61	31036057	2	H460R	DMEM/F12	LO	x		57	30680340	1	OVCAR3	RPMI	LO	area		60	30707590
63	31116627	1	BTSC	x	x	x		67	PubMed [citation] PMID: 16532375	1	1	1	1	x		63	30980673	1	HT29	Stem cell medium	LO	50		59	30675283	3	Huh7	DMEM/F12	LO	100		62	31012173	1	A549	DMEM/F12	LO	x		57	30680340	2	OVCAR4	DMEM	LO	x		60	30707590
64	31058900	1	Primary cells: cancer cell, brain	DMEM/F12	x	x		67	PubMed [citation] PMID: 16532375	2	2	1	1	x		63	30980673	2	HCT15	Stem cell medium	LO	50		60	30677218	1	Huh7	DMEM/F12	LO	170		62	31012173	2	NCI-H1299	DMEM/F12	LO	x		57	30680340	3	SKOV3	McCoy5A	LO	x		61	30679086
64	31058900	2	U87MG	DMEM/F12	x	x		67	PubMed [citation] PMID: 16532375	3	42	1	1	x		64	30958703	1	HT29	McCoy5A	Aqueous two phase	440		60	30677218	2	PLC/PRF/5	DMEM/F12	LO	170		63	31001473	1	H1792	DMEM/F12	Matrix	x		57	30680340	4	primary cells	x	LO	x		61	30679086
65	31040930	1	U87MG	x	x	x		67	PubMed [citation] PMID: 16532375	4	17	1	1	x		64	30958703	2	HCT116	McCoy5A	Aqueous two phase	x		61	30641488	1	Huh7	DMEM	LO	100		63	31001473	2	MDA-F471	DMEM/F12	Matrix	300 µm		58	30646963	1	SKOV3	DMEM/F12	LO	x		61	30679086
65	31040930	2	U251	x	x	x		68	PubMed [citation] PMID: 16556298, PMCID: PMC1459213	1	1	13	1	x		65	30951294	1	HCT116	McCoy5A	LO	x		62	30636370	1	Huh7	HAMF12	LO	x		64	30981768	1	A549	Mammocult	LO	200 µm		58	30646963	2	OVCAR3	DMEM/F12	LO	x		62	30554606
66	31027305	1	U3054MG	DMEM/F12	Spontaneous Spheroid Formation	100		68	PubMed [citation] PMID: 16556298, PMCID: PMC1459213	2	5	1	1	x		66	30946570	1	HCT116	RPMI	LO	430		63	30599139	1	MHCC97H	DMEM/F12	LO	x		64	30981768	2	MCI-H1299	Mammocult	LO	250 µm		59	30636897	1	ES2	DMEM/F12	LO	100		63	30535490
67	31028540	1	Primary cells: cancer cell, brain	x	Spontaneous Spheroid Formation	30		69	PubMed [citation] PMID: 16391851	1	1	3	1	x		67	30941956	1	SW480	DMEM/F12	LO	x		64	30582981	1	PLC/PRF/5	DMEM	LO	100		65	30968157	1	A549	RPMI 1640	LO	x		59	30636897	2	OVISE	DMEM/F12	LO	100		64	30401693
68	31008529	1	U87MG	DMEM	Liquid Overlay	x		70	PubMed [citation] PMID: 16404363, PMCID: PMC2361081	1	3	3	1	800		68	30942231	1	HCT116	x	x	x		64	30582981	2	Huh7	DMEM	LO	100		66	30914025	1	A549	'F12 Kaighn''s Medium'	LO	x		60	30548372	1	OVA429	DMEM	LO	50		65	30382189
68	31008529	2	U172	DMEM	Liquid Overlay	x		71	PubMed [citation] PMID: 17179479	1	1	2	1	x		68	30942231	2	HT29	x	x	x		65	30569158	1	PLC	DMEM/F12	LO	x		66	30914025	2	NCI-H661	RPMI 1640	LO	x		60	30548372	2	OV17R	DMEM/F12	LO	50		65	30382189
69	30984333	1	RC6	DMEM	Hanging Drop	area		71	PubMed [citation] PMID: 17179479	2	2	2	1	x		68	30942231	3	HCT15	x	x	x		65	30569158	2	Huh7	DMEM/F12	LO	x		67	30908413	1	Patient Derived	DMEM serum free	LO	x		60	30548372	3	CH1	DMEM	LO	50		66	30378043
70	30975602	1	Primary cells: cancer cell, brain	DMEM/F12	Spontaneous Spheroid Formation	x		72	PubMed [citation] PMID: 17158237	1	1	3	1	x		69	30912138	1	HCT116	DMEM/F12	LO	50		65	30569158	3	Hep3B	DMEM/F12	LO	x		68	30885845	1	geen spheroids met LC cells					60	30548372	4	OV7	DMEM/F12	LO	50		67	30378045
70	30975602	2	U87MG	DMEM/F12	Spontaneous Spheroid Formation	x		72	PubMed [citation] PMID: 17158237	2	48	14	1	SQ		70	30894570	1	HT29	DMEM/F12	LO	x		66	30555042	1	Hep3B	DMEM/F12	LO	x		69	30874479	1	A549	DMEM	LO	500 µm		61	30530769	1	KGN	DMEM/F12	Matrix	x		68	30352315
70	30975602	3	U251	DMEM/F12	Spontaneous Spheroid Formation	x		73	PubMed [citation] PMID: 16996206	1	2	7	3	850		71	30895943	1	HCT116	DMEM	LO	x		67	30391438	1	HCCLM3	x	LO	x		70	30839008	1	A549	DMEM	Hanging Drop	500 µm		62	30536571	1	OVCAR3	DMEM/F12	LO	x		69	30341797
70	30975602	4	NCH421	DMEM/F12	Spontaneous Spheroid Formation	x		73	PubMed [citation] PMID: 16996206	2	2	7	3	850		71	30895943	2	HT29	DMEM	LO	x		67	30391438	2	SMM-C7721	x	LO	x		71	30816208	1	H1299	DMEM	LO	x		62	30536571	2	CAOV3	DMEM/F12	LO	x		69	30341797
70	30975602	5	NCH644	DMEM/F12	Spontaneous Spheroid Formation	x		74	PubMed [citation] PMID: 16989897	1	1	3	1	SQ		72	30890760	1	HCT116	DMEM HG	LO	Volume		68	30359743	1	HCCLM3	x	LO	x		71	30816208	2	A549	DMEM	LO	x		63	30314995	1	A2780	RPMI	LO	20		70	30342032
71	30976792	1	Primary cells: cancer cell, brain	DMEM/F12	x	x		75	PubMed [citation] PMID: 17203213	1	2	1	7	x		73	30880757	1	SW480	RPMI	LO	x		68	30359743	2	SMM-C7721	x	LO	x		72	30737252	1	H460	RPMI 1640	LO	x		63	30314995	2	SKOV3	DMEM/F12	LO	20		70	30342032
72	30945284	1	U251	DMEM	Matrix	50		76	PubMed [citation] PMID: 17158237	1	1	3	1	x		74	30871626	1	HT29	RPMI	LO	Volume		69	30302811	1	HepG2	DMEM	Matrix	150		72	30737252	2	A549	DMEM	LO	x		64	30121622	1	OVCAR3	RPMI	LO	100		70	30342032
73	30926929	1	U87MG	DMEM	Liquid Overlay	x		76	PubMed [citation] PMID: 17158237	2	48	14	1	SQ		74	30871626	2	DLD1	RPMI	LO	Volume		69	30302811	2	Huh7	DMEM	Matrix	150		73	30732676	1	HCC827	DMEM/F12 serum free	LO	x		64	30121622	2	CA5171	RPMI	LO	100		70	30342032
73	30926929	2	DAOY	DMEM	Liquid Overlay	x		77	PubMed [citation] PMID: 17982667	1	1	3	1	SQ		76	30802541	1	SW480	DMEM/F12	LO	x		70	30206962	1	HepG2	DMEM/F12	LO	x		74	30709379	1	A549	DMEM	LO	2,5x10² mm³		65	29968167	1	OVISE	DMEM	LO	Area
74	30920104	1	Primary cells: cancer cell, brain	DMEM	Spontaneous Spheroid Formation	x		77	PubMed [citation] PMID: 17982667	2	2	3	1	SQ		76	30802541	2	SW48	DMEM/F12	LO	x										74	30709379	2	H460	RPMI 1640	LO	9x10² mm³
74	30920104	2	Primary cells: cancer cell, brain	DMEM	Spontaneous Spheroid Formation	x		77	PubMed [citation] PMID: 17982667	3	3	3	1	SQ		77	30790680	1	Primary cells: cancer cell, colon	x	Matrix	x										74	30709379	3	SK-MES-1	x	LO	3x10³ mm³
74	30920104	3	Primary cells: cancer cell, brain	DMEM	Spontaneous Spheroid Formation	x		77	PubMed [citation] PMID: 17982667	4	5	10	1	SQ		78	30792270	1	SW1463	DMEM/F12	Matrix	x										75	30669448	1	BHGc10	RPMI 1640	Matrix	x
75	30909436	1	Primary cells: cancer cell, brain	DMEM/F12	Spontaneous Spheroid Formation	Area		77	PubMed [citation] PMID: 17982667	5	51	10	1	SQ		78	30792270	2	SW620	DMEM/F12	Matrix	x										76	30662330	1	Patient Derived	MammoCult Human Medium	LO	x
76	30897774	1	Primary cells: cancer cell, brain	Neurobasal mediu	Spontaneous Spheroid Formation	250		77	PubMed [citation] PMID: 17982667	6	42	3	1	SQ		78	30792270	3	SW1463	DMEM/F12	LO	x										76	30662330	2	H1299	MammoCult Human Medium	LO	x
77	30871073	1	GS3	Neurobasal medium	Spontaneous Spheroid Formation	Volume		77	PubMed [citation] PMID: 17982667	7	39	3	1	SQ		78	30792270	4	SW620	DMEM/F12	LO	x										76	30662330	3	H460	MammoCult Human Medium	LO	x
77	30871073	2	GS5	Neurobasal medium	Spontaneous Spheroid Formation	Volume		77	PubMed [citation] PMID: 17982667	8	38	3	1	SQ		79	30770752	1	HT29	DMEM/F12	Spontaneous	x										77	30628703	1	95-D	Neuroblast Medium	LO	x
77	30871073	3	GS8	Neurobasal medium	Spontaneous Spheroid Formation	Volume		78	PubMed [citation] PMID: 18060036, PMCID: PMC2096439	1	48	16	1	SQ		80	30756254	1	SW480	DMEM HG	LO	450										78	30610878	1	H1299	DMEM/F12 serum free	LO	x
78	30863050	1	T98G	DMEM/F12	Liquid Overlay	10		78	PubMed [citation] PMID: 18060036, PMCID: PMC2096439	2	1	3	1	SQ		80	30756254	2	SW480/MRC5	DMEM HG	LO	350										79	30606669	1	A549	RPMI 1640 serum free	LO	x
78	30863050	2	U87MG	DMEM/F12	Liquid Overlay	10		79	PubMed [citation] PMID: 17228313	1	47	1	0	x		81	30717428	1	HT29	RPMi	Spinner flask	x										80	30599231	1	A549	DMEM serum free	LO	1000 µm
78	30863050	3	U373	DMEM/F12	Liquid Overlay	10		80	PubMed [citation] PMID: 17235351	1	47	1	1	x		81	30717428	2	HT29	RPMi	LO	50										81	30592418	1	A549	DMEM	LO	x
79	30864699	1	U87MG	DMEM/F12	Spontaneous Spheroid Formation	x		81	PubMed [citation] PMID: 17574663	1	2	1	7	SQ		82	30705512	1	HT29	DMEM/F12	LO	x										82	30519938	1	NCI-H1437	x	LO	200 µm
80	30853911	1	Primary cells: cancer cell, brain	x	x	x		81	PubMed [citation] PMID: 17574663	2	2	1	1	SQ		83	30707705	1	HCT116	DMEM	LO	x										83	30485693	1	L9981	DMEM/F12	LO	x
80	30853911	2	Primary cells: cancer cell, brain	x	x	x		82	PubMed [citation] PMID: 17687336, PMCID: PMC2360372	1	1	x	3	10000		84	30679720	1	CT26	RPMI	LO	x										83	30485693	2	A549	DMEM/F12	LO	x
81	30850678	1	LN229	x	Liquid Overlay	area		83	PubMed [citation] PMID: 16996206	1	2	7	3	850		85	30679726	1	HCT116	x	LO	500										84	30421542	1	A549	F12-K Medium	LO	x
82	30842251	1	DAOY	DMEM/F12	Liquid Overlay	100		83	PubMed [citation] PMID: 16996206	2	2	7	3	850		85	30679726	2	DLD1	x	LO	500										84	30421542	2	CL1-5	α-MEM	LO	x
82	30842251	2	D556	DMEM/F12	Liquid Overlay	100		84	PubMed [citation] PMID: 16989897	1	1	3	1	SQ		85	30679726	3	DLD1	x	HD	500										85	30423478	1	A549	x	Microfluidics	280 µm
83	30783513	1	TS543	DMEM/F12	Liquid Overlay	x		85	PubMed [citation] PMID: 17965935, PMCID: PMC3320112	1	1	16	5	SQ		86	30683126	1	CT26	DMEM/F12	spontaneous	50										86	30401652	1	A549	RPMI 1640	LO	x
83	30783513	2	U87MG	DMEM/F12	Liquid Overlay	x		86		1	1	3	1	sq		87	30664193	1	Primary cells: cancer cell, colon	DMEM/F12	spontaneous	50										87	30365975	1	A549	DMEM/F12	LO	130 µm
84	30776413	1	U87MG	DMEM HG	Liquid Overlay	400		86		2	2	3	1	sq		88	30643421	1	Primary cells: cancer cell, colon	DMEM/F12	spontaneous	x										87	30365975	2	CL1-5	DMEM/F12	LO	170 µm
85	30755456	1	Primary cells: cancer cell, brain	DMEM	Liquid Overlay	area		87	PubMed [citation] PMID: 18522749, PMCID: PMC2481504	1	45	5	7	SQ		88	30643421	2	HT29	DMEM/F12	spontaneous	x										88	30318841	1	A549	RPMI 1640	LO	x
86	30737083	1	Primary cells: cancer cell, brain	NeuroCult medium	Spontaneous Spheroid Formation	x		88	PubMed [citation] PMID: 17965938	1	1	15	1	x		89	30639596	1	HCT116	x	HD	Volume										88	30318841	2	H1650	RPMI 1640	LO	x
87	30723234	1	Primary cells: cancer cell, brain	Neurobasal Medium	Spontaneous Spheroid Formation	350		89	PubMed [citation] PMID: 17965935, PMCID: PMC3320112	1	1	16	5	SQ		90	30591458	1	HCT116	McCoy5A	LO	x										88	30318841	3	H1299	RPMI 1640	LO	x
88	30711662	1	E297	DMEM	Liquid Overlay	x		90	PubMed [citation] PMID: 18710344	1	45	1	2	SQ		91	30582812	1	HCT116	Custom medium	spontaneous	x										89	30215546	1	A549	DMEM	LO	600 µm
89	30705757	1	x	x	x	x		91	PubMed [citation] PMID: 18330887	1	1	1	1	SQ		92	30569135	1	HCT116	Mammocult	LO	50										89	30215546	2	NCI-H23	RPMI 1640	LO	600 µm
90	30677075	1	U251	DMEM	Liquid Overlay	VOLUME		91	PubMed [citation] PMID: 18330887	2	28	1	1	SQ		93	30551544	1	SW480	Neural Stem cell medium	LO	x										89	30215546	3	NCI-H1703	RPMI 1640	LO	600 µm
90	30677075	2	U251	DMEM	Liquid Overlay	VOLUME		92	PubMed [citation] PMID: 18599608, PMCID: PMC2475792	1	32	4	x	X		94	30550927	1	HT29	McCoy5A	aqueous two phase	volume										90	30191978	1	H460	RPMI 1640	LO	x
90	30677075	3	U251	DMEM	Liquid Overlay	VOLUME		92	PubMed [citation] PMID: 18599608, PMCID: PMC2475792	2	1	1	1	X		94	30550927	2	HCT116	McCoy5A	aqueous two phase	volume										91	30177841	1	C10F4	DMEM	LO	x
91	30665893	1	LN229	DMEM/F12	Liquid Overlay	70		92	PubMed [citation] PMID: 18599608, PMCID: PMC2475792	3	2	1	1	X		95	30461322	1	HCT116	DMEM	LO	500										92	29952096	1	A549	x	x	x
92	30654849	1	LN18	DMEM/F12	Liquid Overlay	150		92	PubMed [citation] PMID: 18599608, PMCID: PMC2475792	4	42	1	1	X		96	30425131	1	primary mouse cells	x	matrix	373
93	30651332	1	GBM39	Neurobasal medium	x	x		93	PubMed [citation] PMID: 18241344, PMCID: PMC2374965	1	45	3	1	X		97	30421568	1	HCT116	RPMI	LO	area
93	30651332	2	GBM12	Neurobasal medium	x	x		94	PubMed [citation] PMID: 18223685	1	2	1	7	x		97	30421568	2	HT29	RPMI	LO	area
94	30648757	1	GSC267	DMEM/F12	Spontaneous Spheroid Formation	x		95	PubMed [citation] PMID: 18552146	1	5	1	1	X		98	30384048	1	CA2	DMEM/F12	LO	x
95	30622045	1	C6	RPMI	Liquid Overlay	120		96	PubMed [citation] PMID: 18425329	1	1	2	2	20		99	30365932	1	Primary cells: cancer cell, colon	DMEM/F12	LO	x
96	30601475	1	C6	HAMF12	Liquid Overlay	x		97	PubMed [citation] PMID: 18978815	1	51	X	1	SQ		99	30365932	2	HCT8	DMEM/F12	LO	x
97	30585634	1	U373	RPMI	Liquid Overlay	Volume		98	PubMed [citation] PMID: 19603142	1	1	3	1	SQ		99	30365932	3	Primary cells: cancer cell, colon	MEM	Matrix	x
98	30581134	1	GBM43	DMEM/F12	Liquid Overlay	x		98	PubMed [citation] PMID: 19603142	2	2	3	1	SQ		99	30365932	4	HCT8	MEM	Matrix	x
99	30564876	1	Primary cells: cancer cell, brain	DMEM	Liquid Overlay	100		99	PubMed [citation] PMID: 20028562, PMCID: PMC2808321	1	1	4	1	SQ		100	30343529	1	Primary cells: cancer cell, colon	StemPro hESC (Human Embryonic Stem Cell) Culture Medium	matrix	70
100	30562000	1	U87MG	MEM	Matrix	300		99	PubMed [citation] PMID: 20028562, PMCID: PMC2808321	2	32	4	8	200		100	30343529	2	Primary cells: cancer cell, colon	StemPro hESC (Human Embryonic Stem Cell) Culture Medium	matrix	100
101	30535593	1	JK2	x	Liquid Overlay	x		100	PubMed [citation] PMID: 19513550	1	5	6	3	800		101	30337351	1	HT29	x	LO	x
101	30535593	2	WK1	x	Liquid Overlay	x		101	PubMed [citation] PMID: 19286309	1	6	2	8	200		101	30337351	2	Primary Mouse	x	LO	x
101	30535593	3	SJH1	x	Liquid Overlay	x		101	PubMed [citation] PMID: 19286309	2	8	2	8	200		101	30337351	3	primary	x	LO	x
102	30487124	1	Primary cells: cancer cell, brain	DMEM/F12	Spontaneous Spheroid Formation	x		101	PubMed [citation] PMID: 19286309	3	7	2	8	200		102	30338942	1	HCT15	RPMI	LO	x
103	30393962	1	Primary cells: cancer cell, brain	DMEM/F12	Spontaneous Spheroid Formation	50		101	PubMed [citation] PMID: 19286309	4	9	2	8	200		102	30338942	2	Caco2	RPMI	LO	x
104	30365062	1	U87MG	RPMI	Liquid Overlay	x		102	PubMed [citation] PMID: 19946344	1	1	1	1	X		103	30306567	1	Primary cells: cancer cell, colon	x	LO	x
105	30353164	1	Primary cells: cancer cell, brain	DMEM/F12	x	x		103	PubMed [citation] PMID: 18978815	1	51	X	1	SQ		104	30281900	1	HT29	DMEM/F12	LO	150
106	30289729	1	JHH136	Neurocult	x	x		104	PubMed [citation] PMID: 19243594, PMCID: PMC2687718	1	1	X	7	SQ
106	30289729	2	JHH520	Neurocult	x	x		104	PubMed [citation] PMID: 19243594, PMCID: PMC2687718	2	2	X	7	SQ
107	30171713	1	U87MG	DMEM/F12	Spontaneous Spheroid Formation	150		105	PubMed [citation] PMID: 19324279	1	1	4	1	SQ
107	30171713	2	A172	DMEM/F12	Spontaneous Spheroid Formation	150		105	PubMed [citation] PMID: 19324279	2	5	1	1	SQ
								106	PubMed [citation] PMID: 19771430	1	1	1	1	100
								107	PubMed [citation] PMID: 19538464, PMCID: PMC3829031	1	1	2	1	SQ
								108	PubMed [citation] PMID: 19771430	1	1	1	1	100
								109	PubMed [citation] PMID: 20817241	1	1	1	1	x
								110	PubMed [citation] PMID: 20514446	1	1	1	1	SQ
								111	PubMed [citation] PMID: 20808935, PMCID: PMC2922340	1	1	4	1	x
								111	PubMed [citation] PMID: 20808935, PMCID: PMC2922340	2	52	4	1	x
								111	PubMed [citation] PMID: 20808935, PMCID: PMC2922340	3	63	4	1	x
								112	PubMed [citation] PMID: 20424615, PMCID: PMC2865764	1	1	10	1	300
								113	PubMed [citation] PMID: 20525204, PMCID: PMC2917024	1	1	2	1	x
								114	PubMed [citation] PMID: 20388854, PMCID: PMC2862133	1	1	17	1	X
								114	PubMed [citation] PMID: 20388854, PMCID: PMC2862133	2	53	17	1	X
								115	PubMed [citation] PMID: 20488542	1	1	1	1	x
								116	PubMed [citation] PMID: 20509143, PMCID: PMC2939957	1	1	16	1	SQ
								116	PubMed [citation] PMID: 20509143, PMCID: PMC2939957	2	1	16	1	SQ
								116	PubMed [citation] PMID: 20509143, PMCID: PMC2939957	3	1	16	1	SQ
								117	PubMed [citation] PMID: 21036696	1	1	17	1	x
								117	PubMed [citation] PMID: 21036696	2	2	17	1	x
								117	PubMed [citation] PMID: 21036696	3	5	17	1	x
								118	PubMed [citation] PMID: 20503408, PMCID: PMC4548985	1	52	16	1	x
								118	PubMed [citation] PMID: 20503408, PMCID: PMC4548985	2	54	16	1	x
								118	PubMed [citation] PMID: 20503408, PMCID: PMC4548985	3	49	16	1	x
								119	PubMed [citation] PMID: 19538464, PMCID: PMC3829031	1	1	2	1	SQ
								120	PubMed [citation] PMID: 21106094, PMCID: PMC3002355	1	2	x	1	x
								120	PubMed [citation] PMID: 21106094, PMCID: PMC3002355	2	59	x	1	x
								121	PubMed [citation] PMID: 20525379, PMCID: PMC2917027	1	2	x	1	x
								121	PubMed [citation] PMID: 20525379, PMCID: PMC2917027	2	3	x	1	x
								121	PubMed [citation] PMID: 20525379, PMCID: PMC2917027	3	59	x	1	x
								122	PubMed [citation] PMID: 20692698	1	1	1	1	SQ
								122	PubMed [citation] PMID: 20692698	2	1	1	1	SQ
								122	PubMed [citation] PMID: 20692698	3	1	1	1	SQ
								122	PubMed [citation] PMID: 20692698	4	1	1	1	SQ
								123	PubMed [citation] PMID: 20237849	1	39	1	5	SQ
								124	PubMed [citation] PMID: 20605053	1	1	1	1	x
								124	PubMed [citation] PMID: 20605053	2	3	1	1	x
								124	PubMed [citation] PMID: 20605053	3	28	1	1	x
								124	PubMed [citation] PMID: 20605053	4	28	1	1	x
								124	PubMed [citation] PMID: 20605053	5	3	1	1	x
								124	PubMed [citation] PMID: 20605053	6	1	1	1	x
								125	PubMed [citation] PMID: 21297224, PMCID: PMC3058877	1	7	1	8	1000
								125	PubMed [citation] PMID: 21297224, PMCID: PMC3058877	2	32	1	8	1000
								126	PubMed [citation] PMID: 20802523, PMCID: PMC3076082	1	6	x	1	x
								126	PubMed [citation] PMID: 20802523, PMCID: PMC3076082	2	8	x	1	x
								126	PubMed [citation] PMID: 20802523, PMCID: PMC3076082	3	9	x	1	x
								127	PubMed [citation] PMID: 20159363, PMCID: PMC2892870	1	1	4	1	147
								127	PubMed [citation] PMID: 20159363, PMCID: PMC2892870	2	48	4	1	115
								128	PubMed [citation] PMID: 21045149, PMCID: PMC2982898	1	45	2	1	50
								128	PubMed [citation] PMID: 21045149, PMCID: PMC2982898	2	1	1	1	SQ
								128	PubMed [citation] PMID: 21045149, PMCID: PMC2982898	3	2	1	1	SQ
								129	PubMed [citation] PMID: 20694216	1	39	1	5	x
								130	PubMed [citation] PMID: 19947922	1	1	2	1	500
								131	PubMed [citation] PMID: 20957996, PMCID: PMC2997904	1	1	4	7	350
								132	PubMed [citation] PMID: 20414974, PMCID: PMC3837613	1	6	1	3	SQ
								133	PubMed [citation] PMID: 20727204, PMCID: PMC2939568	1	1	1	1	x
								133	PubMed [citation] PMID: 20727204, PMCID: PMC2939568	2	3	1	1	x
								133	PubMed [citation] PMID: 20727204, PMCID: PMC2939568	3	1	1	1	x
								133	PubMed [citation] PMID: 20727204, PMCID: PMC2939568	4	3	1	1	x
								133	PubMed [citation] PMID: 20727204, PMCID: PMC2939568	5	1	1	1	x
								133	PubMed [citation] PMID: 20727204, PMCID: PMC2939568	6	3	1	1	x
								133	PubMed [citation] PMID: 20727204, PMCID: PMC2939568	7	1	1	1	x
								133	PubMed [citation] PMID: 20727204, PMCID: PMC2939568	8	3	1	1	x
								134	PubMed [citation] PMID: 20222827	1	27	16	1	SQ
								134	PubMed [citation] PMID: 20222827	2	27	16	1	SQ
								134	PubMed [citation] PMID: 20222827	3	27	16	1	SQ
								135	PubMed [citation] PMID: 20234191, PMCID: PMC2933317	1	6	1	1	SQ
								136	PubMed [citation] PMID: 20838375	1	32	4	8	40
								137		1	50	1	2	sq
								138	PubMed [citation] PMID: 20876208, PMCID: PMC3005422	1	1	3	1	x
								139	PubMed [citation] PMID: 21888505, PMCID: PMC3201987	1	52	6	7	x
								140	PubMed [citation] PMID: 21951283	1	0	17	1	x
								141	PubMed [citation] PMID: 21629247, PMCID: PMC3142797	1	1	4	7	SQ
								142	PubMed [citation] PMID: 21908556, PMCID: PMC3206184	1	1	3	7	SQ
								142	PubMed [citation] PMID: 21908556, PMCID: PMC3206184	2	3	3	7	SQ
								142	PubMed [citation] PMID: 21908556, PMCID: PMC3206184	3	19	3	7	SQ
								142	PubMed [citation] PMID: 21908556, PMCID: PMC3206184	4	23	3	7	SQ
								142	PubMed [citation] PMID: 21908556, PMCID: PMC3206184	5	25	3	7	SQ
								142	PubMed [citation] PMID: 21908556, PMCID: PMC3206184	6	22	3	7	SQ
								142	PubMed [citation] PMID: 21908556, PMCID: PMC3206184	7	21	3	7	SQ
								142	PubMed [citation] PMID: 21908556, PMCID: PMC3206184	8	1	3	7	SQ
								142	PubMed [citation] PMID: 21908556, PMCID: PMC3206184	9	3	3	7	SQ
								142	PubMed [citation] PMID: 21908556, PMCID: PMC3206184	10	19	3	7	SQ
								142	PubMed [citation] PMID: 21908556, PMCID: PMC3206184	11	25	3	7	SQ
								142	PubMed [citation] PMID: 21908556, PMCID: PMC3206184	12	22	3	7	SQ
								142	PubMed [citation] PMID: 21908556, PMCID: PMC3206184	13	21	3	7	SQ
								143	PubMed [citation] PMID: 22034518, PMCID: PMC3283087	1	58	2	8	1000
								143	PubMed [citation] PMID: 22034518, PMCID: PMC3283087	2	12	2	8	1000
								143	PubMed [citation] PMID: 22034518, PMCID: PMC3283087	3	41	2	8	1000
								144	PubMed [citation] PMID: 22171782, PMCID: PMC3258268	1	3	3	1	x
								145	PubMed [citation] PMID: 21917150, PMCID: PMC3181206	1	1	x	1	800
								146	PubMed [citation] PMID: 21667024	1	1	3	1	x
								146	PubMed [citation] PMID: 21667024	2	2	3	1	x
								146	PubMed [citation] PMID: 21667024	3	1	3	1	x
								146	PubMed [citation] PMID: 21667024	4	2	3	1	x
								147	PubMed [citation] PMID: 21384545	1	1	3	7	SQ
								148	PubMed [citation] PMID: 22132214, PMCID: PMC3223228	1	1	7	1	SQ
								148	PubMed [citation] PMID: 22132214, PMCID: PMC3223228	2	2	7	1	SQ
								148	PubMed [citation] PMID: 22132214, PMCID: PMC3223228	3	51	7	1	SQ
								149	PubMed [citation] PMID: 21723082	1	1	1	1	x
								150	PubMed [citation] PMID: 21411140	1	46	5	7	SQ
								151	PubMed [citation] PMID: 21584491	1	5	18	3	850
								152	PubMed [citation] PMID: 21882900	1	1	1	1	300
								153	PubMed [citation] PMID: 21345798, PMCID: PMC3077582	1	42	1	2	200
								154	PubMed [citation] PMID: 21297102	1	2	3	1	500
								155	PubMed [citation] PMID: 22126742, PMCID: PMC3308576	1	3	x	3	x
								155	PubMed [citation] PMID: 22126742, PMCID: PMC3308576	2	2	x	3	x
								156	PubMed [citation] PMID: 21494847	1	1	2	1	x
								157	PubMed [citation] PMID: 21915190, PMCID: PMC3171896	1	6	3	1	x
								157	PubMed [citation] PMID: 21915190, PMCID: PMC3171896	2	6	3	7	x
								157	PubMed [citation] PMID: 21915190, PMCID: PMC3171896	3	6	3	1	x
								157	PubMed [citation] PMID: 21915190, PMCID: PMC3171896	4	50	3	1	x
								157	PubMed [citation] PMID: 21915190, PMCID: PMC3171896	5	6	x	1	x
								157	PubMed [citation] PMID: 21915190, PMCID: PMC3171896	6	50	x	1	x
								158	PubMed [citation] PMID: 21880978, PMCID: PMC4276309	1	53	6	2	400
								159	PubMed [citation] PMID: 21306774	1	1	3	2	200
								160	PubMed [citation] PMID: 20838375	1	32	4	8	40
								161	PubMed [citation] PMID: 20876208, PMCID: PMC3005422	1	1	3	1	x
								162		1	1	2	1	x
								163	PubMed [citation] PMID: 21584665	1	1	2	1	SQ
								164	PubMed [citation] PMID: 22123295	1	1	19	1	150
								165	PubMed [citation] PMID: 21553120	1	1	2	1	SQ
								166	PubMed [citation] PMID: 22108532	1	1	2	8	x
								167	PubMed [citation] PMID: 22018386	1	6	x	6	500
								167	PubMed [citation] PMID: 22018386	2	2	x	6	500
								167	PubMed [citation] PMID: 22018386	3	45	x	6	500
								167	PubMed [citation] PMID: 22018386	4	46	x	6	500
								168	PubMed [citation] PMID: 21537887, PMCID: PMC3388256	1	2	9	1	x
								169	PubMed [citation] PMID: 22136714	1	1	3	2	200
								170	PubMed [citation] PMID: 22207173	1	48	19	1	x
								171	PubMed [citation] PMID: 22363483, PMCID: PMC3282728	1	2	21	1	SQ
								172	PubMed [citation] PMID: 22262729	1	1	1	7	SQ
								172	PubMed [citation] PMID: 22262729	2	1	1	7	SQ
								172	PubMed [citation] PMID: 22262729	3	1	1	3	SQ
								172	PubMed [citation] PMID: 22262729	4	1	1	3	SQ
								173	PubMed [citation] PMID: 22992387, PMCID: PMC4053103	1	48	25	1	SQ
								174	PubMed [citation] PMID: 23042145, PMCID: PMC3583871	1	48	17	1	SQ
								175	PubMed [citation] PMID: 22219179	1	1	1	1	x
								175	PubMed [citation] PMID: 22219179	2	2	1	1	x
								175	PubMed [citation] PMID: 22219179	3	45	2	1	x
								176	PubMed [citation] PMID: 22752669	1	48	2	1	SQ
								176	PubMed [citation] PMID: 22752669	2	1	2	1	SQ
								176	PubMed [citation] PMID: 22752669	3	2	2	1	SQ
								177	PubMed [citation] PMID: 22217342, PMCID: PMC3262753	1	1	2	x	SQ
								178	PubMed [citation] PMID: 22961641, PMCID: PMC4545658	1	53	23	1	X
								178	PubMed [citation] PMID: 22961641, PMCID: PMC4545658	2	2	23	1	X
								179	PubMed [citation] PMID: 23216744, PMCID: PMC4053140	1	1	2	1	SQ
								180	PubMed [citation] PMID: 23062209, PMCID: PMC4053109	1	5	1	x	x
								181	PubMed [citation] PMID: 22919124, PMCID: PMC3418687	1	1	3	1	SQ
								182	PubMed [citation] PMID: 21584665	1	1	2	1	SQ
								183		1	78	2	1	x
								183		2	78	2	1	x
								184	PubMed [citation] PMID: 22265415, PMCID: PMC3511889	1	2	1	1	SQ
								184	PubMed [citation] PMID: 22265415, PMCID: PMC3511889	2	2	1	1	SQ
								184	PubMed [citation] PMID: 22265415, PMCID: PMC3511889	3	42	1	1	SQ
								184	PubMed [citation] PMID: 22265415, PMCID: PMC3511889	4	42	1	1	SQ
								185	PubMed [citation] PMID: 22123295	1	1	19	1	150
								186	PubMed [citation] PMID: 23091114, PMCID: PMC3593096	1	1	17	1	x
								187	PubMed [citation] PMID: 22997041	1	45	2	1	X
								188	PubMed [citation] PMID: 23285151, PMCID: PMC3527578	1	1	2	1	200
								188	PubMed [citation] PMID: 23285151, PMCID: PMC3527578	2	1	2	1	200
								188	PubMed [citation] PMID: 23285151, PMCID: PMC3527578	3	1	2	1	200
								189	PubMed [citation] PMID: 22972973, PMCID: PMC3474031	1	1	4	1	300
								190	PubMed [citation] PMID: 22429980	1	5	10	1	X
								190	PubMed [citation] PMID: 22429980	2	5	10	1	X
								191	PubMed [citation] PMID: 21553120	1	1	2	1	SQ
								192	PubMed [citation] PMID: 22108532	1	1	2	8	x
								193	PubMed [citation] PMID: 22018386	1	6	x	6	500
								193	PubMed [citation] PMID: 22018386	2	2	x	6	500
								193	PubMed [citation] PMID: 22018386	3	45	x	6	500
								193	PubMed [citation] PMID: 22018386	4	46	x	6	500
								194	PubMed [citation] PMID: 22476538	1	2	2	1	90
								195	PubMed [citation] PMID: 22489015, PMCID: PMC3413333	1	53	2	1	X
								195	PubMed [citation] PMID: 22489015, PMCID: PMC3413333	2	1	2	1	X
								195	PubMed [citation] PMID: 22489015, PMCID: PMC3413333	3	3	2	1	X
								196	PubMed [citation] PMID: 22492965, PMCID: PMC3340023	1	48	2	1	SQ
								197	PubMed [citation] PMID: 21537887, PMCID: PMC3388256	1	2	9	1	x
								198	PubMed [citation] PMID: 22992472, PMCID: PMC3515853	1	12	24	1	SQ
								198	PubMed [citation] PMID: 22992472, PMCID: PMC3515853	2	1	24	1	SQ
								199	PubMed [citation] PMID: 23112172, PMCID: PMC3503214	1	1	16	x	SQ
								199	PubMed [citation] PMID: 23112172, PMCID: PMC3503214	2	52	16	x	SQ
								199	PubMed [citation] PMID: 23112172, PMCID: PMC3503214	3	40	16	x	SQ
								200	PubMed [citation] PMID: 22252323, PMCID: PMC3295017	1	1	1	1	SQ
								200	PubMed [citation] PMID: 22252323, PMCID: PMC3295017	2	2	1	1	SQ
								200	PubMed [citation] PMID: 22252323, PMCID: PMC3295017	3	51	10	1	SQ
								201	PubMed [citation] PMID: 22136714	1	1	3	2	200
								202	PubMed [citation] PMID: 22353783, PMCID: PMC3496153	1	2	1	1	X
								202	PubMed [citation] PMID: 22353783, PMCID: PMC3496153	2	1	1	1	X
								203	PubMed [citation] PMID: 22610818	1	52	6	3	SQ
								204	PubMed [citation] PMID: 22476848, PMCID: PMC3706105	1	1	17	1	SQ
								204	PubMed [citation] PMID: 22476848, PMCID: PMC3706105	2	2	22	1	SQ
								205	PubMed [citation] PMID: 22970274, PMCID: PMC3435305	1	1	1	1	SQ
								206	PubMed [citation] PMID: 22540892, PMCID: PMC3370420	1	1	1	1	SQ
								207	PubMed [citation] PMID: 22638108	1	32	16	1	SQ
								208	PubMed [citation] PMID: 22367166	1	1	4	1	SQ
								209	PubMed [citation] PMID: 23049696, PMCID: PMC3462209	1	45	2	1	x
								209	PubMed [citation] PMID: 23049696, PMCID: PMC3462209	2	34	2	1	x
								210		1	1	2	1	x
								211	PubMed [citation] PMID: 22207173	1	48	19	1	x
								212	PubMed [citation] PMID: 22885184	1	2	22	1	SQ
								212	PubMed [citation] PMID: 22885184	2	5	22	1	SQ
								213	PubMed [citation] PMID: 22547109, PMCID: PMC4545650	1	54	4	1	SQ
								213	PubMed [citation] PMID: 22547109, PMCID: PMC4545650	2	52	4	1	SQ
								214	PubMed [citation] PMID: 22353783, PMCID: PMC3496153	1	2	1	1	X
								214	PubMed [citation] PMID: 22353783, PMCID: PMC3496153	2	1	1	1	X
								215	PubMed [citation] PMID: 23013450, PMCID: PMC3566656	1	6	2	1	SQ
								215	PubMed [citation] PMID: 23013450, PMCID: PMC3566656	2	1	2	1	SQ
								216	PubMed [citation] PMID: 23074284	1	1	1	1	SQ
								217	PubMed [citation] PMID: 23196063	1	1	19	x	x
								217	PubMed [citation] PMID: 23196063	2	41	19	x	x
								218	PubMed [citation] PMID: 23041621	1	52	19	1	x
								218	PubMed [citation] PMID: 23041621	2	52	19	1	x
								218	PubMed [citation] PMID: 23041621	3	52	19	1	x
								219	PubMed [citation] PMID: 23195224	1	1	1	1	863
								219	PubMed [citation] PMID: 23195224	2	65	1	2	SQ
								220	PubMed [citation] PMID: 23208102	1	2	1	4	SQ
								220	PubMed [citation] PMID: 23208102	2	34	1	4	SQ
								221	PubMed [citation] PMID: 23292314	1	1	2	8	SQ
								221	PubMed [citation] PMID: 23292314	2	51	2	8	SQ
								221	PubMed [citation] PMID: 23292314	3	39	2	8	SQ
								221	PubMed [citation] PMID: 23292314	4	40	2	8	SQ
								221	PubMed [citation] PMID: 23292314	5	42	2	8	SQ
								221	PubMed [citation] PMID: 23292314	6	1	2	8	SQ
								221	PubMed [citation] PMID: 23292314	7	51	2	8	SQ
								221	PubMed [citation] PMID: 23292314	8	39	2	8	SQ
								221	PubMed [citation] PMID: 23292314	9	40	2	8	SQ
								222	PubMed [citation] PMID: 23093227, PMCID: PMC3593529	1	1	4	1	x
								223	PubMed [citation] PMID: 22907275	1	64	2	1	SQ
								223	PubMed [citation] PMID: 22907275	2	6	2	1	SQ
								223	PubMed [citation] PMID: 22907275	3	45	2	1	SQ
								224	PubMed [citation] PMID: 22580607	1	32	4	1	SQ
								225	PubMed [citation] PMID: 23241166	1	3	3	1	SQ
								226	PubMed [citation] PMID: 23233311	1	1	1	3	x
								227	PubMed [citation] PMID: 23149820, PMCID: PMC4868141	1	48	1	1	SQ
								227	PubMed [citation] PMID: 23149820, PMCID: PMC4868141	2	1	1	1	SQ
								228	PubMed [citation] PMID: 24131276	1	1	1	1	sq
								229	PubMed [citation] PMID: 23760857	1	6	x	1	x
								230	PubMed [citation] PMID: 23936067, PMCID: PMC3723858	1	6	2	1	x
								231		1	2	2	1	x
								231		2	3	2	1	x
								231		3	1	2	1	x
								232		1	0	1	2	sq
								233	PubMed [citation] PMID: 23515914	1	1	19	1	200
								234	PubMed [citation] PMID: 23013450, PMCID: PMC3566656	1	6	2	1	SQ
								234	PubMed [citation] PMID: 23013450, PMCID: PMC3566656	2	1	2	1	SQ
								235	PubMed [citation] PMID: 23074284	1	1	1	1	SQ
								236	PubMed [citation] PMID: 24013655, PMCID: PMC3754994	1	52	4	1	x
								236	PubMed [citation] PMID: 24013655, PMCID: PMC3754994	2	53	4	1	x
								237	PubMed [citation] PMID: 24209831, PMCID: PMC3829110	1	51	2	1	x
								238	PubMed [citation] PMID: 23547842, PMCID: PMC3677708	1	1	19	1	400
								239	PubMed [citation] PMID: 23741069	1	1	1	1	x
								239	PubMed [citation] PMID: 23741069	2	2	1	1	x
								239	PubMed [citation] PMID: 23741069	3	59	3	1	x
								240	PubMed [citation] PMID: 23992604, PMCID: PMC3788036	1	1	2	1	x
								240	PubMed [citation] PMID: 23992604, PMCID: PMC3788036	2	3	2	1	x
								241	PubMed [citation] PMID: 24258256	1	1	2	1	sq
								241	PubMed [citation] PMID: 24258256	2	66	2	1	sq
								242	PubMed [citation] PMID: 23196063	1	1	19	x	x
								242	PubMed [citation] PMID: 23196063	2	41	19	x	x
								243	PubMed [citation] PMID: 23503627	1	1	4	1	sq
								243	PubMed [citation] PMID: 23503627	2	2	4	1	sq
								244	PubMed [citation] PMID: 23041621	1	52	19	1	x
								244	PubMed [citation] PMID: 23041621	2	52	19	1	x
								244	PubMed [citation] PMID: 23041621	3	52	19	1	x
								245	PubMed [citation] PMID: 23195224	1	1	1	1	863
								245	PubMed [citation] PMID: 23195224	2	65	1	2	SQ
								246	PubMed [citation] PMID: 23208102	1	2	1	4	SQ
								246	PubMed [citation] PMID: 23208102	2	34	1	4	SQ
								247	PubMed [citation] PMID: 23292314	1	1	2	8	SQ
								247	PubMed [citation] PMID: 23292314	2	51	2	8	SQ
								247	PubMed [citation] PMID: 23292314	3	39	2	8	SQ
								247	PubMed [citation] PMID: 23292314	4	40	2	8	SQ
								247	PubMed [citation] PMID: 23292314	5	42	2	8	SQ
								247	PubMed [citation] PMID: 23292314	6	1	2	8	SQ
								247	PubMed [citation] PMID: 23292314	7	51	2	8	SQ
								247	PubMed [citation] PMID: 23292314	8	39	2	8	SQ
								247	PubMed [citation] PMID: 23292314	9	40	2	8	SQ
								248	PubMed [citation] PMID: 23545254, PMCID: PMC3662800	1	2	19	1	sq
								249	PubMed [citation] PMID: 23435308	1	1	x	2	SQ
								249	PubMed [citation] PMID: 23435308	2	2	x	2	SQ
								249	PubMed [citation] PMID: 23435308	3	1	x	2	SQ
								249	PubMed [citation] PMID: 23435308	4	2	x	2	SQ
								249	PubMed [citation] PMID: 23435308	5	1	x	1	SQ
								249	PubMed [citation] PMID: 23435308	6	2	x	1	SQ
								249	PubMed [citation] PMID: 23435308	7	37	x	1	SQ
								249	PubMed [citation] PMID: 23435308	8	1	x	1	SQ
								249	PubMed [citation] PMID: 23435308	9	2	x	1	SQ
								249	PubMed [citation] PMID: 23435308	10	51	x	1	SQ
								249	PubMed [citation] PMID: 23435308	11	40	x	1	SQ
								249	PubMed [citation] PMID: 23435308	12	42	x	1	SQ
								249	PubMed [citation] PMID: 23435308	13	24	x	1	SQ
								250	PubMed [citation] PMID: 23628321	1	1	3	1	55
								250	PubMed [citation] PMID: 23628321	2	1	3	2	230
								251	PubMed [citation] PMID: 24124614, PMCID: PMC3790762	1	1	1	1	sq
								251	PubMed [citation] PMID: 24124614, PMCID: PMC3790762	2	3	1	1	sq
								251	PubMed [citation] PMID: 24124614, PMCID: PMC3790762	3	40	1	1	sq
								251	PubMed [citation] PMID: 24124614, PMCID: PMC3790762	4	30	1	1	sq
								251	PubMed [citation] PMID: 24124614, PMCID: PMC3790762	5	51	1	1	sq
								251	PubMed [citation] PMID: 24124614, PMCID: PMC3790762	6	2	1	1	sq
								251	PubMed [citation] PMID: 24124614, PMCID: PMC3790762	7	39	1	1	sq
								251	PubMed [citation] PMID: 24124614, PMCID: PMC3790762	8	42	1	1	sq
								251	PubMed [citation] PMID: 24124614, PMCID: PMC3790762	9	24	1	1	sq
								251	PubMed [citation] PMID: 24124614, PMCID: PMC3790762	10	22	1	1	sq
								251	PubMed [citation] PMID: 24124614, PMCID: PMC3790762	11	5	1	1	sq
								252	PubMed [citation] PMID: 23939832, PMCID: PMC4030585	1	1	x	7	x
								253	PubMed [citation] PMID: 24715954, PMCID: PMC3976108	1	5	27	1	SQ
								253	PubMed [citation] PMID: 24715954, PMCID: PMC3976108	2	47	1	1	SQ
								254	PubMed [citation] PMID: 23679865	1	2	2	1	sq
								255	PubMed [citation] PMID: 23093227, PMCID: PMC3593529	1	1	4	1	x
								256	PubMed [citation] PMID: 24222909, PMCID: PMC3816214	1	1	2	1	sq
								256	PubMed [citation] PMID: 24222909, PMCID: PMC3816214	2	53	2	1	sq
								257	PubMed [citation] PMID: 24555024, PMCID: PMC3869488	1	47	x	1	x
								258	PubMed [citation] PMID: 23750209, PMCID: PMC3672101	1	1	2	1	320
								258	PubMed [citation] PMID: 23750209, PMCID: PMC3672101	2	28	2	1	320
								258	PubMed [citation] PMID: 23750209, PMCID: PMC3672101	3	5	2	1	320
								258	PubMed [citation] PMID: 23750209, PMCID: PMC3672101	4	52	2	1	320
								258	PubMed [citation] PMID: 23750209, PMCID: PMC3672101	5	3	2	1	320
								258	PubMed [citation] PMID: 23750209, PMCID: PMC3672101	6	53	2	1	320
								258	PubMed [citation] PMID: 23750209, PMCID: PMC3672101	7	40	2	1	320
								258	PubMed [citation] PMID: 23750209, PMCID: PMC3672101	8	17	2	1	320
								258	PubMed [citation] PMID: 23750209, PMCID: PMC3672101	9	28	2	1	320
								258	PubMed [citation] PMID: 23750209, PMCID: PMC3672101	10	12	2	1	320
								258	PubMed [citation] PMID: 23750209, PMCID: PMC3672101	11	1	2	1	320
								258	PubMed [citation] PMID: 23750209, PMCID: PMC3672101	12	28	2	1	320
								258	PubMed [citation] PMID: 23750209, PMCID: PMC3672101	13	5	2	1	320
								258	PubMed [citation] PMID: 23750209, PMCID: PMC3672101	14	52	2	1	320
								258	PubMed [citation] PMID: 23750209, PMCID: PMC3672101	15	3	2	1	320
								258	PubMed [citation] PMID: 23750209, PMCID: PMC3672101	16	53	2	1	320
								258	PubMed [citation] PMID: 23750209, PMCID: PMC3672101	17	40	2	1	320
								258	PubMed [citation] PMID: 23750209, PMCID: PMC3672101	18	17	2	1	320
								258	PubMed [citation] PMID: 23750209, PMCID: PMC3672101	19	28	2	1	320
								258	PubMed [citation] PMID: 23750209, PMCID: PMC3672101	20	12	2	1	320
								259	PubMed [citation] PMID: 22907275	1	64	2	1	SQ
								259	PubMed [citation] PMID: 22907275	2	6	2	1	SQ
								259	PubMed [citation] PMID: 22907275	3	45	2	1	SQ
								260	PubMed [citation] PMID: 23299527, PMCID: PMC3593542	1	1	4	8	x
								261		1	1	1	8	sq
								262	PubMed [citation] PMID: 22580607	1	32	4	1	SQ
								263	PubMed [citation] PMID: 24058587, PMCID: PMC3776833	1	1	2	1	sq
								263	PubMed [citation] PMID: 24058587, PMCID: PMC3776833	2	2	2	1	x
								264	PubMed [citation] PMID: 23372803, PMCID: PMC3553003	1	2	1	1	x
								265	PubMed [citation] PMID: 23341935, PMCID: PMC3544824	1	1	2	1	SQ
								265	PubMed [citation] PMID: 23341935, PMCID: PMC3544824	2	51	2	1	SQ
								266	PubMed [citation] PMID: 23903958	1	53	6	2	sq
								266	PubMed [citation] PMID: 23903958	2	53	6	2	sq
								267	PubMed [citation] PMID: 23314174, PMCID: PMC3597559	1	1	19	1	SQ
								267	PubMed [citation] PMID: 23314174, PMCID: PMC3597559	2	1	19	1	SQ
								268	PubMed [citation] PMID: 23442930	1	1	2	1	SQ
								268	PubMed [citation] PMID: 23442930	2	1	2	1	SQ
								269		1	53	2	1	x
								269		2	4	2	1	x
								269		3	53	2	1	x
								269		4	4	2	1	x
								270	PubMed [citation] PMID: 24392029, PMCID: PMC3877388	1	1	1	7	sq
								271	PubMed [citation] PMID: 24294976, PMCID: PMC3850122	1	67	16	1	x
								272	PubMed [citation] PMID: 24627767, PMCID: PMC3938277	1	47	x	x	x
								272	PubMed [citation] PMID: 24627767, PMCID: PMC3938277	2	47	x	x	x
								273	PubMed [citation] PMID: 23527117, PMCID: PMC3601067	1	6	2	1	250
								273	PubMed [citation] PMID: 23527117, PMCID: PMC3601067	2	1	2	1	250
								273	PubMed [citation] PMID: 23527117, PMCID: PMC3601067	3	6	x	7	200
								273	PubMed [citation] PMID: 23527117, PMCID: PMC3601067	4	1	x	7	200
								274	PubMed [citation] PMID: 23517456, PMCID: PMC3664178	1	43	3	1	sq
								274	PubMed [citation] PMID: 23517456, PMCID: PMC3664178	2	43	3	1	sq
								275	PubMed [citation] PMID: 23331018	1	1	x	x	x
								276	PubMed [citation] PMID: 24036252	1	1	16	1	x
								277	PubMed [citation] PMID: 23543012	1	1	4	1	x
								277	PubMed [citation] PMID: 23543012	2	1	4	1	x
								278	PubMed [citation] PMID: 23241166	1	3	3	1	SQ
								279	PubMed [citation] PMID: 23567149	1	1	2	1	x
								280	PubMed [citation] PMID: 24053318, PMCID: PMC3848934	1	2	1	7	sq
								280	PubMed [citation] PMID: 24053318, PMCID: PMC3848934	2	5	1	7	sq
								280	PubMed [citation] PMID: 24053318, PMCID: PMC3848934	3	7	1	7	sq
								280	PubMed [citation] PMID: 24053318, PMCID: PMC3848934	4	3	1	7	sq
								281	PubMed [citation] PMID: 23233311	1	1	1	3	x
								282	PubMed [citation] PMID: 23372804, PMCID: PMC3556000	1	1	16	1	x
								283	PubMed [citation] PMID: 23294542, PMCID: PMC3672809	1	2	1	1	SQ
								283	PubMed [citation] PMID: 23294542, PMCID: PMC3672809	2	2	1	1	SQ
								284	PubMed [citation] PMID: 23149820, PMCID: PMC4868141	1	48	1	1	SQ
								284	PubMed [citation] PMID: 23149820, PMCID: PMC4868141	2	1	1	1	SQ
								285	PubMed [citation] PMID: 23900680, PMCID: PMC3994189	1	32	x	1	x
								286	PubMed [citation] PMID: 24371229, PMCID: PMC3990412	1	4	1	1	sq
								286	PubMed [citation] PMID: 24371229, PMCID: PMC3990412	2	27	16	1	sq
								287	PubMed [citation] PMID: 23982874	1	1	1	1	x
								287	PubMed [citation] PMID: 23982874	2	53	6	1	x
								288	PubMed [citation] PMID: 24077280, PMCID: PMC4139469	1	50	1	2	sq
								288	PubMed [citation] PMID: 24077280, PMCID: PMC4139469	2	50	1	7	sq
								289	PubMed [citation] PMID: 24360576, PMCID: PMC3923358	1	2	1	1	880
								289	PubMed [citation] PMID: 24360576, PMCID: PMC3923358	2	2	1	7	880
								290	PubMed [citation] PMID: 24335962, PMCID: PMC3946502	1	2	1	1	sq
								291	PubMed [citation] PMID: 23474754, PMCID: PMC4425414	1	2	19	1	SQ
								291	PubMed [citation] PMID: 23474754, PMCID: PMC4425414	2	52	19	1	SQ
								292	PubMed [citation] PMID: 24480745	1	1	2	1	50
								293		1	1	19	1	x
								294	PubMed [citation] PMID: 24337682	1	2	16	1	x
								295	PubMed [citation] PMID: 24352538	1	1	4	1	x
								296	PubMed [citation] PMID: 23975425, PMCID: PMC4051865	1	48	2	1	sq
								297	PubMed [citation] PMID: 24281828, PMCID: PMC3889836	1	2	19	1	x
								297	PubMed [citation] PMID: 24281828, PMCID: PMC3889836	2	1	19	1	x
								297	PubMed [citation] PMID: 24281828, PMCID: PMC3889836	3	51	19	1	x
								297	PubMed [citation] PMID: 24281828, PMCID: PMC3889836	4	45	19	1	x
								297	PubMed [citation] PMID: 24281828, PMCID: PMC3889836	5	51	19	1	x
								298	PubMed [citation] PMID: 23900680, PMCID: PMC3994189	1	32	x	1	x
								299	PubMed [citation] PMID: 24604522	1	1	16	1	x
								299	PubMed [citation] PMID: 24604522	2	34	16	1	x
								300	PubMed [citation] PMID: 24371229, PMCID: PMC3990412	1	4	1	1	sq
								300	PubMed [citation] PMID: 24371229, PMCID: PMC3990412	2	27	16	1	sq
								301	PubMed [citation] PMID: 25277186, PMCID: PMC4202137	1	1	2	1	x
								301	PubMed [citation] PMID: 25277186, PMCID: PMC4202137	2	3	2	1	x
								302	PubMed [citation] PMID: 24919815, PMCID: PMC4150841	1	2	3	1	sq
								302	PubMed [citation] PMID: 24919815, PMCID: PMC4150841	2	2	3	1	sq
								302	PubMed [citation] PMID: 24919815, PMCID: PMC4150841	3	1	3	1	sq
								303	PubMed [citation] PMID: 24770886, PMCID: PMC4058032	1	1	1	1	sq
								303	PubMed [citation] PMID: 24770886, PMCID: PMC4058032	2	42	1	1	sq
								303	PubMed [citation] PMID: 24770886, PMCID: PMC4058032	3	51	10	1	sq
								304	PubMed [citation] PMID: 25270048, PMCID: PMC4180823	1	53	1	4	200
								304	PubMed [citation] PMID: 25270048, PMCID: PMC4180823	2	2	1	4	200
								304	PubMed [citation] PMID: 25270048, PMCID: PMC4180823	3	53	1	4	200
								304	PubMed [citation] PMID: 25270048, PMCID: PMC4180823	4	2	1	4	200
								305	PubMed [citation] PMID: 25220592, PMCID: PMC4234874	1	68	x	1	sq
								306	PubMed [citation] PMID: 23982874	1	1	1	1	x
								306	PubMed [citation] PMID: 23982874	2	53	6	1	x
								307	PubMed [citation] PMID: 24237220, PMCID: PMC4049463	1	43	3	7	sq
								307	PubMed [citation] PMID: 24237220, PMCID: PMC4049463	2	43	3	7	sq
								308	PubMed [citation] PMID: 24633350	1	1	2	1	x
								309	PubMed [citation] PMID: 24382894, PMCID: PMC5546412	1	2	9	7	sq
								309	PubMed [citation] PMID: 24382894, PMCID: PMC5546412	2	24	3	7	sq
								310	PubMed [citation] PMID: 24077280, PMCID: PMC4139469	1	50	1	2	sq
								310	PubMed [citation] PMID: 24077280, PMCID: PMC4139469	2	50	1	7	sq
								311	PubMed [citation] PMID: 25253780, PMCID: PMC4258404	1	2	1	1	x
								311	PubMed [citation] PMID: 25253780, PMCID: PMC4258404	2	23	1	1	x
								311	PubMed [citation] PMID: 25253780, PMCID: PMC4258404	3	1	1	1	x
								311	PubMed [citation] PMID: 25253780, PMCID: PMC4258404	4	5	1	1	x
								311	PubMed [citation] PMID: 25253780, PMCID: PMC4258404	5	48	2	1	x
								312		1	1	1	x	sq
								313	PubMed [citation] PMID: 24797878, PMCID: PMC4059508	1	1	3	1	sq
								314	PubMed [citation] PMID: 24360576, PMCID: PMC3923358	1	2	1	1	880
								314	PubMed [citation] PMID: 24360576, PMCID: PMC3923358	2	2	1	7	880
								315	PubMed [citation] PMID: 25343626, PMCID: PMC4208846	1	12	24	1	sq
								315	PubMed [citation] PMID: 25343626, PMCID: PMC4208846	2	1	24	1	sq
								316	PubMed [citation] PMID: 25403352, PMCID: PMC4235287	1	1	22	1	sq
								317	PubMed [citation] PMID: 24810913, PMCID: PMC4014501	1	2	1	7	sq
								317	PubMed [citation] PMID: 24810913, PMCID: PMC4014501	2	2	1	7	sq
								318	PubMed [citation] PMID: 24335962, PMCID: PMC3946502	1	2	1	1	sq
								319	PubMed [citation] PMID: 24553345, PMCID: PMC3975656	1	28	1	1	x
								319	PubMed [citation] PMID: 24553345, PMCID: PMC3975656	2	28	1	7	x
								320	PubMed [citation] PMID: 24984013	1	1	2	1	600
								321	PubMed [citation] PMID: 24784865	1	3	3	1	150
								322	PubMed [citation] PMID: 24440856	1	1	1	1	770
								323	PubMed [citation] PMID: 24833589, PMCID: PMC4073823	1	63	4	1	x
								323	PubMed [citation] PMID: 24833589, PMCID: PMC4073823	2	54	4	1	x
								323	PubMed [citation] PMID: 24833589, PMCID: PMC4073823	3	52	4	1	x
								323	PubMed [citation] PMID: 24833589, PMCID: PMC4073823	4	1	4	1	x
								323	PubMed [citation] PMID: 24833589, PMCID: PMC4073823	5	51	4	1	x
								323	PubMed [citation] PMID: 24833589, PMCID: PMC4073823	6	53	4	1	x
								324	PubMed [citation] PMID: 25269858, PMCID: PMC4190447	1	52	2	1	x
								325	PubMed [citation] PMID: 24781882, PMCID: PMC4415162	1	2	1	1	213
								325	PubMed [citation] PMID: 24781882, PMCID: PMC4415162	2	27	16	1	x
								326	PubMed [citation] PMID: 23474754, PMCID: PMC4425414	1	2	19	1	SQ
								326	PubMed [citation] PMID: 23474754, PMCID: PMC4425414	2	52	19	1	SQ
								327	PubMed [citation] PMID: 24480745	1	1	2	1	50
								328	PubMed [citation] PMID: 24596682, PMCID: PMC3941083	1	3	1	1	sq
								329	PubMed [citation] PMID: 24337682	1	2	16	1	x
								330	PubMed [citation] PMID: 25472619, PMCID: PMC4289278	1	1	2	1	sq
								330	PubMed [citation] PMID: 25472619, PMCID: PMC4289278	2	6	2	1	sq
								331	PubMed [citation] PMID: 25252914	1	1	1	7	sq
								332	PubMed [citation] PMID: 25247711, PMCID: PMC4172726	1	5	3	1	sq
								332	PubMed [citation] PMID: 25247711, PMCID: PMC4172726	2	5	3	1	sq
								333	PubMed [citation] PMID: 24352538	1	1	4	1	x
								334	PubMed [citation] PMID: 24652949	1	3	1	2	200
								335	PubMed [citation] PMID: 25216750, PMCID: PMC4176869	1	24	17	1	x
								336	PubMed [citation] PMID: 23975425, PMCID: PMC4051865	1	48	2	1	sq
								337	PubMed [citation] PMID: 24490589, PMCID: PMC4026369	1	1	24	1	sq
								338	PubMed [citation] PMID: 24281828, PMCID: PMC3889836	1	2	19	1	x
								338	PubMed [citation] PMID: 24281828, PMCID: PMC3889836	2	1	19	1	x
								338	PubMed [citation] PMID: 24281828, PMCID: PMC3889836	3	51	19	1	x
								338	PubMed [citation] PMID: 24281828, PMCID: PMC3889836	4	45	19	1	x
								338	PubMed [citation] PMID: 24281828, PMCID: PMC3889836	5	51	19	1	x
								339	PubMed [citation] PMID: 24985072, PMCID: PMC4095685	1	53	2	1	sq
								340	PubMed [citation] PMID: 24899685	1	52	2	1	sq
								340	PubMed [citation] PMID: 24899685	2	1	2	1	sq
								341	PubMed [citation] PMID: 25337193, PMCID: PMC4203164	1	1	1	3	sq
								342	PubMed [citation] PMID: 24469725	1	6	3	7	1000
								343	PubMed [citation] PMID: 24912818	1	39	1	1	sq
								344	PubMed [citation] PMID: 25365225, PMCID: PMC4348940	1	42	x	5	x
								345	PubMed [citation] PMID: 24676587	1	48	2	1	x
								345	PubMed [citation] PMID: 24676587	2	48	1	1	x
								346	PubMed [citation] PMID: 24891218	1	2	16	1	sq
								346	PubMed [citation] PMID: 24891218	2	53	16	1	sq
								347	PubMed [citation] PMID: 23307775	1	1	1	9	SQ
								348	PubMed [citation] PMID: 25445694	1	2	2	1	x
								349		1	2	x	1	x
								350	PubMed [citation] PMID: 25445787	1	69	3	1	x
								351	PubMed [citation] PMID: 25240596	1	59	1	1	sq
								352	PubMed [citation] PMID: 25257585	1	1	1	1	sq
								353	PubMed [citation] PMID: 25422154	1	2	2	1	sq
								353	PubMed [citation] PMID: 25422154	2	1	2	1	sq
								353	PubMed [citation] PMID: 25422154	3	51	2	1	sq
								354	PubMed [citation] PMID: 24681959, PMCID: PMC4182178	1	53	16	1	x
								354	PubMed [citation] PMID: 24681959, PMCID: PMC4182178	2	53	16	1	x
								355	PubMed [citation] PMID: 25537642	1	1	1	1	x
								355	PubMed [citation] PMID: 25537642	2	2	1	1	x
								355	PubMed [citation] PMID: 25537642	3	42	1	1	x
								355	PubMed [citation] PMID: 25537642	4	3	1	1	x
								356	PubMed [citation] PMID: 26298189	1	2	19	1	x
								356	PubMed [citation] PMID: 26298189	2	42	19	1	x
								357	PubMed [citation] PMID: 25867381	1	1	2	1	sq
								357	PubMed [citation] PMID: 25867381	2	1	2	1	sq
								358	PubMed [citation] PMID: 26185996, PMCID: PMC4506091	1	1	2	1	400
								358	PubMed [citation] PMID: 26185996, PMCID: PMC4506091	2	2	2	1	400
								359	PubMed [citation] PMID: 26408255, PMCID: PMC4674483	1	2	1	1	300
								359	PubMed [citation] PMID: 26408255, PMCID: PMC4674483	2	3	1	1	300
								360	PubMed [citation] PMID: 25871398, PMCID: PMC4496355	1	1	3	1	650
								360	PubMed [citation] PMID: 25871398, PMCID: PMC4496355	2	14	x	1	x
								361	PubMed [citation] PMID: 25867607, PMCID: PMC4401367	1	1	2	1	sq
								361	PubMed [citation] PMID: 25867607, PMCID: PMC4401367	2	2	2	1	sq
								362	PubMed [citation] PMID: 25612232	1	2	1	2	x
								363	PubMed [citation] PMID: 25900329, PMCID: PMC4439309	1	5	3	7	280
								364	PubMed [citation] PMID: 26077637	1	10	30	1	sq
								365	PubMed [citation] PMID: 25867965, PMCID: PMC4394754	1	1	3	1	x
								365	PubMed [citation] PMID: 25867965, PMCID: PMC4394754	2	3	3	1	x
								366	PubMed [citation] PMID: 26259239, PMCID: PMC4694798	1	2	1	3	sq
								367	PubMed [citation] PMID: 26208432	1	48	2	1	x
								367	PubMed [citation] PMID: 26208432	2	1	2	1	x
								367	PubMed [citation] PMID: 26208432	3	3	2	1	x
								367	PubMed [citation] PMID: 26208432	4	59	2	1	x
								368	PubMed [citation] PMID: 25773123	1	2	2	1	sq
								368	PubMed [citation] PMID: 25773123	2	1	2	1	sq
								368	PubMed [citation] PMID: 25773123	3	5	2	1	sq
								369	PubMed [citation] PMID: 25966866, PMCID: PMC4455699	1	1	1	1	sq
								370	PubMed [citation] PMID: 25887862, PMCID: PMC4423095	1	2	19	1	x
								370	PubMed [citation] PMID: 25887862, PMCID: PMC4423095	2	1	19	1	x
								371	PubMed [citation] PMID: 25925965	1	1	2	1	sq
								372	doi: 10.1016/j.bbrc.2015.09.108. Epub 2015 Sep 25.	1	1	32	1	sq
								372	doi: 10.1016/j.bbrc.2015.09.108. Epub 2015 Sep 25.	2	3	32	1	sq
								372	doi: 10.1016/j.bbrc.2015.09.108. Epub 2015 Sep 25.	3	1	32	1	sq
								372	doi: 10.1016/j.bbrc.2015.09.108. Epub 2015 Sep 25.	4	3	32	1	sq
								373	PubMed [citation] PMID: 26421711, PMCID: PMC4741544	1	1	2	1	x
								374	PubMed [citation] PMID: 25865675, PMCID: PMC4471796	1	5	3	1	100
								374	PubMed [citation] PMID: 25865675, PMCID: PMC4471796	2	3	3	1	100
								375	PubMed [citation] PMID: 25934710, PMCID: PMC4549392	1	44	2	1	x
								376	PubMed [citation] PMID: 26736723	1	36	1	6	320
								377	PubMed [citation] PMID: 26315028, PMCID: PMC4552156	1	1	16	1	x
								377	PubMed [citation] PMID: 26315028, PMCID: PMC4552156	2	1	16	1	x
								378	PubMed [citation] PMID: 26282381, PMCID: PMC4548830	1	6	1	2	550
								379	PubMed [citation] PMID: 26169261, PMCID: PMC4501185	1	48	2	1	x
								380	PubMed [citation] PMID: 25844900, PMCID: PMC4463195	1	19	3	2	sq
								380	PubMed [citation] PMID: 25844900, PMCID: PMC4463195	2	21	3	2	sq
								380	PubMed [citation] PMID: 25844900, PMCID: PMC4463195	3	22	3	2	sq
								380	PubMed [citation] PMID: 25844900, PMCID: PMC4463195	4	25	6	2	sq
								380	PubMed [citation] PMID: 25844900, PMCID: PMC4463195	5	52	6	2	sq
								380	PubMed [citation] PMID: 25844900, PMCID: PMC4463195	6	53	6	2	sq
								380	PubMed [citation] PMID: 25844900, PMCID: PMC4463195	7	3	3	2	sq
								380	PubMed [citation] PMID: 25844900, PMCID: PMC4463195	8	71	3	2	sq
								381	PubMed [citation] PMID: 26633834, PMCID: PMC4669124	1	2	1	1	350
								382	PubMed [citation] PMID: 25592040	1	1	3	2	sq
								383	PubMed [citation] PMID: 25856378, PMCID: PMC4391795	1	1	3	1	720
								383	PubMed [citation] PMID: 25856378, PMCID: PMC4391795	2	2	3	1	650
								383	PubMed [citation] PMID: 25856378, PMCID: PMC4391795	3	1	3	1	sq
								383	PubMed [citation] PMID: 25856378, PMCID: PMC4391795	4	2	3	1	sq
								384	PubMed [citation] PMID: 26373041	1	1	1	8	400
								385	PubMed [citation] PMID: 26447228	1	3	3	1	500
								386	PubMed [citation] PMID: 26187676	1	28	2	1	sq
								386	PubMed [citation] PMID: 26187676	2	2	2	1	sq
								387	PubMed [citation] PMID: 25445694	1	2	2	1	x
								388	PubMed [citation] PMID: 25965974	1	42	2	1	sq
								388	PubMed [citation] PMID: 25965974	2	25	2	1	sq
								389	PubMed [citation] PMID: 26044867	1	1	1	7	sq
								390	PubMed [citation] PMID: 26320173, PMCID: PMC4695049	1	1	31	1	27000
								391	PubMed [citation] PMID: 26363360	1	2	16	1	sq
								392	PubMed [citation] PMID: 25634491	1	3	3	1	300
								392	PubMed [citation] PMID: 25634491	2	1	3	1	300
								392	PubMed [citation] PMID: 25634491	3	5	3	1	300
								392	PubMed [citation] PMID: 25634491	4	25	3	1	300
								392	PubMed [citation] PMID: 25634491	5	4	3	1	300
								393	PubMed [citation] PMID: 25967547, PMCID: PMC4494715	1	1	2	1	sq
								393	PubMed [citation] PMID: 25967547, PMCID: PMC4494715	2	45	2	1	sq
								394	PubMed [citation] PMID: 25809941	1	1	1	2	sq
								395	PubMed [citation] PMID: 23307775	1	1	1	9	SQ
								396	PubMed [citation] PMID: 25700543	1	6	3	1	sq
								397		1	2	x	1	x
								398	PubMed [citation] PMID: 26771007, PMCID: PMC4710058	1	2	1	1	x
								398	PubMed [citation] PMID: 26771007, PMCID: PMC4710058	2	2	1	1	x
								399	PubMed [citation] PMID: 25880415, PMCID: PMC4407832	1	2	1	1	sq
								399	PubMed [citation] PMID: 25880415, PMCID: PMC4407832	2	6	1	1	sq
								399	PubMed [citation] PMID: 25880415, PMCID: PMC4407832	3	42	1	1	sq
								399	PubMed [citation] PMID: 25880415, PMCID: PMC4407832	4	1	29	1	sq
								399	PubMed [citation] PMID: 25880415, PMCID: PMC4407832	5	5	29	1	sq
								400	PubMed [citation] PMID: 26054673	1	1	2	1	sq
								401	PubMed [citation] PMID: 26338199, PMCID: PMC4560051	1	2	1	1	x
								401	PubMed [citation] PMID: 26338199, PMCID: PMC4560051	2	41	1	1	x
								401	PubMed [citation] PMID: 26338199, PMCID: PMC4560051	3	2	1	1	x
								401	PubMed [citation] PMID: 26338199, PMCID: PMC4560051	4	41	1	1	x
								402	PubMed [citation] PMID: 26640591, PMCID: PMC4643087	1	2	33	1	x
								402	PubMed [citation] PMID: 26640591, PMCID: PMC4643087	2	2	2	7	x
								402	PubMed [citation] PMID: 26640591, PMCID: PMC4643087	3	24	2	7	x
								402	PubMed [citation] PMID: 26640591, PMCID: PMC4643087	4	42	2	7	x
								402	PubMed [citation] PMID: 26640591, PMCID: PMC4643087	5	12	2	7	x
								402	PubMed [citation] PMID: 26640591, PMCID: PMC4643087	6	26	2	7	x
								402	PubMed [citation] PMID: 26640591, PMCID: PMC4643087	7	52	2	7	x
								402	PubMed [citation] PMID: 26640591, PMCID: PMC4643087	8	36	2	7	x
								402	PubMed [citation] PMID: 26640591, PMCID: PMC4643087	9	53	2	7	x
								402	PubMed [citation] PMID: 26640591, PMCID: PMC4643087	10	23	2	7	x
								402	PubMed [citation] PMID: 26640591, PMCID: PMC4643087	11	28	2	7	x
								402	PubMed [citation] PMID: 26640591, PMCID: PMC4643087	12	40	2	7	x
								402	PubMed [citation] PMID: 26640591, PMCID: PMC4643087	13	41	2	7	x
								403	PubMed [citation] PMID: 26124661, PMCID: PMC4482373	1	2	9	1	sq
								404	PubMed [citation] PMID: 25823823, PMCID: PMC4496225	1	2	x	1	sq
								405	PubMed [citation] PMID: 25445787	1	69	3	1	x
								406	PubMed [citation] PMID: 25240596	1	59	1	1	sq
								407	PubMed [citation] PMID: 25909162, PMCID: PMC4496178	1	1	17	1	sq
								407	PubMed [citation] PMID: 25909162, PMCID: PMC4496178	2	3	17	1	sq
								407	PubMed [citation] PMID: 25909162, PMCID: PMC4496178	3	59	17	1	sq
								407	PubMed [citation] PMID: 25909162, PMCID: PMC4496178	4	30	17	1	sq
								407	PubMed [citation] PMID: 25909162, PMCID: PMC4496178	5	51	17	1	sq
								407	PubMed [citation] PMID: 25909162, PMCID: PMC4496178	6	2	17	1	sq
								408	PubMed [citation] PMID: 26598487	1	6	x	1	sq
								409	PubMed [citation] PMID: 25257585	1	1	1	1	sq
								410	PubMed [citation] PMID: 25422154	1	2	2	1	sq
								410	PubMed [citation] PMID: 25422154	2	1	2	1	sq
								410	PubMed [citation] PMID: 25422154	3	51	2	1	sq
								411	PubMed [citation] PMID: 26418047, PMCID: PMC4587946	1	1	1	1	sq
								411	PubMed [citation] PMID: 26418047, PMCID: PMC4587946	2	28	1	1	sq
								411	PubMed [citation] PMID: 26418047, PMCID: PMC4587946	3	42	1	1	sq
								411	PubMed [citation] PMID: 26418047, PMCID: PMC4587946	4	41	1	1	sq
								411	PubMed [citation] PMID: 26418047, PMCID: PMC4587946	5	36	3	1	sq
								411	PubMed [citation] PMID: 26418047, PMCID: PMC4587946	6	59	3	1	sq
								412	PubMed [citation] PMID: 26274587, PMCID: PMC4652144	1	1	1	1	550
								412	PubMed [citation] PMID: 26274587, PMCID: PMC4652144	2	3	1	1	550
								412	PubMed [citation] PMID: 26274587, PMCID: PMC4652144	3	5	1	1	550
								413	PubMed [citation] PMID: 26059545, PMCID: PMC4460881	1	3	3	2	sq
								413	PubMed [citation] PMID: 26059545, PMCID: PMC4460881	2	2	1	2	sq
								413	PubMed [citation] PMID: 26059545, PMCID: PMC4460881	3	38	1	2	sq
								414	PubMed [citation] PMID: 25881039, PMCID: PMC4397867	1	48	x	0	x
								414	PubMed [citation] PMID: 25881039, PMCID: PMC4397867	2	1	x	0	x
								415	PubMed [citation] PMID: 26421710, PMCID: PMC4741545	1	1	2	1	x
								415	PubMed [citation] PMID: 26421710, PMCID: PMC4741545	2	2	2	1	x
								415	PubMed [citation] PMID: 26421710, PMCID: PMC4741545	3	48	2	1	x
								416	PubMed [citation] PMID: 26220634	1	1	10	1	x
								417	PubMed [citation] PMID: 25852438, PMCID: PMC4385323	1	1	3	1	x
								418	PubMed [citation] PMID: 26355461, PMCID: PMC4565635	1	1	16	1	sq
								418	PubMed [citation] PMID: 26355461, PMCID: PMC4565635	2	2	16	1	sq
								419	PubMed [citation] PMID: 26426685, PMCID: PMC4632282	1	38	3	1	sq
								419	PubMed [citation] PMID: 26426685, PMCID: PMC4632282	2	40	3	1	sq
								420	PubMed [citation] PMID: 26053043, PMCID: PMC4460080	1	1	1	1	x
								420	PubMed [citation] PMID: 26053043, PMCID: PMC4460080	2	5	1	1	x
								420	PubMed [citation] PMID: 26053043, PMCID: PMC4460080	3	12	1	1	x
								420	PubMed [citation] PMID: 26053043, PMCID: PMC4460080	4	2	1	1	x
								420	PubMed [citation] PMID: 26053043, PMCID: PMC4460080	5	42	1	1	x
								420	PubMed [citation] PMID: 26053043, PMCID: PMC4460080	6	51	1	1	x
								420	PubMed [citation] PMID: 26053043, PMCID: PMC4460080	7	30	1	1	x
								420	PubMed [citation] PMID: 26053043, PMCID: PMC4460080	8	72	1	1	x
								421	PubMed [citation] PMID: 25752856	1	1	3	1	544
								422	PubMed [citation] PMID: 25973915, PMCID: PMC4431480	1	1	2	1	x
								422	PubMed [citation] PMID: 25973915, PMCID: PMC4431480	2	42	2	1	x
								422	PubMed [citation] PMID: 25973915, PMCID: PMC4431480	3	3	2	1	x
								423	PubMed [citation] PMID: 26086949	1	48	2	1	x
								423	PubMed [citation] PMID: 26086949	2	1	2	1	x
								423	PubMed [citation] PMID: 26086949	3	2	2	1	x
								424	PubMed [citation] PMID: 25897856	1	51	1	1	sq
								425	PubMed [citation] PMID: 25681969	1	1	3	1	x
								426	PubMed [citation] PMID: 26201092	1	1	2	1	sq
								427	PubMed [citation] PMID: 25586771, PMCID: PMC4368071	1	1	1	1	200
								427	PubMed [citation] PMID: 25586771, PMCID: PMC4368071	2	5	1	1	200
								428	PubMed [citation] PMID: 25712213, PMCID: PMC4374168	1	2	1	1	sq
								429	PubMed [citation] PMID: 26513020, PMCID: PMC4770771	1	2	4	1	338
								429	PubMed [citation] PMID: 26513020, PMCID: PMC4770771	2	1	4	1	463
								430	PubMed [citation] PMID: 26360292, PMCID: PMC4567133	1	5	3	2	790
								430	PubMed [citation] PMID: 26360292, PMCID: PMC4567133	2	1	2	2	x
								431	PubMed [citation] PMID: 24681959, PMCID: PMC4182178	1	53	16	1	x
								431	PubMed [citation] PMID: 24681959, PMCID: PMC4182178	2	53	16	1	x
								432	PubMed [citation] PMID: 26517810, PMCID: PMC4747404	1	6	x	1	x
								433	PubMed [citation] PMID: 25469981, PMCID: PMC4357558	1	70	x	2	x
								434	PubMed [citation] PMID: 26101913, PMCID: PMC4673263	1	32	4	1	600
								435	PubMed [citation] PMID: 26008969, PMCID: PMC4558172	1	48	x	7	sq
								435	PubMed [citation] PMID: 26008969, PMCID: PMC4558172	2	48	2	1	sq
								436	PubMed [citation] PMID: 26445434, PMCID: PMC4601008	1	1	3	1	sq
								437	PubMed [citation] PMID: 26631983, PMCID: PMC4668355	1	48	19	1	sq
								437	PubMed [citation] PMID: 26631983, PMCID: PMC4668355	2	1	19	1	sq
								437	PubMed [citation] PMID: 26631983, PMCID: PMC4668355	3	2	19	1	sq
								437	PubMed [citation] PMID: 26631983, PMCID: PMC4668355	4	51	19	1	sq
								438	PubMed [citation] PMID: 25999130, PMCID: PMC4494591	1	2	4	1	sq
								439	PubMed [citation] PMID: 25848918, PMCID: PMC4662473	1	44	1	2	sq
								440	PubMed [citation] PMID: 26087310, PMCID: PMC4558115	1	1	2	1	x
								441	PubMed [citation] PMID: 25537642	1	1	1	1	x
								441	PubMed [citation] PMID: 25537642	2	2	1	1	x
								441	PubMed [citation] PMID: 25537642	3	42	1	1	x
								441	PubMed [citation] PMID: 25537642	4	3	1	1	x
								442	PubMed [citation] PMID: 25728592	1	1	1	9	1023
								442	PubMed [citation] PMID: 25728592	2	2	1	9	560
								443	PubMed [citation] PMID: 26418365, PMCID: PMC4832137	1	2	2	1	120
								443	PubMed [citation] PMID: 26418365, PMCID: PMC4832137	2	28	2	1	120
								443	PubMed [citation] PMID: 26418365, PMCID: PMC4832137	3	4	2	1	120
								443	PubMed [citation] PMID: 26418365, PMCID: PMC4832137	4	1	2	1	100
								444	PubMed [citation] PMID: 26207726	1	2	1	7	x
								445	PubMed [citation] PMID: 26165842	1	1	1	1	336
								445	PubMed [citation] PMID: 26165842	2	1	3	1	336
								446	PubMed [citation] PMID: 26657275	1	1	3	1	180
								447	PubMed [citation] PMID: 26411465	1	1	19	1	sq
								448	PubMed [citation] PMID: 26689468	1	1	3	1	sq
								448	PubMed [citation] PMID: 26689468	2	2	3	1	sq
								449	PubMed [citation] PMID: 26472048	1	2	1	1	sq
								449	PubMed [citation] PMID: 26472048	2	1	1	1	sq
								450	PubMed [citation] PMID: 26963129	1	1	1	1	SQ
								450	PubMed [citation] PMID: 26963129	2	2	1	1	SQ
								450	PubMed [citation] PMID: 26963129	3	3	1	1	SQ
								451	PubMed [citation] PMID: 27815459	1	1	3	2	x
								452	PubMed [citation] PMID: 27301070	1	1	x	1	SQ
								452	PubMed [citation] PMID: 27301070	2	3	x	1	SQ
								452	PubMed [citation] PMID: 27301070	3	51	x	1	SQ
								453	PubMed [citation] PMID: 27286273	1	1	1	1	SQ
								454	PubMed [citation] PMID: 27390016	1	2	4	x	x
								454	PubMed [citation] PMID: 27390016	2	1	4	x	x
								455	PubMed [citation] PMID: 26996297	1	1	x	x	SQ
								456	PubMed [citation] PMID: 27906177, PMCID: PMC5260995	1	1	x	1	SQ
								456	PubMed [citation] PMID: 27906177, PMCID: PMC5260995	2	3	x	1	SQ
								457	PubMed [citation] PMID: 27694691, PMCID: PMC5308732	1	51	2	1	x
								458	PubMed [citation] PMID: 26418365, PMCID: PMC4832137	1	2	2	1	120
								458	PubMed [citation] PMID: 26418365, PMCID: PMC4832137	2	28	2	1	120
								458	PubMed [citation] PMID: 26418365, PMCID: PMC4832137	3	4	2	1	120
								458	PubMed [citation] PMID: 26418365, PMCID: PMC4832137	4	1	2	1	100
								459	PubMed [citation] PMID: 27297869, PMCID: PMC4975650	1	3	1	1	x
								460		1	6	3	1	sq
								461	PubMed [citation] PMID: 26207726	1	2	1	7	x
								462	PubMed [citation] PMID: 27579892, PMCID: PMC5325429	1	3	2	1	x
								462	PubMed [citation] PMID: 27579892, PMCID: PMC5325429	2	2	2	1	x
								462	PubMed [citation] PMID: 27579892, PMCID: PMC5325429	3	12	2	1	x
								463	PubMed [citation] PMID: 26556862, PMCID: PMC4808019	1	3	2	1	x
								463	PubMed [citation] PMID: 26556862, PMCID: PMC4808019	2	1	2	1	x
								463	PubMed [citation] PMID: 26556862, PMCID: PMC4808019	3	2	2	1	x
								463	PubMed [citation] PMID: 26556862, PMCID: PMC4808019	4	4	2	1	x
								463	PubMed [citation] PMID: 26556862, PMCID: PMC4808019	5	48	2	1	x
								464	PubMed [citation] PMID: 26763588, PMCID: PMC4831289	1	3	3	2	sq
								464	PubMed [citation] PMID: 26763588, PMCID: PMC4831289	2	30	1	2	sq
								465	PubMed [citation] PMID: 27530316	1	2	1	1	x
								466	PubMed [citation] PMID: 27776550, PMCID: PMC5078950	1	2	x	1	x
								467	PubMed [citation] PMID: 27259808, PMCID: PMC5423185	1	1	x	1	x
								467	PubMed [citation] PMID: 27259808, PMCID: PMC5423185	2	17	x	1	x
								467	PubMed [citation] PMID: 27259808, PMCID: PMC5423185	3	1	10	1	x
								467	PubMed [citation] PMID: 27259808, PMCID: PMC5423185	4	17	10	1	x
								468	PubMed [citation] PMID: 27351134, PMCID: PMC5239512	1	2	2	1	x
								468	PubMed [citation] PMID: 27351134, PMCID: PMC5239512	2	3	2	1	x
								469	PubMed [citation] PMID: 27142386, PMCID: PMC4855689	1	1	x	x	x
								469	PubMed [citation] PMID: 27142386, PMCID: PMC4855689	2	3	x	x	x
								469	PubMed [citation] PMID: 27142386, PMCID: PMC4855689	3	19	x	x	x
								469	PubMed [citation] PMID: 27142386, PMCID: PMC4855689	4	24	x	x	x
								470	PubMed [citation] PMID: 27681436, PMCID: PMC5079290	1	45	2	1	x
								471	PubMed [citation] PMID: 27270657, PMCID: PMC5190041	1	6	1	1	SQ
								471	PubMed [citation] PMID: 27270657, PMCID: PMC5190041	2	28	1	1	SQ
								472	PubMed [citation] PMID: 27001172, PMCID: PMC4802728	1	2	1	1	x
								473	PubMed [citation] PMID: 27044817	1	1	2	1	SQ
								474	PubMed [citation] PMID: 28133535, PMCID: PMC5260821	1	2	5	1	x
								475	PubMed [citation] PMID: 27418000	1	6	x	2	200
								476	PubMed [citation] PMID: 27825375, PMCID: PMC5101677	1	1	x	1	x
								476	PubMed [citation] PMID: 27825375, PMCID: PMC5101677	2	3	x	1	x
								477	PubMed [citation] PMID: 27175803	1	2	3	1	SQ
								478	PubMed [citation] PMID: 26556856, PMCID: PMC4811458	1	1	32	1	x
								478	PubMed [citation] PMID: 26556856, PMCID: PMC4811458	2	2	32	1	x
								478	PubMed [citation] PMID: 26556856, PMCID: PMC4811458	3	48	32	1	x
								479	PubMed [citation] PMID: 27109463	1	1	2	x	SQ
								479	PubMed [citation] PMID: 27109463	2	48	2	x	SQ
								480	PubMed [citation] PMID: 28171546	1	2	4	1	x
								480	PubMed [citation] PMID: 28171546	2	1	4	1	x
								481	PubMed [citation] PMID: 27266704, PMCID: PMC4896021	1	1	1	1	950
								481	PubMed [citation] PMID: 27266704, PMCID: PMC4896021	2	2	1	1	950
								482	PubMed [citation] PMID: 27442218	1	1	1	1	SQ
								483	PubMed [citation] PMID: 27230828, PMCID: PMC4882535	1	1	3	8	SQ
								484	PubMed [citation] PMID: 27603912, PMCID: PMC5142748	1	36	1	6	SQ
								484	PubMed [citation] PMID: 27603912, PMCID: PMC5142748	2	36	1	6	SQ
								485	PubMed [citation] PMID: 27712073	1	6	x	1	x
								486	PubMed [citation] PMID: 26456974, PMCID: PMC4594636	1	1	1	1	100
								486	PubMed [citation] PMID: 26456974, PMCID: PMC4594636	2	1	1	1	100
								487	PubMed [citation] PMID: 27038000	1	1	1	1	SQ
								488	PubMed [citation] PMID: 26921175, PMCID: PMC4769490	1	5	4	1	SQ
								488	PubMed [citation] PMID: 26921175, PMCID: PMC4769490	2	51	4	1	SQ
								489	PubMed [citation] PMID: 27608845, PMCID: PMC5323220	1	1	1	1	x
								489	PubMed [citation] PMID: 27608845, PMCID: PMC5323220	2	1	1	1	120
								490	PubMed [citation] PMID: 26758229	1	6	1	1	sq
								491	PubMed [citation] PMID: 28060271, PMCID: PMC5226468	1	5	1	1	x
								492	PubMed [citation] PMID: 27698134, PMCID: PMC5081643	1	2	x	2	SQ
								493	PubMed [citation] PMID: 27049728, PMCID: PMC5008271	1	2	1	1	x
								493	PubMed [citation] PMID: 27049728, PMCID: PMC5008271	2	42	1	1	x
								494	PubMed [citation] PMID: 27659522, PMCID: PMC5341957	1	1	2	1	x
								495	PubMed [citation] PMID: 27300768, PMCID: PMC4907459	1	2	1	7	SQ
								495	PubMed [citation] PMID: 27300768, PMCID: PMC4907459	2	3	1	7	SQ
								495	PubMed [citation] PMID: 27300768, PMCID: PMC4907459	3	11	1	7	SQ
								495	PubMed [citation] PMID: 27300768, PMCID: PMC4907459	4	1	3	1	SQ
								496	PubMed [citation] PMID: 27021602, PMCID: PMC4810430	1	1	9	1	SQ
								497	PubMed [citation] PMID: 27721222	1	1	1	1	x
								498	PubMed [citation] PMID: 27109764	1	6	3	7	135.2
								499	PubMed [citation] PMID: 27478871, PMCID: PMC4963031	1	2	1	8	200
								499	PubMed [citation] PMID: 27478871, PMCID: PMC4963031	2	3	1	8	200
								500	PubMed [citation] PMID: 28036030	1	1	3	1	x
								501	PubMed [citation] PMID: 26625202, PMCID: PMC4811498	1	53	19	1	x
								501	PubMed [citation] PMID: 26625202, PMCID: PMC4811498	2	2	19	1	x
								502	PubMed [citation] PMID: 27200293, PMCID: PMC4848320	1	1	3	3	SQ
								503	PubMed [citation] PMID: 27197160	1	2	1	1	SQ
								504	PubMed [citation] PMID: 26165842	1	1	1	1	336
								504	PubMed [citation] PMID: 26165842	2	1	3	1	336
								505	PubMed [citation] PMID: 26918944, PMCID: PMC4941362	1	1	3	2	SQ
								505	PubMed [citation] PMID: 26918944, PMCID: PMC4941362	2	1	3	2	SQ
								505	PubMed [citation] PMID: 26918944, PMCID: PMC4941362	3	1	3	1	SQ
								505	PubMed [citation] PMID: 26918944, PMCID: PMC4941362	4	1	3	1	SQ
								506	PubMed [citation] PMID: 26850689	1	1	19	1	x
								507	PubMed [citation] PMID: 27579532, PMCID: PMC5341832	1	2	1	1	x
								508	PubMed [citation] PMID: 27027476	1	1	4	8	SQ
								509	PubMed [citation] PMID: 27447971, PMCID: PMC5288174	1	45	x	x	x
								510	PubMed [citation] PMID: 26657275	1	1	3	1	180
								511	PubMed [citation] PMID: 27840965, PMCID: PMC5355694	1	48	2	1	SQ
								512	PubMed [citation] PMID: 27019627, PMCID: PMC4807162	1	1	2	1	SQ
								513	PubMed [citation] PMID: 27224909, PMCID: PMC5122400	1	1	x	1	x
								513	PubMed [citation] PMID: 27224909, PMCID: PMC5122400	2	3	x	1	x
								514	PubMed [citation] PMID: 27602955, PMCID: PMC5348339	1	1	3	1	x
								515	PubMed [citation] PMID: 27616660	1	6	3	1	x
								515	PubMed [citation] PMID: 27616660	2	2	3	1	x
								515	PubMed [citation] PMID: 27616660	3	6	3	1	x
								515	PubMed [citation] PMID: 27616660	4	2	3	1	x
								516	PubMed [citation] PMID: 27080304	1	3	35	1	SQ
								517	PubMed [citation] PMID: 26762586, PMCID: PMC4712588	1	1	2	1	x
								517	PubMed [citation] PMID: 26762586, PMCID: PMC4712588	2	2	2	1	x
								517	PubMed [citation] PMID: 26762586, PMCID: PMC4712588	3	6	2	1	x
								517	PubMed [citation] PMID: 26762586, PMCID: PMC4712588	4	48	2	1	x
								518	PubMed [citation] PMID: 27346678, PMCID: PMC5192011	1	2	1	7	SQ
								519	PubMed [citation] PMID: 27502039	1	2	4	1	x
								519	PubMed [citation] PMID: 27502039	2	3	4	1	x
								520	PubMed [citation] PMID: 27829216, PMCID: PMC5347769	1	42	2	1	x
								521	PubMed [citation] PMID: 26411465	1	1	19	1	sq
								522	PubMed [citation] PMID: 27086914, PMCID: PMC5078011	1	2	1	1	SQ
								523	PubMed [citation] PMID: 27409175, PMCID: PMC5239492	1	2	1	1	x
								523	PubMed [citation] PMID: 27409175, PMCID: PMC5239492	2	28	1	1	x
								524	PubMed [citation] PMID: 26689468	1	1	3	1	sq
								524	PubMed [citation] PMID: 26689468	2	2	3	1	sq
								525		1	44	2	1	sq
								525		2	44	17	1	sq
								526	PubMed [citation] PMID: 27196774	1	1	2	1	SQ
								526	PubMed [citation] PMID: 27196774	2	2	2	1	SQ
								527	PubMed [citation] PMID: 27567536	1	2	3	7	SQ
								528	PubMed [citation] PMID: 26809948	1	1	1	2	400
								529	PubMed [citation] PMID: 26472048	1	2	1	1	sq
								529	PubMed [citation] PMID: 26472048	2	1	1	1	sq
								530	PubMed [citation] PMID: 27493703, PMCID: PMC4958101	1	1	2	7	SQ
								531	PubMed [citation] PMID: 27510097	1	1	1	5	SQ
								531	PubMed [citation] PMID: 27510097	2	2	1	5	SQ
								531	PubMed [citation] PMID: 27510097	3	52	3	5	SQ
								531	PubMed [citation] PMID: 27510097	4	54	3	5	SQ
								531	PubMed [citation] PMID: 27510097	5	3	6	5	SQ
								532	PubMed [citation] PMID: 27501296	1	1	3	1	x
								533	PubMed [citation] PMID: 26686985, PMCID: PMC4834071	1	1	1	5	170
								533	PubMed [citation] PMID: 26686985, PMCID: PMC4834071	2	1	1	5	170
								534	PubMed [citation] PMID: 26971667	1	1	3	7	200
								534	PubMed [citation] PMID: 26971667	2	2	2	7	200
								535	PubMed [citation] PMID: 27482716	1	2	24	1	SQ
								535	PubMed [citation] PMID: 27482716	2	42	3	1	SQ
								536	PubMed [citation] PMID: 27260851, PMCID: PMC5036408	1	1	3	1	SQ
								536	PubMed [citation] PMID: 27260851, PMCID: PMC5036408	2	2	3	1	SQ
								536	PubMed [citation] PMID: 27260851, PMCID: PMC5036408	3	59	3	1	SQ
								537	PubMed [citation] PMID: 27734939, PMCID: PMC5062115	1	1	7	7	SQ
								538	PubMed [citation] PMID: 26758229	1	6	1	1	SQ
								539	PubMed [citation] PMID: 26565553	1	45	1	2	SQ
								540	PubMed [citation] PMID: 27042297, PMCID: PMC4818530	1	42	2	1	SQ
								541	PubMed [citation] PMID: 27780403	1	1	X	1	SQ
								542	PubMed [citation] PMID: 26853861, PMCID: PMC4792648	1	2	2	7	x
								543	PubMed [citation] PMID: 27780403	1	1	X	1	SQ
								544		1	1	2	1	x
								544		2	42	2	1	x
								545	PubMed [citation] PMID: 27670764	1	1	1	1	x
								546	PubMed [citation] PMID: 27546618, PMCID: PMC5340799	1	48	2	1	SQ
								546	PubMed [citation] PMID: 27546618, PMCID: PMC5340799	2	48	2	1	SQ
								547	PubMed [citation] PMID: 27880891	1	42	1	3	SQ
								547	PubMed [citation] PMID: 27880891	2	42	1	7	SQ
								548	PubMed [citation] PMID: 27402681	1	1	3	1	x
								548	PubMed [citation] PMID: 27402681	2	2	3	1	x
								549	PubMed [citation] PMID: 27782376	1	1	x	0	SQ
								550	PubMed [citation] PMID: 27250110	1	1	x	1	SQ
								551	PubMed [citation] PMID: 28011141, PMCID: PMC5316313	1	2	1	1	x
								552	PubMed [citation] PMID: 28240531	1	6	3	7	SQ
								552	PubMed [citation] PMID: 28240531	2	51	1	7	SQ
								553	PubMed [citation] PMID: 28068325, PMCID: PMC5760165	1	1	2	1	x
								554	PubMed [citation] PMID: 28717596, PMCID: PMC5511503	1	2	2	1	x
								555	PubMed [citation] PMID: 28856238, PMCID: PMC5562180	1	1	2	1	SQ
								555	PubMed [citation] PMID: 28856238, PMCID: PMC5562180	2	6	2	1	SQ
								556	PubMed [citation] PMID: 28676662, PMCID: PMC5496969	1	2	1	1	SQ
								557	PubMed [citation] PMID: 28819027	1	1	3	1	x
								557	PubMed [citation] PMID: 28819027	2	2	3	1	x
								558	PubMed [citation] PMID: 28431393, PMCID: PMC5464889	1	1	1	1	SQ
								559	PubMed [citation] PMID: 28731284	1	1	1	1	SQ
								559	PubMed [citation] PMID: 28731284	2	1	1	1	SQ
								559	PubMed [citation] PMID: 28731284	3	42	1	1	SQ
								560	PubMed [citation] PMID: 29227553, PMCID: PMC5729923	1	2	1	1	x
								561		1	2	x	1	x
								562		1	2	1	1	SQ
								563		1	1	19	1	sq
								563		2	2	19	1	sq
								563		3	1	19	1	sq
								563		4	2	19	1	sq
								564	PubMed [citation] PMID: 29519027	1	1	x	3	x
								565	PubMed [citation] PMID: 28270211, PMCID: PMC5341174	1	52	6	1	x
								565	PubMed [citation] PMID: 28270211, PMCID: PMC5341174	2	51	x	1	x
								566	PubMed [citation] PMID: 27670764	1	1	1	1	x
								567	PubMed [citation] PMID: 28768501, PMCID: PMC5541689	1	28	1	1	460
								568	PubMed [citation] PMID: 28262671, PMCID: PMC5338257	1	1	x	1	SQ
								569	PubMed [citation] PMID: 29399549, PMCID: PMC5788214	1	1	1	7	x
								570	PubMed [citation] PMID: 28165223, PMCID: PMC5332348	1	6	1	1	400
								571	PubMed [citation] PMID: 28965853, PMCID: PMC5720365	1	2	x	1	SQ
								571	PubMed [citation] PMID: 28965853, PMCID: PMC5720365	2	52	x	1	SQ
								571	PubMed [citation] PMID: 28965853, PMCID: PMC5720365	3	53	x	1	SQ
								572		1	75	17	1	sq
								572		2	75	17	1	sq
								573	PubMed [citation] PMID: 30023590, PMCID: PMC6044771	1	1	1	1	x
								574	PubMed [citation] PMID: 28460441, PMCID: PMC5432221	1	52	6	1	SQ
								574	PubMed [citation] PMID: 28460441, PMCID: PMC5432221	2	54	6	1	SQ
								574	PubMed [citation] PMID: 28460441, PMCID: PMC5432221	3	52	6	1	SQ
								574	PubMed [citation] PMID: 28460441, PMCID: PMC5432221	4	54	6	1	SQ
								574	PubMed [citation] PMID: 28460441, PMCID: PMC5432221	5	52	6	1	SQ
								574	PubMed [citation] PMID: 28460441, PMCID: PMC5432221	6	54	6	1	SQ
								574	PubMed [citation] PMID: 28460441, PMCID: PMC5432221	7	52	6	1	SQ
								574	PubMed [citation] PMID: 28460441, PMCID: PMC5432221	8	54	6	1	SQ
								575	PubMed [citation] PMID: 29154532, PMCID: PMC5915677	1	42	1	2	500
								576	PubMed [citation] PMID: 28929082, PMCID: PMC5591432	1	1	5	1	SQ
								576	PubMed [citation] PMID: 28929082, PMCID: PMC5591432	2	1	5	1	SQ
								577	PubMed [citation] PMID: 28423706, PMCID: PMC5432341	1	1	1	2	x
								577	PubMed [citation] PMID: 28423706, PMCID: PMC5432341	2	2	1	2	x
								578	PubMed [citation] PMID: 27546618, PMCID: PMC5340799	1	48	2	1	SQ
								578	PubMed [citation] PMID: 27546618, PMCID: PMC5340799	2	48	2	1	SQ
								579	PubMed [citation] PMID: 29040808	1	1	2	1	X
								579	PubMed [citation] PMID: 29040808	2	3	2	1	100
								580	PubMed [citation] PMID: 28505517, PMCID: PMC5430157	1	2	1	1	x
								581	PubMed [citation] PMID: 28393180	1	2	4	1	x
								581	PubMed [citation] PMID: 28393180	2	1	4	1	x
								582	PubMed [citation] PMID: 28576513	1	1	9	8	452
								583	PubMed [citation] PMID: 28076843, PMCID: PMC5355325	1	1	1	1	x
								583	PubMed [citation] PMID: 28076843, PMCID: PMC5355325	2	2	1	1	x
								583	PubMed [citation] PMID: 28076843, PMCID: PMC5355325	3	4	1	1	x
								584	PubMed [citation] PMID: 28346751	1	1	3	1	400
								585	PubMed [citation] PMID: 27925198, PMCID: PMC5444977	1	1	1	1	SQ
								586	PubMed [citation] PMID: 28947532	1	2	1	1	SQ
								587	PubMed [citation] PMID: 29299143, PMCID: PMC5746378	1	6	3	1	x
								587	PubMed [citation] PMID: 29299143, PMCID: PMC5746378	2	6	3	1	x
								588	PubMed [citation] PMID: 29221130, PMCID: PMC5707024	1	1	6	1	400
								588	PubMed [citation] PMID: 29221130, PMCID: PMC5707024	2	55	3	1	750
								589	PubMed [citation] PMID: 28476026, PMCID: PMC5522111	1	1	x	3	SQ
								589	PubMed [citation] PMID: 28476026, PMCID: PMC5522111	2	2	x	3	SQ
								590	PubMed [citation] PMID: 28437080	1	16	1	1	SQ
								591	PubMed [citation] PMID: 27880891	1	42	1	3	SQ
								591	PubMed [citation] PMID: 27880891	2	42	1	7	SQ
								592	PubMed [citation] PMID: 29312577, PMCID: PMC5752490	1	1	1	1	174
								593	PubMed [citation] PMID: 29211089	1	1	x	1	SQ
								593	PubMed [citation] PMID: 29211089	2	2	x	1	SQ
								593	PubMed [citation] PMID: 29211089	3	3	x	1	SQ
								593	PubMed [citation] PMID: 29211089	4	4	x	1	SQ
								593	PubMed [citation] PMID: 29211089	5	5	x	1	SQ
								594	PubMed [citation] PMID: 28262977	1	2	2	1	150
								595	PubMed [citation] PMID: 29416611, PMCID: PMC5787462	1	2	1	7	500
								595	PubMed [citation] PMID: 29416611, PMCID: PMC5787462	2	2	1	7	500
								596		1	1	2	1	100
								596		2	51	2	1	70
								596		3	2	2	1	sq
								596		4	4	2	1	sq
								597	PubMed [citation] PMID: 29166651, PMCID: PMC5699838	1	3	1	1	210
								597	PubMed [citation] PMID: 29166651, PMCID: PMC5699838	2	5	1	1	200
								598	PubMed [citation] PMID: 28547896	1	1	2	1	500
								598	PubMed [citation] PMID: 28547896	2	1	2	1	1200
								598	PubMed [citation] PMID: 28547896	3	1	2	1	1200
								599	PubMed [citation] PMID: 28798857, PMCID: PMC5533495	1	1	1	2	x
								600	PubMed [citation] PMID: 28665963, PMCID: PMC5493304	1	6	3	1	SQ
								601	PubMed [citation] PMID: 28871147, PMCID: PMC5583341	1	1	4	7	x
								601	PubMed [citation] PMID: 28871147, PMCID: PMC5583341	2	2	1	7	1030
								601	PubMed [citation] PMID: 28871147, PMCID: PMC5583341	3	1	16	7	x
								601	PubMed [citation] PMID: 28871147, PMCID: PMC5583341	4	2	16	7	x
								602	PubMed [citation] PMID: 28089517	1	6	3	9	x
								603	PubMed [citation] PMID: 27402681	1	1	3	1	x
								603	PubMed [citation] PMID: 27402681	2	2	3	1	x
								604	PubMed [citation] PMID: 28566685, PMCID: PMC5451462	1	2	3	9	600
								605	PubMed [citation] PMID: 29281983, PMCID: PMC5745887	1	1	1	1	x
								605	PubMed [citation] PMID: 29281983, PMCID: PMC5745887	2	1	1	1	x
								606	PubMed [citation] PMID: 28234423	1	1	1	1	x
								607	PubMed [citation] PMID: 28615627, PMCID: PMC5471271	1	2	1	1	x
								608	PubMed [citation] PMID: 29535813, PMCID: PMC5828213	1	2	1	1	x
								608	PubMed [citation] PMID: 29535813, PMCID: PMC5828213	2	40	1	1	x
								609	PubMed [citation] PMID: 28209486, PMCID: PMC5349498	1	2	1	2	x
								609	PubMed [citation] PMID: 28209486, PMCID: PMC5349498	2	1	1	2	x
								610	PubMed [citation] PMID: 28700115, PMCID: PMC5663996	1	1	2	1	x
								610	PubMed [citation] PMID: 28700115, PMCID: PMC5663996	2	2	2	1	x
								611	PubMed [citation] PMID: 28670313, PMCID: PMC5472662	1	6	4	4	500
								612	PubMed [citation] PMID: 27782376	1	1	x	0	SQ
								613	PubMed [citation] PMID: 28956452	1	4	1	1	100
								614	PubMed [citation] PMID: 28376210, PMCID: PMC5441302	1	1	2	1	SQ
								614	PubMed [citation] PMID: 28376210, PMCID: PMC5441302	2	2	2	1	SQ
								614	PubMed [citation] PMID: 28376210, PMCID: PMC5441302	3	48	2	1	SQ
								615	PubMed [citation] PMID: 28188787	1	2	1	1	x
								616	PubMed [citation] PMID: 28461972, PMCID: PMC5406658	1	51	10	1	140
								616	PubMed [citation] PMID: 28461972, PMCID: PMC5406658	2	51	10	1	560
								616	PubMed [citation] PMID: 28461972, PMCID: PMC5406658	3	51	10	1	360
								617	PubMed [citation] PMID: 28553282, PMCID: PMC5425596	1	1	1	1	SQ
								617	PubMed [citation] PMID: 28553282, PMCID: PMC5425596	2	2	1	1	SQ
								618	PubMed [citation] PMID: 28823831	1	1	2	1	SQ
								618	PubMed [citation] PMID: 28823831	2	2	2	1	SQ
								619	PubMed [citation] PMID: 27250110	1	1	x	1	SQ
								620	PubMed [citation] PMID: 28976208	1	27	37	1	SQ
								620	PubMed [citation] PMID: 28976208	2	28	37	1	SQ
								621	PubMed [citation] PMID: 28426875, PMCID: PMC5963742	1	1	x	1	x
								621	PubMed [citation] PMID: 28426875, PMCID: PMC5963742	2	3	x	1	x
								621	PubMed [citation] PMID: 28426875, PMCID: PMC5963742	3	52	x	1	x
								621	PubMed [citation] PMID: 28426875, PMCID: PMC5963742	4	54	x	1	x
								622	PubMed [citation] PMID: 28011141, PMCID: PMC5316313	1	2	1	1	x
								623	PubMed [citation] PMID: 28210910	1	2	2	2	600
								623	PubMed [citation] PMID: 28210910	2	5	2	1	400
								624	PubMed [citation] PMID: 28094049, PMCID: PMC5362301	1	2	1	9	x
								625	PubMed [citation] PMID: 29044153, PMCID: PMC5647375	1	1	x	1	SQ
								625	PubMed [citation] PMID: 29044153, PMCID: PMC5647375	2	1	x	x	SQ
								626	PubMed [citation] PMID: 28143999	1	23	3	1	x
								627	PubMed [citation] PMID: 28761342, PMCID: PMC5516881	1	1	1	1	SQ
								628	PubMed [citation] PMID: 28621523	1	2	x	1	300
								629	PubMed [citation] PMID: 28213554, PMCID: PMC5510543	1	53	1	1	x
								629	PubMed [citation] PMID: 28213554, PMCID: PMC5510543	2	53	1	1	x
								630	PubMed [citation] PMID: 29416611, PMCID: PMC5787462	1	2	1	7	500
								630	PubMed [citation] PMID: 29416611, PMCID: PMC5787462	2	2	1	7	500
								631	PubMed [citation] PMID: 29535813, PMCID: PMC5828213	1	2	1	1	x
								631	PubMed [citation] PMID: 29535813, PMCID: PMC5828213	2	40	1	1	x
								632	PubMed [citation] PMID: 28277887	1	2	1	1	500
								633	PubMed [citation] PMID: 28255161, PMCID: PMC5334646	1	3	X	1	500
								633	PubMed [citation] PMID: 28255161, PMCID: PMC5334646	2	3	X	1	500
								634	PubMed [citation] PMID: 28107189, PMCID: PMC5392296	1	12	2	1	SQ
								635	PubMed [citation] PMID: 28513634	1	2	X	1	SQ
								636	PubMed [citation] PMID: 28835684, PMCID: PMC5569040	1	2	2	1	SQ
								636	PubMed [citation] PMID: 28835684, PMCID: PMC5569040	2	48	2	1	SQ
								637	PubMed [citation] PMID: 28832946	1	2	1	1	SQ
								638	PubMed [citation] PMID: 28031527, PMCID: PMC5351639	1	1	2	1	SQ
								638	PubMed [citation] PMID: 28031527, PMCID: PMC5351639	2	1	3	1	SQ
								639	PubMed [citation] PMID: 28012234, PMCID: PMC5378271	1	48	19	1	X
								639	PubMed [citation] PMID: 28012234, PMCID: PMC5378271	2	1	19	1	X
								639	PubMed [citation] PMID: 28012234, PMCID: PMC5378271	3	51	19	1	X
								640	PubMed [citation] PMID: 28423035, PMCID: PMC5396869	1	48	17	1	SQ
								641	PubMed [citation] PMID: 28991229, PMCID: PMC5770212	1	2	x	1	SQ
								642	PubMed [citation] PMID: 28722778	1	5	x	2	x
								642	PubMed [citation] PMID: 28722778	2	1	x	2	x
								642	PubMed [citation] PMID: 28722778	3	5	3	1	x
								643	PubMed [citation] PMID: 29257278	1	2	19	1	x
								644	PubMed [citation] PMID: 29260322	1	1	1	1	x
								644	PubMed [citation] PMID: 29260322	2	18	1	1	x
								644	PubMed [citation] PMID: 29260322	3	36	1	1	x
								644	PubMed [citation] PMID: 29260322	4	40	1	1	x
								645	PubMed [citation] PMID: 29288773	1	1	1	2	800
								645	PubMed [citation] PMID: 29288773	2	2	1	2	800
								645	PubMed [citation] PMID: 29288773	3	1	1	2	800
								645	PubMed [citation] PMID: 29288773	4	2	1	2	800
								645	PubMed [citation] PMID: 29288773	5	1	1	2	800
								645	PubMed [citation] PMID: 29288773	6	2	1	2	800
								646	PubMed [citation] PMID: 29527571, PMCID: PMC5843470	1	1	1	7	SQ
								646	PubMed [citation] PMID: 29527571, PMCID: PMC5843470	2	2	1	7	SQ
								646	PubMed [citation] PMID: 29527571, PMCID: PMC5843470	3	28	1	7	SQ
								646	PubMed [citation] PMID: 29527571, PMCID: PMC5843470	4	5	3	7	SQ
								646	PubMed [citation] PMID: 29527571, PMCID: PMC5843470	5	4	3	7	SQ
								646	PubMed [citation] PMID: 29527571, PMCID: PMC5843470	6	42	3	7	SQ
								646	PubMed [citation] PMID: 29527571, PMCID: PMC5843470	7	1	1	1	SQ
								646	PubMed [citation] PMID: 29527571, PMCID: PMC5843470	8	2	1	1	SQ
								646	PubMed [citation] PMID: 29527571, PMCID: PMC5843470	9	28	1	1	SQ
								646	PubMed [citation] PMID: 29527571, PMCID: PMC5843470	10	5	3	1	SQ
								646	PubMed [citation] PMID: 29527571, PMCID: PMC5843470	11	4	3	1	SQ
								646	PubMed [citation] PMID: 29527571, PMCID: PMC5843470	12	42	3	1	SQ
								646	PubMed [citation] PMID: 29527571, PMCID: PMC5843470	13	1	1	1	SQ
								646	PubMed [citation] PMID: 29527571, PMCID: PMC5843470	14	2	1	1	SQ
								646	PubMed [citation] PMID: 29527571, PMCID: PMC5843470	15	28	1	1	SQ
								646	PubMed [citation] PMID: 29527571, PMCID: PMC5843470	16	5	3	1	SQ
								646	PubMed [citation] PMID: 29527571, PMCID: PMC5843470	17	4	3	1	SQ
								646	PubMed [citation] PMID: 29527571, PMCID: PMC5843470	18	42	3	1	SQ
								647	PubMed [citation] PMID: 29182983	1	1	2	1	x
								647	PubMed [citation] PMID: 29182983	2	23	2	1	x
								648	PubMed [citation] PMID: 29620191	1	1	4	7	x
								649	PubMed [citation] PMID: 29523843, PMCID: PMC5844955	1	6	3	7	SQ
								649	PubMed [citation] PMID: 29523843, PMCID: PMC5844955	2	2	3	7	SQ
								649	PubMed [citation] PMID: 29523843, PMCID: PMC5844955	3	6	3	1	SQ
								649	PubMed [citation] PMID: 29523843, PMCID: PMC5844955	4	2	3	1	SQ
								649	PubMed [citation] PMID: 29523843, PMCID: PMC5844955	5	6	3	1	SQ
								649	PubMed [citation] PMID: 29523843, PMCID: PMC5844955	6	2	3	1	SQ
								650		1	1	2	X	X
								651		1	1	2	1	SQ
								652	PubMed [citation] PMID: 30361692, PMCID: PMC6202332	1	1	3	9	600
								652	PubMed [citation] PMID: 30361692, PMCID: PMC6202332	2	2	3	9	600
								653	PubMed [citation] PMID: 30423844, PMCID: PMC6265740	1	2	2	8	SQ
								654	PubMed [citation] PMID: 30425482, PMCID: PMC6204867	1	2	3	7	SQ
								654	PubMed [citation] PMID: 30425482, PMCID: PMC6204867	2	41	3	7	SQ
								655	PubMed [citation] PMID: 28991229, PMCID: PMC5770212	1	2	x	1	SQ
								656	PubMed [citation] PMID: 28722778	1	5	x	2	x
								656	PubMed [citation] PMID: 28722778	2	1	x	2	x
								656	PubMed [citation] PMID: 28722778	3	5	3	1	x
								657	PubMed [citation] PMID: 29785723	1	1	4	8	x
								658	PubMed [citation] PMID: 29864516	1	1	4	7	x
								659		1	2	4	1	SQ
								659		2	6	4	1	SQ
								660	PubMed [citation] PMID: 29695834, PMCID: PMC6054540	1	1	3	1	x
								660	PubMed [citation] PMID: 29695834, PMCID: PMC6054540	2	1	3	1	x
								660	PubMed [citation] PMID: 29695834, PMCID: PMC6054540	3	1	3	2	x
								661	PubMed [citation] PMID: 29257278	1	2	19	1	x
								662	PubMed [citation] PMID: 30357219	1	1	1	5	400
								662	PubMed [citation] PMID: 30357219	2	1	1	5	400
								662	PubMed [citation] PMID: 30357219	3	1	1	5	400
								663	PubMed [citation] PMID: 29879553, PMCID: PMC6119473	1	2	1	1	300
								663	PubMed [citation] PMID: 29879553, PMCID: PMC6119473	2	3	1	1	300
								664	PubMed [citation] PMID: 29260322	1	1	1	1	x
								664	PubMed [citation] PMID: 29260322	2	18	1	1	x
								664	PubMed [citation] PMID: 29260322	3	36	1	1	x
								664	PubMed [citation] PMID: 29260322	4	40	1	1	x
								665		1	2	1	1	sq
								666	PubMed [citation] PMID: 30705751, PMCID: PMC6343231.2	1	1	1	1	SQ
								667	PubMed [citation] PMID: 29615735, PMCID: PMC5882940	1	2	4	1	SQ
								667	PubMed [citation] PMID: 29615735, PMCID: PMC5882940	2	14	4	1	SQ
								667	PubMed [citation] PMID: 29615735, PMCID: PMC5882940	3	48	4	1	SQ
								668	PubMed [citation] PMID: 29749465	1	2	5	7	x
								669	PubMed [citation] PMID: 30070264	1	1	1	1	1200
								670	PubMed [citation] PMID: 29774083, PMCID: PMC5938175	1	2	1	2	x
								671		1	2	3	1	600
								671		2	1	3	1	600
								671		3	2	3	2	600
								671		4	1	3	2	600
								672	PubMed [citation] PMID: 29997220, PMCID: PMC6176993	1	6	4	2	x
								672	PubMed [citation] PMID: 29997220, PMCID: PMC6176993	2	44	4	2	x
								673		1	1	1	7	300
								674	PubMed [citation] PMID: 30326469	1	3	2	1	150
								674	PubMed [citation] PMID: 30326469	2	25	2	1	150
								675	PubMed [citation] PMID: 29511829	1	1	3	1	99
								676		1	1	1	1	SQ
								676		2	2	1	1	SQ
								677	PubMed [citation] PMID: 29515946, PMCID: PMC5815277	1	1	1	1	SQ
								677	PubMed [citation] PMID: 29515946, PMCID: PMC5815277	2	2	1	1	SQ
								677	PubMed [citation] PMID: 29515946, PMCID: PMC5815277	3	1	1	1	SQ
								677	PubMed [citation] PMID: 29515946, PMCID: PMC5815277	4	2	1	1	SQ
								678	PubMed [citation] PMID: 30468477	1	2	6	8	X
								679		1	1	4	1	x
								680	PubMed [citation] PMID: 30234101, PMCID: PMC6132203	1	5	3	7	SQ
								681	PubMed [citation] PMID: 29473000, PMCID: PMC5817938	1	26	3	7	SQ
								682	PubMed [citation] PMID: 29801480, PMCID: PMC5970439	1	2	4	1	x
								682	PubMed [citation] PMID: 29801480, PMCID: PMC5970439	2	4	4	1	x
								682	PubMed [citation] PMID: 29801480, PMCID: PMC5970439	3	5	4	1	x
								683	PubMed [citation] PMID: 29980076	1	35	3	1	450
								684	PubMed [citation] PMID: 29653286	1	2	1	1	x
								684	PubMed [citation] PMID: 29653286	2	23	1	1	x
								685	PubMed [citation] PMID: 29288773	1	1	1	2	800
								685	PubMed [citation] PMID: 29288773	2	2	1	2	800
								685	PubMed [citation] PMID: 29288773	3	1	1	2	800
								685	PubMed [citation] PMID: 29288773	4	2	1	2	800
								685	PubMed [citation] PMID: 29288773	5	1	1	2	800
								685	PubMed [citation] PMID: 29288773	6	2	1	2	800
								686	PubMed [citation] PMID: 30103404	1	2	3	1	SQ
								687	PubMed [citation] PMID: 29208627, PMCID: PMC5818081	1	13	1	1	SQ
								687	PubMed [citation] PMID: 29208627, PMCID: PMC5818081	2	13	1	1	SQ
								688	PubMed [citation] PMID: 29373490, PMCID: PMC5853699	1	1	1	1	SQ
								689	PubMed [citation] PMID: 30106436	1	1	1	7	SQ
								689	PubMed [citation] PMID: 30106436	2	2	1	7	SQ
								689	PubMed [citation] PMID: 30106436	3	1	1	1	SQ
								689	PubMed [citation] PMID: 30106436	4	2	1	1	SQ
								690	PubMed [citation] PMID: 29593542, PMCID: PMC5861143	1	2	4	7	x
								691	PubMed [citation] PMID: 29769195, PMCID: PMC6050076	1	6	1	1	x
								692	PubMed [citation] PMID: 29710535	1	2	3	1	x
								693	PubMed [citation] PMID: 30720785, PMCID: PMC6025355	1	2	1	1	x
								694	PubMed [citation] PMID: 30542711, PMCID: PMC6196647	1	1	2	8	SQ
								694	PubMed [citation] PMID: 30542711, PMCID: PMC6196647	2	2	2	8	SQ
								695	PubMed [citation] PMID: 30153958	1	1	2	1	x
								695	PubMed [citation] PMID: 30153958	2	3	2	1	x
								696	PubMed [citation] PMID: 29600521	1	1	38	1	SQ
								697	PubMed [citation] PMID: 29437878	1	1	1	1	SQ
								697	PubMed [citation] PMID: 29437878	2	3	1	1	SQ
								698	PubMed [citation] PMID: 30441346	1	3	1	1	500
								699	PubMed [citation] PMID: 30253842	1	3	3	1	SQ
								699	PubMed [citation] PMID: 30253842	2	4	3	1	SQ
								700	PubMed [citation] PMID: 29527571, PMCID: PMC5843470	1	1	1	7	SQ
								700	PubMed [citation] PMID: 29527571, PMCID: PMC5843470	2	2	1	7	SQ
								700	PubMed [citation] PMID: 29527571, PMCID: PMC5843470	3	28	1	7	SQ
								700	PubMed [citation] PMID: 29527571, PMCID: PMC5843470	4	5	3	7	SQ
								700	PubMed [citation] PMID: 29527571, PMCID: PMC5843470	5	4	3	7	SQ
								700	PubMed [citation] PMID: 29527571, PMCID: PMC5843470	6	42	3	7	SQ
								700	PubMed [citation] PMID: 29527571, PMCID: PMC5843470	7	1	1	1	SQ
								700	PubMed [citation] PMID: 29527571, PMCID: PMC5843470	8	2	1	1	SQ
								700	PubMed [citation] PMID: 29527571, PMCID: PMC5843470	9	28	1	1	SQ
								700	PubMed [citation] PMID: 29527571, PMCID: PMC5843470	10	5	3	1	SQ
								700	PubMed [citation] PMID: 29527571, PMCID: PMC5843470	11	4	3	1	SQ
								700	PubMed [citation] PMID: 29527571, PMCID: PMC5843470	12	42	3	1	SQ
								700	PubMed [citation] PMID: 29527571, PMCID: PMC5843470	13	1	1	1	SQ
								700	PubMed [citation] PMID: 29527571, PMCID: PMC5843470	14	2	1	1	SQ
								700	PubMed [citation] PMID: 29527571, PMCID: PMC5843470	15	28	1	1	SQ
								700	PubMed [citation] PMID: 29527571, PMCID: PMC5843470	16	5	3	1	SQ
								700	PubMed [citation] PMID: 29527571, PMCID: PMC5843470	17	4	3	1	SQ
								700	PubMed [citation] PMID: 29527571, PMCID: PMC5843470	18	42	3	1	SQ
								701	PubMed [citation] PMID: 30428559, PMCID: PMC6321249	1	1	3	5	SQ
								702	PubMed [citation] PMID: 30071661, PMCID: PMC6121900	1	1	3	8	x
								703	PubMed [citation] PMID: 29878758	1	6	x	1	x
								704	PubMed [citation] PMID: 29777274	1	2	4	1	x
								705		1	1	2	1	694
								706	PubMed [citation] PMID: 30388846, PMCID: PMC6278434	1	1	1	1	X
								706	PubMed [citation] PMID: 30388846, PMCID: PMC6278434	2	6	1	1	X
								707	PubMed [citation] PMID: 29182983	1	1	2	1	x
								707	PubMed [citation] PMID: 29182983	2	23	2	1	x
								708	PubMed [citation] PMID: 29747452, PMCID: PMC5983664	1	2	3	1	X
								709	PubMed [citation] PMID: 29780511, PMCID: PMC5939614	1	1	x	2	x
								710		1	1	1	1	400
								711	PubMed [citation] PMID: 30723584, PMCID: PMC6350694	1	1	1	2	SQ
								712	PubMed [citation] PMID: 29321644, PMCID: PMC5762661	1	1	4	1	SQ
								712	PubMed [citation] PMID: 29321644, PMCID: PMC5762661	2	2	3	1	SQ
								712	PubMed [citation] PMID: 29321644, PMCID: PMC5762661	3	3	3	1	SQ
								712	PubMed [citation] PMID: 29321644, PMCID: PMC5762661	4	51	x	1	SQ
								713	PubMed [citation] PMID: 29805077, PMCID: PMC6100788	1	48	4	1	x
								714	PubMed [citation] PMID: 30055290	1	1	3	1	X
								714	PubMed [citation] PMID: 30055290	2	2	1	1	X
								715	PubMed [citation] PMID: 30142961	1	2	4	1	800
								716	PubMed [citation] PMID: 30010644	1	2	1	7	X
								717		1	6	2	1	x
								717		2	60	2	1	x
								718	PubMed [citation] PMID: 30314996, PMCID: PMC6435469	1	1	1	1	SQ
								719	PubMed [citation] PMID: 29343717, PMCID: PMC5772637	1	1	3	8	x
								720	PubMed [citation] PMID: 29535219, PMCID: PMC5955854	1	2	2	7	x
								720	PubMed [citation] PMID: 29535219, PMCID: PMC5955854	2	3	2	7	x
								721	PubMed [citation] PMID: 29627705, PMCID: PMC6053773	1	1	2	1	x
								721	PubMed [citation] PMID: 29627705, PMCID: PMC6053773	2	25	2	1	x
								721	PubMed [citation] PMID: 29627705, PMCID: PMC6053773	3	1	2	1	x
								721	PubMed [citation] PMID: 29627705, PMCID: PMC6053773	4	25	2	1	x
								722	PubMed [citation] PMID: 30314527, PMCID: PMC6186110	1	4	1	0	x
								723	PubMed [citation] PMID: 29433490, PMCID: PMC5809808	1	2	x	1	SQ
								723	PubMed [citation] PMID: 29433490, PMCID: PMC5809808	2	2	x	1	SQ
								724	PubMed [citation] PMID: 30072655, PMCID: PMC6116205	1	2	1	7	SQ
								724	PubMed [citation] PMID: 30072655, PMCID: PMC6116205	2	2	1	7	SQ
								725		1	1	3	2	850
								726	PubMed [citation] PMID: 30440528	1	2	X	2	600
								726	PubMed [citation] PMID: 30440528	2	2	X	2	600
								727	PubMed [citation] PMID: 30041613, PMCID: PMC6057032	1	45	1	1	RQ
								728	PubMed [citation] PMID: 29499218	1	6	x	1	SQ
								729	PubMed [citation] PMID: 29330447, PMCID: PMC5766494	1	1	3	1	x
								729	PubMed [citation] PMID: 29330447, PMCID: PMC5766494	2	2	3	1	x
								729	PubMed [citation] PMID: 29330447, PMCID: PMC5766494	3	5	3	1	x
								729	PubMed [citation] PMID: 29330447, PMCID: PMC5766494	4	3	3	2	x
								729	PubMed [citation] PMID: 29330447, PMCID: PMC5766494	5	41	3	2	x
								729	PubMed [citation] PMID: 29330447, PMCID: PMC5766494	6	20	3	2	x
								729	PubMed [citation] PMID: 29330447, PMCID: PMC5766494	7	5	3	2	x
								730	PubMed [citation] PMID: 29333084, PMCID: PMC5765736	1	1	2	1	SQ
								730	PubMed [citation] PMID: 29333084, PMCID: PMC5765736	2	2	2	1	SQ
								731		1	1	1	7	SQ
								732	PubMed [citation] PMID: 29673642	1	2	3	1	540
								732	PubMed [citation] PMID: 29673642	2	1	3	1	720
								733	PubMed [citation] PMID: 29599328	1	1	5	1	x
								734	PubMed [citation] PMID: 30204194	1	1	3	2	sq
								735	PubMed [citation] PMID: 29702197	1	1	2	1	x
								735	PubMed [citation] PMID: 29702197	2	3	2	1	x
								735	PubMed [citation] PMID: 29702197	3	59	2	1	x
								736	PubMed [citation] PMID: 30212688	1	1	2	1	sq
								736	PubMed [citation] PMID: 30212688	2	1	2	1	x
								737	PubMed [citation] PMID: 30224376	1	5	2	1	x
								737	PubMed [citation] PMID: 30224376	2	28	2	1	x
								737	PubMed [citation] PMID: 30224376	3	42	2	1	x
								737	PubMed [citation] PMID: 30224376	4	6	2	1	x
								738	PubMed [citation] PMID: 30379148	1	48	2	5	sq
								739	PubMed [citation] PMID: 29956719	1	1	1	1	x
								739	PubMed [citation] PMID: 29956719	2	1	1	1	x
								740	PubMed [citation] PMID: 30274780	1	1	2	1	x
								741	PubMed [citation] PMID: 30479567, PMCID: PMC6245879	1	12	2	1	sq
								742	PubMed [citation] PMID: 30496290, PMCID: PMC6289468	1	35	2	1	x
								743	PubMed [citation] PMID: 30065298	1	2	x	x	sq
								744	PubMed [citation] PMID: 30550258	1	1	1	1	SQ
								745	PubMed [citation] PMID: 30529691	1	6	X	1	SQ
								746	PubMed [citation] PMID: 30478149	1	42	2	1	SQ
								747	PubMed [citation] PMID: 30458257	1	2	1	1	1332
								748	PubMed [citation] PMID: 30423478	1	1	X	5	340
								749	PubMed [citation] PMID: 30552384	1	23	3	1	X
								749	PubMed [citation] PMID: 30552384	2	23	3	1	X
								750	PubMed [citation] PMID: 30587593, PMCID: PMC6329980	1	1	2	8	SQ
								750	PubMed [citation] PMID: 30587593, PMCID: PMC6329980	2	12	2	8	SQ
								750	PubMed [citation] PMID: 30587593, PMCID: PMC6329980	3	48	2	8	SQ
								751	PubMed [citation] PMID: 30678934	1	1	3	2	x
								752	PubMed [citation] PMID: 30374681	1	5	1	1	SQ
								753		1	2	1	8	SQ
								754	PubMed [citation] PMID: 30694643	1	6	3	1	SQ
								755	PubMed [citation] PMID: 30792990, PMCID: PMC6354143	1	48	3	1	x
								756	PubMed [citation] PMID: 30948110	1	1	2	1	SQ
								757	PubMed [citation] PMID: 30613774, PMCID: PMC6314821	1	74	2	3	SQ
								757	PubMed [citation] PMID: 30613774, PMCID: PMC6314821	2	74	39	3	SQ
								758	PubMed [citation] PMID: 30550258	1	1	1	1	SQ
								759	PubMed [citation] PMID: 30877512	1	2	1	1	SQ
								759	PubMed [citation] PMID: 30877512	2	2	1	1	SQ
								760		1	2	3	1	SQ
								760		2	51	1	1	SQ
								761		1	1	1	1	x
								761		2	2	1	1	x
								762	PubMed [citation] PMID: 30662326, PMCID: PMC6332479	1	1	2	1	300
								763	PubMed [citation] PMID: 30615637, PMCID: PMC6322746	1	1	3	1	SQ
								764	PubMed [citation] PMID: 30529691	1	6	X	1	SQ
								765	PubMed [citation] PMID: 30478149	1	42	2	1	SQ
								766	PubMed [citation] PMID: 30700830	1	6	1	7	SQ
								766	PubMed [citation] PMID: 30700830	2	4	3	7	SQ
								767	PubMed [citation] PMID: 30458257	1	2	1	1	1332
								768	PubMed [citation] PMID: 30423478	1	1	X	5	340
								769	PubMed [citation] PMID: 30901969, PMCID: PMC6463163	1	2	x	1	SQ
								769	PubMed [citation] PMID: 30901969, PMCID: PMC6463163	2	2	X	1	SQ
								770	PubMed [citation] PMID: 30635397, PMCID: PMC6422075	1	23	2	1	SQ
								771	PubMed [citation] PMID: 30869520	1	1	x	5	x
								772	PubMed [citation] PMID: 30552384	1	23	3	1	X
								772	PubMed [citation] PMID: 30552384	2	23	3	1	X
								773	PubMed [citation] PMID: 30839008	1	1	x	2	x
								773	PubMed [citation] PMID: 30839008	2	2	x	2	x
								774	PubMed [citation] PMID: 30970511	1	1	2	1	SQ
								774	PubMed [citation] PMID: 30970511	2	2	2	1	SQ
								775	PubMed [citation] PMID: 30639386	1	2	2	1	SQ
								775	PubMed [citation] PMID: 30639386	2	2	2	1	SQ
								776	PubMed [citation] PMID: 30805301, PMCID: PMC6370664	1	45	2	7	SQ
								777	PubMed [citation] PMID: 30587593, PMCID: PMC6329980	1	1	2	8	SQ
								777	PubMed [citation] PMID: 30587593, PMCID: PMC6329980	2	12	2	8	SQ
								777	PubMed [citation] PMID: 30587593, PMCID: PMC6329980	3	48	2	8	SQ
								778	PubMed [citation] PMID: 30831408	1	0	4	x	100
								779	PubMed [citation] PMID: 30678934	1	1	3	2	x
								780	PubMed [citation] PMID: 30850595, PMCID: PMC6408494	1	1	3	1	SQ
								780	PubMed [citation] PMID: 30850595, PMCID: PMC6408494	2	3	3	1	SQ
								781	PubMed [citation] PMID: 30905819	1	2	3	1	SQ
								782	PubMed [citation] PMID: 30796967	1	1	2	1	x
								783	PubMed [citation] PMID: 30622177, PMCID: PMC6347692	1	48	16	1	SQ
								783	PubMed [citation] PMID: 30622177, PMCID: PMC6347692	2	28	1	1	SQ
								784	PubMed [citation] PMID: 30739442	1	2	1	1	SQ
								784	PubMed [citation] PMID: 30739442	2	5	1	1	SQ
								785	PubMed [citation] PMID: 30805306, PMCID: PMC6370714	1	2	3	1	SQ
								786	PubMed [citation] PMID: 30897015	1	2	1	1	SQ
								787	PubMed [citation] PMID: 30949448, PMCID: PMC6437068	1	1	1	8	SQ
								788	PubMed [citation] PMID: 30781490, PMCID: PMC6406713	1	2	1	1	SQ
								789	PubMed [citation] PMID: 30923113, PMCID: PMC6475372	1	2	2	1	SQ
								790	PubMed [citation] PMID: 30909144	1	2	x	1	SQ
								790	PubMed [citation] PMID: 30909144	2	41	x	1	SQ
								791	PubMed [citation] PMID: 30930631, PMCID: PMC6426653	1	1	1	3	x
								792	PubMed [citation] PMID: 30374681	1	5	1	1	SQ
								793		1	52	2	1	x
								793		2	73	3	1	x
								794	PubMed [citation] PMID: 30959180	1	1	1	1	SQ
								795	PubMed [citation] PMID: 30805885	1	1	1	1	x
								795	PubMed [citation] PMID: 30805885	2	42	1	1	x
								796	PubMed [citation] PMID: 30605443, PMCID: PMC6327776	1	1	19	1	SQ
								797	PubMed [citation] PMID: 31540221, PMCID: PMC6766994	1	1	6	1	x
								798	PubMed [citation] PMID: 31311297	1	1	5	8	SQ
								799	PubMed [citation] PMID: 31618886, PMCID: PMC6829403	1	2	1	1	300
								799	PubMed [citation] PMID: 31618886, PMCID: PMC6829403	2	2	1	1	300
								799	PubMed [citation] PMID: 31618886, PMCID: PMC6829403	3	2	1	1	300
								800	PubMed [citation] PMID: 31389686	1	6	1	1	X
								801		1	41	9	1	X
								802	PubMed [citation] PMID: 31322299	1	1	x	7	SQ
								802	PubMed [citation] PMID: 31322299	2	2	x	7	SQ
								802	PubMed [citation] PMID: 31322299	3	3	x	7	SQ
								802	PubMed [citation] PMID: 31322299	4	4	x	7	SQ
								802	PubMed [citation] PMID: 31322299	5	42	x	7	SQ
								803	PubMed [citation] PMID: 31265253	1	1	1	2	500
								804	PubMed [citation] PMID: 31441384	1	1	1	1	80
								804	PubMed [citation] PMID: 31441384	2	2	1	1	80
								804	PubMed [citation] PMID: 31441384	3	1	1	1	80
								804	PubMed [citation] PMID: 31441384	4	2	1	1	80
								805	PubMed [citation] PMID: 30816504, PMCID: PMC6412463	1	1	1	1	SQ
								806		1	2	1	1	SQ
								806		2	2	1	1	SQ
								807	PubMed [citation] PMID: 31417863, PMCID: PMC6682674	1	2	2	1	X
								807	PubMed [citation] PMID: 31417863, PMCID: PMC6682674	2	1	3	1	X
								807	PubMed [citation] PMID: 31417863, PMCID: PMC6682674	3	4	3	1	X
								808	PubMed [citation] PMID: 31614718, PMCID: PMC6834317	1	1	1	1	500
								808	PubMed [citation] PMID: 31614718, PMCID: PMC6834317	2	2	1	1	500
								809	PubMed [citation] PMID: 31290055	1	1	1	1	SQ
								810	PubMed [citation] PMID: 31019654, PMCID: PMC6451810	1	1	1	1	SQ
								810	PubMed [citation] PMID: 31019654, PMCID: PMC6451810	2	2	1	1	SQ
								811	PubMed [citation] PMID: 31683821	1	2	1	2	SQ
								811	PubMed [citation] PMID: 31683821	2	2	1	2	SQ
								811	PubMed [citation] PMID: 31683821	3	3	1	2	SQ
								811	PubMed [citation] PMID: 31683821	4	3	1	2	SQ
								812	PubMed [citation] PMID: 31301772	1	1	3	1	SQ
								813		1	1	1	1	SQ
								814		1	2	1	7	X
								815	PubMed [citation] PMID: 31146913	1	2	3	1	sq
								815	PubMed [citation] PMID: 31146913	2	2	3	1	sq
								815	PubMed [citation] PMID: 31146913	3	2	1	1	sq
								815	PubMed [citation] PMID: 31146913	4	2	1	1	sq
								815	PubMed [citation] PMID: 31146913	5	2	4	1	sq
								815	PubMed [citation] PMID: 31146913	6	2	4	1	sq
								816	PubMed [citation] PMID: 31601683, PMCID: PMC6856870	1	2	3	1	x
								816	PubMed [citation] PMID: 31601683, PMCID: PMC6856870	2	28	1	1	x
								817	PubMed [citation] PMID: 31354732, PMCID: PMC6636429	1	2	x	1	SQ
								817	PubMed [citation] PMID: 31354732, PMCID: PMC6636429	2	5	x	1	SQ
								817	PubMed [citation] PMID: 31354732, PMCID: PMC6636429	3	23	x	1	SQ
								817	PubMed [citation] PMID: 31354732, PMCID: PMC6636429	4	51	x	1	SQ
								818	PubMed [citation] PMID: 31641713	1	51	1	1	1000
								819	PubMed [citation] PMID: 31207004	1	77	1	1	200
								819	PubMed [citation] PMID: 31207004	2	77	2	1	350
								820	PubMed [citation] PMID: 31290409	1	1	1	8	SQ
								820	PubMed [citation] PMID: 31290409	2	2	1	8	SQ
								820	PubMed [citation] PMID: 31290409	3	3	1	8	SQ
								820	PubMed [citation] PMID: 31290409	4	1	1	2	SQ
								820	PubMed [citation] PMID: 31290409	5	2	1	2	SQ
								820	PubMed [citation] PMID: 31290409	6	3	1	2	SQ
								820	PubMed [citation] PMID: 31290409	7	1	1	6	SQ
								820	PubMed [citation] PMID: 31290409	8	2	1	6	SQ
								820	PubMed [citation] PMID: 31290409	9	3	1	6	SQ
								821	PubMed [citation] PMID: 30622337, PMCID: PMC6525100	1	0	3	8	SQ
								822		1	1	1	3	140
								822		2	2	1	1	150
								823		1	1	X	2	SQ
								824	PubMed [citation] PMID: 31296919, PMCID: PMC6624310	1	1	1	2	SQ
								824	PubMed [citation] PMID: 31296919, PMCID: PMC6624310	2	2	1	2	SQ
								825	PubMed [citation] PMID: 31142059, PMCID: PMC6600334	1	2	5	1	sq
								826		1	1	1	1	60
								826		2	1	1	1	SQ
								826		3	1	1	1	SQ
								827	PubMed [citation] PMID: 31085365	1	1	1	7	1100
								827	PubMed [citation] PMID: 31085365	2	1	1	7	X
								827	PubMed [citation] PMID: 31085365	3	1	1	7	950
								827	PubMed [citation] PMID: 31085365	4	1	1	7	950
								827	PubMed [citation] PMID: 31085365	5	2	1	7	1300
								828	PubMed [citation] PMID: 31574930, PMCID: PMC6803832	1	2	1	1	sq
								829	PubMed [citation] PMID: 31080976	1	2	1	1	SQ
								830		1	1	2	1	100
								831	PubMed [citation] PMID: 31283914	1	1	1	1	100
								832	PubMed [citation] PMID: 30841919, PMCID: PMC6404325 739	1	48	7	x	x
								833	PubMed [citation] PMID: 30889716	1	1	1	1	x
								833	PubMed [citation] PMID: 30889716	2	2	1	1	x
								834	PubMed [citation] PMID: 31189729	1	1	1	1	400
								835	PubMed [citation] PMID: 31176782	1	30	2	2	820
								836	PubMed [citation] PMID: 31395687	1	2	1	1	X
								837	PubMed [citation] PMID: 31085100, PMCID: PMC6558306	1	1	2	1	50
								837	PubMed [citation] PMID: 31085100, PMCID: PMC6558306	2	25	2	1	50
								837	PubMed [citation] PMID: 31085100, PMCID: PMC6558306	3	48	2	1	50
								838	PubMed [citation] PMID: 31728288, PMCID: PMC6839635	1	6	3	1	SQ
								839	PubMed [citation] PMID: 31030495	1	25	3	1	SQ
								840	PubMed [citation] PMID: 31221959, PMCID: PMC6586667	1	2	1	1	x
								840	PubMed [citation] PMID: 31221959, PMCID: PMC6586667	2	41	1	1	x
								840	PubMed [citation] PMID: 31221959, PMCID: PMC6586667	3	2	1	1	x
								840	PubMed [citation] PMID: 31221959, PMCID: PMC6586667	4	41	1	1	x
								841	PubMed [citation] PMID: 31450294	1	51	1	1	X
								842	PubMed [citation] PMID: 31069826	1	1	1	1	300
								843	PubMed [citation] PMID: 31760402	1	1	2	1	SQ
								843	PubMed [citation] PMID: 31760402	2	1	2	1	SQ
								844	PubMed [citation] PMID: 31114347, PMCID: PMC6489585	1	1	2	1	X
								844	PubMed [citation] PMID: 31114347, PMCID: PMC6489585	2	2	2	1	X
								845	PubMed [citation] PMID: 31266139, PMCID: PMC6680570	1	2	6	7	sq
								845	PubMed [citation] PMID: 31266139, PMCID: PMC6680570	2	6	3	7	sq
								846		1	6	1	1	600
								846		2	6	1	2	600
								847	PubMed [citation] PMID: 30718260, PMCID: PMC6497540	1	2	1	7	SQ
								847	PubMed [citation] PMID: 30718260, PMCID: PMC6497540	2	53	6	7	SQ
								848	PubMed [citation] PMID: 31132609	1	1	3	X	300
								849	PubMed [citation] PMID: 31423948	1	1	2	1	60
								849	PubMed [citation] PMID: 31423948	2	2	2	1	60
								849	PubMed [citation] PMID: 31423948	3	51	2	1	60
								850	PubMed [citation] PMID: 31627418, PMCID: PMC6827056	1	1	2	1	sq
								850	PubMed [citation] PMID: 31627418, PMCID: PMC6827056	2	2	2	1	sq
								850	PubMed [citation] PMID: 31627418, PMCID: PMC6827056	3	48	26	1	sq
								851	PubMed [citation] PMID: 31401107	1	1	9	3	500
								851	PubMed [citation] PMID: 31401107	2	1	19	1	500
								852	PubMed [citation] PMID: 31632086, PMCID: PMC6793465	1	1	1	1	350
								852	PubMed [citation] PMID: 31632086, PMCID: PMC6793465	2	1	1	1	350
								853	PubMed [citation] PMID: 30906504, PMCID: PMC6393877	1	1	1	1	x
								853	PubMed [citation] PMID: 30906504, PMCID: PMC6393877	2	2	1	1	x
								853	PubMed [citation] PMID: 30906504, PMCID: PMC6393877	3	51	1	1	x
								854	PubMed [citation] PMID: 31090219	1	2	X	1	X
								854	PubMed [citation] PMID: 31090219	2	53	X	1	X
								855	PubMed [citation] PMID: 31672655	1	2	1	1	400
								856	PubMed [citation] PMID: 31606974, PMCID: PMC6791064	1	79	6	1	sq
[truncated: 5 more columns]
