# Supplementary material for: MISpheroID: a knowledgebase and transparency tool for minimum information in spheroid identity
Source: Nat Methods. 2021 Nov 1;18(11):1294–303. doi: 10.1038/s41592-021-01291-4 (PMC8566242; doi:10.1038/s41592-021-01291-4)
Supplement: Supplementary file 13 — RNA-seq data. [file 41592_2021_1291_MOESM13_ESM.xlsx]

## Sheet: Blad1
FIGURE 3B
	Normalized enrichment scores A549 (FDR q-value < 0.05) per hallmark:								Normalized enrichment scores HCT116 (FDR q-value < 0.05) per hallmark:								Normalized enrichment scores SKOV3 (FDR q-value < 0.05) per hallmark:								Normalized enrichment scores U87MG (FDR q-value < 0.05) per hallmark:
		DMEM HG	DMEM/F12	RPMI1640	DMEM LG	EMEM	MEM			DMEM HG	DMEM/F12	RPMI1640	DMEM LG	EMEM	MEM			DMEM HG	DMEM/F12	RPMI1640	DMEM LG	EMEM	MEM			DMEM HG	DMEM/F12	RPMI1640	DMEM LG	EMEM	MEM
	HALLMARK_OXIDATIVE_PHOSPHORYLATION	0	-5.39	5.15	-4.75	5.23	5.39		HALLMARK_OXIDATIVE_PHOSPHORYLATION	0	4.42	-4.29	5.3	4.92	-4.69		HALLMARK_E2F_TARGETS	0	4.24	3.84	3.96	5.55	4.31		HALLMARK_G2M_CHECKPOINT	0	-6.35	-5.05	-5.08	-7.66	-5.79
	HALLMARK_FATTY_ACID_METABOLISM	0	-2.62	4.54	4.11	4.97	4.56		HALLMARK_DNA_REPAIR	0	4.12	3.63	4.2	4.62	-3.9		HALLMARK_OXIDATIVE_PHOSPHORYLATION	0	5.09	4.22	-4.39	4.85	-4.75		HALLMARK_E2F_TARGETS	0	-6.16	-4.76	-6.09	-6.43	-5.72
	HALLMARK_E2F_TARGETS	0	-3.15	4.65	3.44	4.66	5.2		HALLMARK_G2M_CHECKPOINT	0	4.24	-5.13	4.68	4.45	4.46		HALLMARK_G2M_CHECKPOINT	0	-4.21	4.1	4.26	4.75	4.79		HALLMARK_MTORC1_SIGNALING	0	-4.8	-3.86	-4.35	-6.44	-5.08
	HALLMARK_GLYCOLYSIS	0	-3.43	4.07	3.64	4.21	4.27		HALLMARK_E2F_TARGETS	0	4.37	-5.66	4.75	4.31	5.02		HALLMARK_MTORC1_SIGNALING	0	-4.18	-4.54	-4.94	4.43	-4.08		HALLMARK_DNA_REPAIR	0	-3.41	-3.56	-4.32	-4.98	-3.78
	HALLMARK_DNA_REPAIR	0	-4.04	3.98	3.16	3.9	4.15		HALLMARK_MTORC1_SIGNALING	0	5.26	-4.18	4.16	3.89	-4.04		HALLMARK_TNFA_SIGNALING_VIA_NFKB	0	-2.32	3.26	2.67	3.87	-2.8		HALLMARK_PROTEIN_SECRETION	0	-3.26	-3.18	-3.75	-3.95	-3.86
	HALLMARK_UNFOLDED_PROTEIN_RESPONSE	0	3.02	3.81	3.46	3.88	3.63		HALLMARK_UNFOLDED_PROTEIN_RESPONSE	0	4.29	4.11	3.13	3.7	2.9		HALLMARK_DNA_REPAIR	0	3.45	3.51	3.2	3.81	-4.14		HALLMARK_OXIDATIVE_PHOSPHORYLATION	0	-3.12	-3.65	-5.89	-5.84	-4.64
	HALLMARK_TNFA_SIGNALING_VIA_NFKB	0	2.44	4.21	3.3	3.73	4.06		HALLMARK_APOPTOSIS	0	3.21	2.33	-2.22	2.67	2.42		HALLMARK_GLYCOLYSIS	0	4	3.88	3.77	3.42	3.47		HALLMARK_P53_PATHWAY	0	-2.88	-2.33	-2.28	-4.19	-2.62
	HALLMARK_MTORC1_SIGNALING	0	-5.03	3.97	4.97	3.6	3.95		HALLMARK_REACTIVE_OXYGEN_SPECIES_PATHWAY	0	-2.03	-2.9	-2.66	2.48	-2.82		HALLMARK_FATTY_ACID_METABOLISM	0	2.8	2.9	2.99	3.36	-2.85		HALLMARK_UNFOLDED_PROTEIN_RESPONSE	0	-2.86	-2.32	-2.23	-4.29	-3.07
	HALLMARK_P53_PATHWAY	0	-2.98	3.72	2.94	3.48	3.38		HALLMARK_PROTEIN_SECRETION	0	4.57	3.42	3.44	-3.87	-3.74		HALLMARK_PI3K_AKT_MTOR_SIGNALING	0	2.5	2.68	2.66	3.21	2.42		HALLMARK_APOPTOSIS	0	-2.65	-2.27	2.41	-3.74	-2.36
	HALLMARK_COMPLEMENT	0	-1.87	3.19	1.93	3.05	2.88		HALLMARK_P53_PATHWAY	0	4.73	-3.28	-3.97	-3.47	-4.07		HALLMARK_PROTEIN_SECRETION	0	3.21	2.96	-3.1	3.15	3.72		HALLMARK_EPITHELIAL_MESENCHYMAL_TRANSITION	0	-2.6	-3.19	-2.72	-3.25	-3.9
	HALLMARK_PI3K_AKT_MTOR_SIGNALING	0	2.52	3.14	2.74	2.58	3.13		HALLMARK_GLYCOLYSIS	0	4.32	4.51	3.97	-3.36	-4.39		HALLMARK_HYPOXIA	0	-3.81	3.24	3.44	3.12	-3.3		HALLMARK_HYPOXIA	0	-2.22	-2.24	4.17	-3.25	2.03
	HALLMARK_HYPOXIA	0	-2.79	3.19	3.48	3.05	3.21		HALLMARK_KRAS_SIGNALING_DN	0	-3.3	-2.85	-3	-3.24	-2.77		HALLMARK_PEROXISOME	0	2.67	2.45	-2.75	2.63	-2.94		HALLMARK_GLYCOLYSIS	0	-2.09	-1.93	-2.52	-3.51	-2.07
	HALLMARK_PEROXISOME	0	1.98	2.72	2.72	2.99	2.6		HALLMARK_EPITHELIAL_MESENCHYMAL_TRANSITION	0	-2.04	-2.34	-2.61	-3.05	-1.94		HALLMARK_TGF_BETA_SIGNALING	0	2.55	3.06	-2.48	2.38	2.39		HALLMARK_ANGIOGENESIS	0	-2.07	-2	-2.16	-2.29	-2.11
	HALLMARK_G2M_CHECKPOINT	0	-3.32	3.31	2.98	2.9	3.2		HALLMARK_TNFA_SIGNALING_VIA_NFKB	0	-2.5	-3.34	-3.44	-2.95	-2.55		HALLMARK_INTERFERON_GAMMA_RESPONSE	0	2.12	2.48	-2.38	2.32	-2.49		HALLMARK_TNFA_SIGNALING_VIA_NFKB	0	-1.95	-2.16	6.64	-2.74	3.13
	HALLMARK_PROTEIN_SECRETION	0	3.39	2.74	3.46	2.71	2.99		HALLMARK_HYPOXIA	0	3.57	3.81	-2.52	-2.67	-3.55		HALLMARK_REACTIVE_OXYGEN_SPECIES_PATHWAY	0	2.28	1.83	-2.28	2.24	2.35		HALLMARK_ANDROGEN_RESPONSE	0	-2.28	1.85	-1.69	-3.14	-2.8
	HALLMARK_INTERFERON_ALPHA_RESPONSE	0	-2.03	2.13	-2.32	2.66	2.28		HALLMARK_KRAS_SIGNALING_UP	0	-1.9	-2.59	-1.82	-2.33	-2.58		HALLMARK_P53_PATHWAY	0	-3.2	-3.1	3.36	-3.57	-3.39		HALLMARK_MITOTIC_SPINDLE	0	-4.69	-4.36	-4.22	-6.68	-4.46
	HALLMARK_TGF_BETA_SIGNALING	0	-2.24	2.51	2.13	2.59	2.47		HALLMARK_PEROXISOME	0	2.94	2.62	2.29	-2.17	-2.45		HALLMARK_EPITHELIAL_MESENCHYMAL_TRANSITION	0	3.01	3.39	3.3	-3.28	-3.05		HALLMARK_MYC_TARGETS_V1	0	-5.99	-3.9	-5.97	-6.13	-4.3
	HALLMARK_INTERFERON_GAMMA_RESPONSE	0	-2.81	2.54	-2.09	2.5	2.84		HALLMARK_INFLAMMATORY_RESPONSE	0	-2.21	-2.46	-2.7	-2.15	-2.23		HALLMARK_UNFOLDED_PROTEIN_RESPONSE	0	3.54	2.83	-3.12	-3.15	2.98		HALLMARK_ADIPOGENESIS	0	-4.14	-3.14	-4.01	-5.13	-3.44
	HALLMARK_REACTIVE_OXYGEN_SPECIES_PATHWAY	0	-2.93	1.65	2.03	1.94	2.18		HALLMARK_TGF_BETA_SIGNALING	0	3.16	-2.25	2.32	-2.13	-2.24		HALLMARK_APOPTOSIS	0	-2.63	2.56	-3.08	-3.05	-2.61		HALLMARK_UV_RESPONSE_DN	0	-3.72	-2.99	2.19	-4.66	-4.11
	HALLMARK_EPITHELIAL_MESENCHYMAL_TRANSITION	0	-2.51	2.23	1.8	1.91	2.35		HALLMARK_INTERFERON_GAMMA_RESPONSE	0	-1.96	2.12	-2.07	-1.79	-1.91		HALLMARK_KRAS_SIGNALING_DN	0	-2.65	-3.17	-3.35	-2.64	-3.4		HALLMARK_CHOLESTEROL_HOMEOSTASIS	0	-2.59	-2.85	-3.25	-3.83	-3.01
	HALLMARK_APOPTOSIS	0	-3.43	2.31	-3.41	1.88	1.84		HALLMARK_MYC_TARGETS_V1	0	5.74	4.64	6.22	6.25	6.47		HALLMARK_INTERFERON_ALPHA_RESPONSE	0	-2.44	2.49	-2.49	-2.17	-2.67		HALLMARK_HEME_METABOLISM	0	-2.4	-2.71	1.83	-3.44	-1.99
	HALLMARK_KRAS_SIGNALING_UP	0	-2.33	1.97	-1.74	1.76	1.95		HALLMARK_MITOTIC_SPINDLE	0	5.37	4.3	-4.38	4.34	-5.03		HALLMARK_INFLAMMATORY_RESPONSE	0	-2.87	1.7	-2.51	-2.02	-2.63
	HALLMARK_MYC_TARGETS_V1	0	-4.96	4.94	-4.99	4.32	4.5		HALLMARK_ADIPOGENESIS	0	3.11	3.85	4.64	4.27	3.8		HALLMARK_MYC_TARGETS_V1	0	5.42	4.65	4.81	5.58	5.15
	HALLMARK_ADIPOGENESIS	0	-4.02	4.03	3.3	4.23	4.55		HALLMARK_MYC_TARGETS_V2	0	2.89	-2.52	3.24	3.51	2.54		HALLMARK_ADIPOGENESIS	0	4.26	3.64	4.18	5	3.3
	HALLMARK_MYC_TARGETS_V2	0	-1.96	4.26	1.94	4.09	4.17		HALLMARK_ESTROGEN_RESPONSE_EARLY	0	4.56	3.3	3.73	2.78	3.21		HALLMARK_MITOTIC_SPINDLE	0	-4.37	4.06	4.31	4.48	4.49
	HALLMARK_MITOTIC_SPINDLE	0	-4.01	3.65	4.17	3.69	3.52		HALLMARK_APICAL_JUNCTION	0	2.6	2.23	2.95	2.21	-2.53		HALLMARK_ESTROGEN_RESPONSE_EARLY	0	3.01	2.9	2.37	4.11	2.78
	HALLMARK_UV_RESPONSE_UP	0	-2.46	4.03	2.25	3.57	3.65		HALLMARK_UV_RESPONSE_DN	0	2.6	-2.99	-3.11	-3.37	-3.61		HALLMARK_UV_RESPONSE_DN	0	3.7	4.75	3.4	3.35	3.25
	HALLMARK_HEME_METABOLISM	0	-2.93	-2.67	2.7	3	2.79		HALLMARK_ESTROGEN_RESPONSE_LATE	0	-2.75	-2.96	3.54	-2.91	-3.4		HALLMARK_ESTROGEN_RESPONSE_LATE	0	2.51	-2.34	-2.87	3.18	-2.29
	HALLMARK_CHOLESTEROL_HOMEOSTASIS	0	2.24	2.67	2.13	2.71	2.83		HALLMARK_HEME_METABOLISM	0	3.18	-2.39	2.44	-2.81	-3		HALLMARK_XENOBIOTIC_METABOLISM	0	-2.13	2.08	2.58	3.11	-2.33
	HALLMARK_BILE_ACID_METABOLISM	0	1.65	2.41	1.85	2.55	1.93		HALLMARK_ANDROGEN_RESPONSE	0	2.97	2.7	-2.94	-2.6	-3.77		HALLMARK_MYC_TARGETS_V2	0	2.26	-2.59	2.19	2.64	-2.25
	HALLMARK_ESTROGEN_RESPONSE_LATE	0	2.4	2.36	2.46	2.53	2.82		HALLMARK_IL2_STAT5_SIGNALING	0	3.56	2.67	2.92	-2.5	-2.72		HALLMARK_APICAL_JUNCTION	0	-2.63	3.23	-3.01	2.64	-2.57
	HALLMARK_IL2_STAT5_SIGNALING	0	2.15	3.18	3.2	2.52	2.94		HALLMARK_UV_RESPONSE_UP	0	-2.71	-3.27	-2.58	-2.49	-2.5		HALLMARK_IL2_STAT5_SIGNALING	0	2.21	2.32	-2.28	2.32	-2.3
	HALLMARK_ESTROGEN_RESPONSE_EARLY	0	2.68	-2.7	-2.64	2.52	2.44		HALLMARK_CHOLESTEROL_HOMEOSTASIS	0	3.11	-2.51	2.4	-2.32	-2.74		HALLMARK_CHOLESTEROL_HOMEOSTASIS	0	2.43	2.13	2.84	2.06	-3.22
	HALLMARK_ANDROGEN_RESPONSE	0	-3.34	2.49	2.95	2.39	2.43										HALLMARK_UV_RESPONSE_UP	0	-3.01	2.57	-3.18	-3.27	-3.03
	HALLMARK_UV_RESPONSE_DN	0	-2.86	2.55	3.09	2.32	2.34										HALLMARK_ANDROGEN_RESPONSE	0	-3.09	2.47	2.52	-3.19	-2.67
	HALLMARK_XENOBIOTIC_METABOLISM	0	-2.73	2.62	2.37	2.29	2.49										HALLMARK_HEME_METABOLISM	0	-3.38	4.03	-3.52	-2.99	2.51
	HALLMARK_APICAL_JUNCTION	0	-1.99	1.65	2.25	1.67	1.72										HALLMARK_MYOGENESIS	0	1.76	1.87	1.97	-2.41	-1.99
																	HALLMARK_ALLOGRAFT_REJECTION	0	-2.83	-2.26	-2.1	-2.02	-2.22
