# Supplementary material for: MISpheroID: a knowledgebase and transparency tool for minimum information in spheroid identity
Source: Nat Methods. 2021 Nov 1;18(11):1294–303. doi: 10.1038/s41592-021-01291-4 (PMC8566242; doi:10.1038/s41592-021-01291-4)
Supplement: Supplementary file 14 — For the raw data of Fig. 4a please see the raw data files of Extended Data Figs. 4 (cell death), 6 (ATP), 7 (L/G), 8 (size) and 9 (therapy response) and Supplementary Figs. 9 (angiogenesis and immune interaction) and 10 (circularity). For the raw data of Fig. 4b please see the raw data file of Extended Data Fig. 10. [file 41592_2021_1291_MOESM14_ESM.xlsx]

## Sheet: Figure 4
Figure 4A
For the raw data of figure 4A we refer you to the raw data files of Extended figures 4 (cell death), 6 (ATP), 7 (L/G), 8 (size), 9 (therapy response) and supplementary figures 9 (Angiogenesis & Immune interaction) and 10 (circularity).
Figure 4B
For the raw data of figure 4B we refer you to the raw data file of Extended figure 10A.
