# Supplementary material for: MISpheroID: a knowledgebase and transparency tool for minimum information in spheroid identity
Source: Nat Methods. 2021 Nov 1;18(11):1294–303. doi: 10.1038/s41592-021-01291-4 (PMC8566242; doi:10.1038/s41592-021-01291-4)
Supplement: Supplementary file 15 — Liquid overlay versus hanging drop. [file 41592_2021_1291_MOESM15_ESM.xlsx]

## Sheet: Figure 5A
FIGURE 5A
LUMINEX: Immune Interaction
		sCD40L	G-CSF	M-CSF	GM-CSF	ENA-78	GRO-alpha	I-309	IFN-alpha2	IFNgamma	IL-1RA	IL-4	IL-9	IL-12p40	IL-13	IL-15	IL-16	IL-17A	IL-22	IL-27	IL-28A	IP-10	KC	LIF	MCP-2	MCP-3	MIG/CXCL9	MIP-1alpha	MIP-1delta	RANTES	SDF-1alpha+beta	TNFbeta	Eotaxin	Eotaxin-2	Fractalkine	IL-1alpha	IL-1beta	IL-6	IL-8	MCP-1	TNFalpha
A549	Hanging Drop	3.64	0	115.29	0.44	7500.01	272.02	0.02	3.13	0.03	0.19	1.31	1.09	4.73	19.09	1.65	0	0.15	21	0		0		15.59	8.31	3.52	0.29	0	0	7.32	0	26.33	2.43	297.09	6.89	0.16	0.33	14.91	1519.06	9364.14	3.59
A549	Hanging Drop	1.81	0	67.02	0.57	10968.7	193.95	0.03	1.12	0.05	0.15	0.98	1.04	5.4	7.75	1.6	4.04	0.08	0	23.71		1.04		9.44	4.88	2.35	0.41	0	8.24	3.69	0	10.3	1.91	127.01	8.21	3.59	1.06	2.94	670.6		1.2
A549	Hanging Drop	0.96	0	69.34	0.81	4644.63	202.84	0.05	1.4	0.01	0.15	0.36	0.93	2.75	3.04	1.62	2.07	0	0	0		0.83		11.23	5.73	2.62	0.43	0	0	3.38	0	2.15	0.49	190.76	0	0	0	2.06	760.88	4395.3	0.24
A549	Liquid Overlay	2.64	0	75.32	0	20975.7	245.64	0.43	0	0.46	0.61	0.59	0	5.84	3.76	1.72	0	0	0	0		0		8.53	0	0	1.51	0	32.96	3.7	0	2.88	0	42.64	0	1.76	0	5.18	463.64	1146.24	0
A549	Liquid Overlay	0	0	45.6	0	16212.3	144.24	0.39	6.68	0.18	0.41	0.43	3.48	5.84	0	1.72	2.48	0	0	0		0		15.29	17.32	0	2.23	0	83.52	2.06	0	2.52	0	16.64	13.52	0.8	0	1.5	315.72	627.2	0
A549	Liquid Overlay	11.48	0	47.8	0	8692.28	91.64	0.43	6.68	0.18	0.13	0.27	2.4	5.84	0	0	0	0.18	0	0		0		4.85	14.48	0	1.67	0	41.08	1.18	0	0.84	0	56.88	0	0	0.97	1.5	411.76	1377.12	0
HCT116	Hanging Drop	2.61		18.83	0	5.72	6.66	0.08	0.51	0	0	0.48	0	1.15	7.9	1.6	4.87			47.78				7.46	7.46	0	0.24		2.65	1.81	0	4.91	1.7	18.55	8.21	0	0	0.02	81.28	1.08	0.97
HCT116	Hanging Drop	0.34		11.84	0.74	8.69	7.45	0	0	0	0	0.58	0.42	0.23	6.84	1.36	0			56.14				11.23	3.62	1.39	0.15		0	2.62	0	4.53	0.49	16.4	0	0	0	0.03	84.85	1.03	0.85
HCT116	Hanging Drop	0		0	0	0	0	0	0	0	0	0	0	0	0	0.03	0.62			0				1.33	0	0	0.2		0	0	0	0	0	1.53	0	0	0	0	0.13	0.33	0
HCT116	Liquid Overlay	0		0	0	13.32	3.64	0.47	0	0.1	0	0.51	0	3.32	0	0	8.28			0				11.77	0	0	1.67		41.08	0.86	0	4	0	9.76	0	0	0	0.02	30	0.96	0
HCT116	Liquid Overlay	0		1.6	0	0	4.48	0.35	0	0.3	0	0.67	0	3.32	6.68	0.4	0			0				18.81	0	0	1.83		0	1.46	0	4.48	0	13	0	0	0	0.02	37	0.96	0
HCT116	Liquid Overlay	0		0	0	2	0	0.39	2.04	0.1	0.76	0.07	0	2.72	0	0	0			0				2.61	14.48	0	1.67		0	0	0	0	0	0.6	0	0.76	0.97	0	0	0.52	0
SKOV3	Hanging Drop	1.53		192.97		9.56	705.29	0.02	1.12	0.03	0.05	1.48		0.53	19.51	7.98		0.08	16.18	10.32		2.58		84.32	0	1.82	0.33		0	1.84		25.08	1.44	83.03	6.89	6.03	0.85	39.1	2616.37	8.74	8.47
SKOV3	Hanging Drop	1.81		150.76		3.29	800.4	0	2.66	0.01	0	1.12		0.83	11.16	6.79		0	3.06	20.75		6.7		31.74	3.62	2.26	0.31		0	1.29		11.47	0	112.87	0	9.18	0.33	21.87	1690.74	7.09	4.6
SKOV3	Hanging Drop	0		3.45		0	12.76	0	0	0	0	0.02		0.23	0	0		0	0	0		0		0.3	4.88	0	0.29		25.71	0.15		0	0	0	0	0.55	0	0.52	30.1	0.37	0
SKOV3	Liquid Overlay	2.64		349.76		0	1033.16	0.31	4.48	0.14	1.05	1.91		0	12.16	4.84		0	0	0		0		67.17	9.96	0	1.75		88.56	0.74		20.48	0	84.52	0	6.24	2.25	36.22	4713.28	9.52	4.44
SKOV3	Liquid Overlay	9.4		257.28		0	843.2	0.31	0	0.26	0.05	1.27		2.12	13.48	2.68		0.18	0	0		0		32.65	0	0	1.67		0	2.5		11.44	0	81.96	0	4	0	17.14	2371.84	3.84	1.84
SKOV3	Liquid Overlay	0		0		0	11.28	0.35	4.48	0.42	0.81	0.11		0	0	0		0	0	0		0		2.61	9.96	0	1.83		0	0.22		0	0	2.92	0	0.4	0	0.26	30	0.52	0
4T1	Hanging Drop		3584.91	0	0					0.15			5.02			1.72	0.83					17.02	4683.45	62.22				7.14		14.95					102.12	0	0				1.04
4T1	Hanging Drop		4389.68	0	6.86					0.57			4.18			6.85	0.59					19.76	5266.49	85.99				9.35		19.21					224.68	0	0.2				0.92
4T1	Liquid Overlay		3248.52	2.35	0					3.2			5.43			0	0					8.53	3200.36	28.2				0		7.36					122.56	0	37.64				0
4T1	Liquid Overlay		9010.88	3.83	6.88					0			18.79			7.01	0					30.65	9361.28	92.52				0		17.92					222.32	0	0				0
LUMINEX: Angiogenesis
		Eotaxin	Eotaxin-2	Fractalkine	IL-1alpha	IL-1beta	IL-6	IL-8	MCP-1	TNFalpha	EGF	FGF-1	FGF-2	HGF	PDGF-AA	PDGF-AB/BB	PLGF	VEGF-A	VEGF-C
A549	Hanging Drop	2.43	297.09	6.89	0.16	0.33	14.91	1519.06	9364.14	3.59	0.00214286	0.027381	26.4893	2.19595	240.51	48.12	0.0516667	273.139	2.05286
A549	Hanging Drop	1.91	127.01	8.21	3.59	1.06	2.94	670.6		1.2	0	0	4.57119	0.809286	267.43	21.96	0.0230952	77.1248	2.41405
A549	Hanging Drop	0.49	190.76	0	0	0	2.06	760.88	4395.3	0.24	0	0.00833333	3.70476	0.360476	342.58	44.44	0.0238095	22.015	2.49595
A549	Liquid Overlay	0	42.64	0	1.76	0	5.18	463.64	1146.24	0	0.075	0	5.23	1.225	186.68	0	0.055	100.45	13.795
A549	Liquid Overlay	0	16.64	13.52	0.8	0	1.5	315.72	627.2	0	0.01	0	0	0.41	115.16	0	0	66.44	6.4
A549	Liquid Overlay	0	56.88	0	0	0.97	1.5	411.76	1377.12	0	0	0	0	1.635	145.44	0	0.025	33.66	4.945
HCT116	Hanging Drop	1.7	18.55	8.21	0	0	0.02	81.28	1.08	0.97		0.01	2.00357		309.68	109.33	0.9995	379.722
HCT116	Hanging Drop	0.49	16.4	0	0	0	0.03	84.85	1.03	0.85		0.0033	0.662381		305.96	115.63	0.9469	346.939
HCT116	Hanging Drop	0	1.53	0	0	0	0	0.13	0.33	0		0	0		0.11	0	0.0002	0.676429
HCT116	Liquid Overlay	0	9.76	0	0	0	0.02	30	0.96	0		0	3		213.68	0	2.08	205.155
HCT116	Liquid Overlay	0	13	0	0	0	0.02	37	0.96	0		0.14	0		261.2	0	3.13	281.045
HCT116	Liquid Overlay	0	0.6	0	0.76	0.97	0	0	0.52	0		0	0		2.52	0	0.005	1.06
SKOV3	Hanging Drop	1.44	83.03	6.89	6.03	0.85	39.1	2616.37	8.74	8.47		0.0133	12.3467	0.0485714	293.8	78.43	0.0590476	343.903	1.56405
SKOV3	Hanging Drop	0	112.87	0	9.18	0.33	21.87	1690.74	7.09	4.6		0.0238	6.6169	0.0390476	142.21	39.93	0.100952	285.564	1.14429
SKOV3	Hanging Drop	0	0	0	0.55	0	0.52	30.1	0.37	0		0	0	0	2.29	0	0	0.956905	0.0107143
SKOV3	Liquid Overlay	0	84.52	0	6.24	2.25	36.22	4713.28	9.52	4.44		0.14	0	0	165.32	16.84	0.29	590.045	3.855
SKOV3	Liquid Overlay	0	81.96	0	4	0	17.14	2371.84	3.84	1.84		0	0	0.41	88.04	0	0.35	288.3	2.165
SKOV3	Liquid Overlay	0	2.92	0	0.4	0	0.26	30	0.52	0		0	0	0	4.48	0	0	4.535	0
4T1	Hanging Drop			102.12	0	0				1.04
4T1	Hanging Drop			224.68	0	0.2				0.92
4T1	Liquid Overlay			122.56	0	37.64				0
4T1	Liquid Overlay			222.32	0	0				0
Circularity
A549	Liquid Overlay	Hanging Drop	HCT116	Liquid Overlay	Hanging Drop	SKOV3	Liquid Overlay	Hanging Drop	4T1	Liquid Overlay	Hanging Drop
Biological Replicate 1	0.755534	0.824208		0.959832	0.962397		0.7546	0.965878		0.739354	0.850299
	0.823721	0.797572		0.950027	0.981794		0.7916	0.962747		0.782644	0.801587
		0.793226		0.962213	0.978953		0.759878	0.898046		0.676387	0.827493
		0.805426		0.978635	0.980772		0.798288	0.933112		0.763127	0.819484
	0.725291	0.82153		0.949713	0.97886		0.899316	0.844906		0.787674	0.811118
	0.80103	0.80401		0.965928	0.980017		0.830213	0.971721		0.649173	0.834188
	0.680354			0.964121	0.980792		0.777656	0.853436		0.745596	0.793814
	0.69538	0.755776		0.948511	0.984628		0.951577	0.838895			0.787847
Biological Replicate 2	0.80653	0.766517		0.95245	0.971821		0.864643	0.92956		0.727983	0.766175
	0.732598	0.782342		0.932971	0.981461		0.848164	0.917239		0.644628	0.774008
	0.848603	0.839508		0.952239	0.978231		0.862335			0.646841	0.840501
	0.830068	0.809725		0.952584	0.97942		0.840013			0.632507	0.802409
	0.819791	0.845484		0.958059	0.960816		0.848703	0.95012			0.869794
	0.825075			0.967193	0.976961		0.836248	0.934545		0.679853
	0.824491			0.947942	0.97507		0.864689	0.890643		0.728385
	0.736585			0.95397	0.973996					0.766713
Biological Replicate 3	0.769292	0.851293					0.896015	0.896769
	0.828939	0.80342					0.884023	0.883668
	0.766912	0.826858					0.895267	0.898859
	0.84574	0.82053					0.868121	0.91263
	0.771575	0.836642					0.853551	0.913354
	0.822902	0.840487					0.908621	0.896751
	0.725493	0.797515					0.886567	0.864159
	0.881524	0.785121					0.793107	0.897146
Size
A549	Liquid Overlay	Hanging Drop	HCT116	Liquid Overlay	Hanging Drop	SKOV3	Liquid Overlay	Hanging Drop	4T1	Liquid Overlay	Hanging Drop
Biological Replicate 1	466.799	461.23		403.667	360.116		280.803	169.468		247.001
		508.137		455.313	363.284		295.874	157.339		245.708	284.266
	458.343	465.656		439.664	351.366		265.977	163.186		274.158	298.639
	453.699	490.135		458.442	336.787		271.513	160.984		239.242	245.938
	478.536	444.679		445.569	363.307		248.254	166.394		254.76	279.475
		451.243		437.926	362.392		279.266	160.885		252.174	281.072
		411.326		430.3	354.976		296.111	166.295		241.828	219.172
				412.061	344.341		268.516	158.94
Biological Replicate 2	524.502	405.659		447.817	357.833		363.356	258.156		209.064	210.804
	450.835	408.169		458.271	353.33		369.142	244.68		206.499	212.401
	418.4	441.329		466.385	355.544		367.561	255.38		210.346	231.565
	441.606	391.803		439.028	353.824		366.546	259.91		223.172	198.028
	464.512	398.128		453.367	351.684		378.384	255.134		207.781	223.58
	463.756	351.961		445.154	348.813		363.142	240.405		198.803	199.625
	471.193			453.137	340.745		362.097	246.748		219.325	207.61
	482.06			445.243	331.242		346.901	222.133		202.651	218.789
Biological Replicate 3	489.073	399.744		352.405	331.125		343.1	237.197
	489.708	420.476		344.52	341.53		342.697	226.182
	488.757	405.281		354.174	341.5		370.015	217.631
	482.311	416.365		353.925	340.617		359.53	219.913
	487.581	408.583		356.852	345.443		353.102	221.469
	486.78	398.883		352.313	336.371		349.512	218.546
	477.694	413.714		353.579	332.692		385.358	214.585
	468.756	423.697		345.568	329.96
				334.076	305.995
				332.073	322.57
				324.848	318.876
				345.791	325.216
				333.512	338.922
				331.774	326.301
				327.491	319.648
				335.573	312.526
Death
A549	Liquid Overlay	Hanging Drop	HCT116	Liquid Overlay	Hanging Drop	SKOV3	Liquid Overlay	Hanging Drop	4T1	Liquid Overlay	Hanging Drop
Biological Replicate 1	9122	7314		18492	12380		12979			44729	47421
				15150	8310			20086		48584
		9775		12923	8199		11479			47869	38304
		8571		14296	7422		11503			43369
	8366	8396		11724	12497		11549	13452		41942
				13282	9555		11926	14736		52055	42882
		14337		11889	7220		16052			39627	52121
		9327		13516	8007		10345			40442
Biological Replicate 2	9480	18699					30540	24705		47241	49956
	9978	18226		12302	16664		22241	33766		36049	37969
	8635	10890		12625			30646			38265	48565
	10680	11510		13992	11175		23209			51455
	11000	18166		11374	16782		22721	21502		43262
	8951	25592		10721	14164		32728	21528		42442	46127
	11816	9960		14426	19969		30315	20030		45582	35155
	9991	28470		16894			21741	29380		48398	45907
ATP
A549	Liquid Overlay	Hanging Drop	HCT116	Liquid Overlay	Hanging Drop	SKOV3	Liquid Overlay	Hanging Drop	4T1	Liquid Overlay	Hanging Drop
Biological Replicate 1	5308	6094		8845	10293			6726		2640
	5242	7214		11252	10017		5843	7020		2534	4961
	5342	7006		10066			5840	6786		2309	4316
	5040	7330		10651			5641	6545		2446	2842
	5473	7806		10196	10304		6117	6285		2659	3330
	5210	6803		9795	10340		5281	7303		2547	5570
	5309	7024		9571				6001		2870
		7157		9370						2922
Biological Replicate 2	3671	4658		12150	13788		6340	7190		4451
	2819	4807		13292	15184		5169	8141		4216	6908
	3501	5107		11292	13663		5651	8112		4112	6799
	2873	4126		12439	13738		5510	9026		4441	7624
	3882	4499		13692	13808		5196	7393		4007
	2523			13166	11898		5914	8248		3774
	2116			11599	12497		5955			3650
	2172			12065			6428			4436
Biological Replicate 3					3340		4419	4934
				3235	3434		4802	5210
				3323	3093		4162	5309
				3405	3578		4380	4489
				3364	3782		3721	4787
				3590			4148	5352
				3286			4090	4486
				3544			4676	5061

## Sheet: FIGURE 5B
FIGURE 5B
Cell death		HCT116									HCT116									HCT116									HCT116
		Liquid Overlay									Liquid Overlay									Liquid Overlay									Liquid Overlay
		500cells/well									1000cells/well									2000cells/well									3000cells/well
		BIOLOGICAL REPLICATE 1		BIOLOGICAL REPLICATE 2		BIOLOGICAL REPLICATE 3		BIOLOGICAL REPLICATE 4			BIOLOGICAL REPLICATE 1		BIOLOGICAL REPLICATE 2		BIOLOGICAL REPLICATE 3		BIOLOGICAL REPLICATE 4			BIOLOGICAL REPLICATE 1		BIOLOGICAL REPLICATE 2		BIOLOGICAL REPLICATE 3		BIOLOGICAL REPLICATE 4			BIOLOGICAL REPLICATE 1		BIOLOGICAL REPLICATE 2		BIOLOGICAL REPLICATE 3		BIOLOGICAL REPLICATE 4
		DMEM LG	34251	DMEM LG	60511	DMEM LG	47727	DMEM LG	74426		DMEM LG	45324	DMEM LG	57332	DMEM LG	62462	DMEM LG	91899		DMEM LG	50997	DMEM LG	79180	DMEM LG	73524	DMEM LG	127314		DMEM LG		DMEM LG	90175	DMEM LG	91463	DMEM LG	158841
		DMEM LG	41608	DMEM LG	54644	DMEM LG	45228	DMEM LG	69018		DMEM LG	42753	DMEM LG	74502	DMEM LG	48799	DMEM LG	90451		DMEM LG	47402	DMEM LG	62028	DMEM LG	69031	DMEM LG	105440		DMEM LG	60096	DMEM LG	84611	DMEM LG	126649	DMEM LG	172351
		DMEM LG	41939	DMEM LG	55233	DMEM LG	47334	DMEM LG	77114		DMEM LG	55456	DMEM LG	71865	DMEM LG	53607	DMEM LG	97443		DMEM LG	52655	DMEM LG	74295	DMEM LG	82318	DMEM LG	123307		DMEM LG	59524	DMEM LG	88197	DMEM LG	123281	DMEM LG	170179
		DMEM LG	46870	DMEM LG	56471	DMEM LG	53161	DMEM LG	68355		DMEM LG	47185	DMEM LG	73185	DMEM LG	61054	DMEM LG	106499		DMEM LG	59750	DMEM LG	90849	DMEM LG	97258	DMEM LG	128014		DMEM LG	61757	DMEM LG	136136	DMEM LG	122179	DMEM LG	162872
		DMEM LG	44767	DMEM LG	60298	DMEM LG	57522	DMEM LG	78823		DMEM LG	46354	DMEM LG	89293	DMEM LG	58160	DMEM LG	102768		DMEM LG	64721	DMEM LG	89831	DMEM LG	109015	DMEM LG	122287		DMEM LG	68692	DMEM LG	122812	DMEM LG	119300	DMEM LG	180905
		DMEM LG	44916	DMEM LG	60566	DMEM LG	73706	DMEM LG	77558		DMEM LG	54344	DMEM LG	87314	DMEM LG	68863	DMEM LG	86500		DMEM LG	68716	DMEM LG	108479	DMEM LG	109363	DMEM LG	145826		DMEM LG	88328	DMEM LG	112173	DMEM LG	99587	DMEM LG	157417
		DMEM LG	41020	DMEM LG	62377	DMEM LG	56146	DMEM LG	83297		DMEM LG	54874	DMEM LG		DMEM LG	74152	DMEM LG	84554		DMEM LG	64566	DMEM LG	103483	DMEM LG		DMEM LG	123288		DMEM LG	86029	DMEM LG	94853	DMEM LG	111434	DMEM LG
		DMEM LG		DMEM LG	65412	DMEM LG	56989	DMEM LG	80314		DMEM LG	52105	DMEM LG		DMEM LG	77377	DMEM LG	126964		DMEM LG		DMEM LG	110760	DMEM LG		DMEM LG			DMEM LG		DMEM LG	108356	DMEM LG		DMEM LG
		DMEM HG	50978	DMEM HG	48368	DMEM HG	56891	DMEM HG	63848		DMEM HG	44962	DMEM HG	51106	DMEM HG	49914	DMEM HG	70659		DMEM HG	41492	DMEM HG	55533	DMEM HG	51627	DMEM HG	73874		DMEM HG	37906	DMEM HG	50421	DMEM HG	46959	DMEM HG	81232
		DMEM HG	59920	DMEM HG	50539	DMEM HG	58097	DMEM HG	57888		DMEM HG	42166	DMEM HG	47175	DMEM HG	44281	DMEM HG	67894		DMEM HG	41637	DMEM HG	53363	DMEM HG	46137	DMEM HG	81542		DMEM HG	43138	DMEM HG	55470	DMEM HG	51978	DMEM HG	83873
		DMEM HG	51567	DMEM HG	55505	DMEM HG	51133	DMEM HG	53686		DMEM HG	45227	DMEM HG	49227	DMEM HG	43821	DMEM HG	69917		DMEM HG	41303	DMEM HG	50268	DMEM HG	46552	DMEM HG	69380		DMEM HG	44668	DMEM HG	54397	DMEM HG	60010	DMEM HG	106361
		DMEM HG	50107	DMEM HG	46614	DMEM HG	53795	DMEM HG	55179		DMEM HG	42123	DMEM HG	47049	DMEM HG	49808	DMEM HG	56058		DMEM HG	42481	DMEM HG	47228	DMEM HG	53462	DMEM HG	74454		DMEM HG	46548	DMEM HG	62789	DMEM HG	51485	DMEM HG	107016
		DMEM HG	47287	DMEM HG	46807	DMEM HG	56412	DMEM HG	53667		DMEM HG	47902	DMEM HG	57993	DMEM HG	54039	DMEM HG	67700		DMEM HG	43531	DMEM HG	46253	DMEM HG	51997	DMEM HG	66322		DMEM HG	42609	DMEM HG	56327	DMEM HG	76836	DMEM HG	100875
		DMEM HG	51271	DMEM HG	55181	DMEM HG	57820	DMEM HG	57267		DMEM HG	47922	DMEM HG	55232	DMEM HG	64433	DMEM HG	68701		DMEM HG		DMEM HG	46859	DMEM HG	49436	DMEM HG	82221		DMEM HG		DMEM HG	59731	DMEM HG	74014	DMEM HG	94779
		DMEM HG	46461	DMEM HG	51208	DMEM HG	64577	DMEM HG	63772		DMEM HG	44805	DMEM HG	58832	DMEM HG		DMEM HG			DMEM HG		DMEM HG	53019	DMEM HG	61289	DMEM HG	86007		DMEM HG		DMEM HG		DMEM HG	70111	DMEM HG	100530
		DMEM HG		DMEM HG	59419	DMEM HG	64483	DMEM HG	57476		DMEM HG		DMEM HG		DMEM HG		DMEM HG			DMEM HG		DMEM HG	51805	DMEM HG	59121	DMEM HG	77106		DMEM HG		DMEM HG		DMEM HG		DMEM HG	102492
		DMEM/F12	38741	DMEM/F12	69509	DMEM/F12	47445	DMEM/F12	54171		DMEM/F12	43185	DMEM/F12	66261	DMEM/F12	40207	DMEM/F12	63666		DMEM/F12	46950	DMEM/F12	55205	DMEM/F12	44626	DMEM/F12	63161		DMEM/F12	36198	DMEM/F12	47015	DMEM/F12	46570	DMEM/F12	67906
		DMEM/F12	41339	DMEM/F12	63302	DMEM/F12	53521	DMEM/F12	54700		DMEM/F12	38401	DMEM/F12	60283	DMEM/F12	45731	DMEM/F12	45655		DMEM/F12	38901	DMEM/F12	64397	DMEM/F12	50350	DMEM/F12	58478		DMEM/F12	36842	DMEM/F12	69726	DMEM/F12	49306	DMEM/F12	70638
		DMEM/F12	34344	DMEM/F12	50710	DMEM/F12	46899	DMEM/F12	56041		DMEM/F12	38660	DMEM/F12	54620	DMEM/F12	53451	DMEM/F12	62422		DMEM/F12	44599	DMEM/F12	61518	DMEM/F12	50845	DMEM/F12	65335		DMEM/F12	45967	DMEM/F12	61240	DMEM/F12	48109	DMEM/F12	82823
		DMEM/F12	42865	DMEM/F12	65070	DMEM/F12	49048	DMEM/F12	54886		DMEM/F12	42886	DMEM/F12	54351	DMEM/F12	48571	DMEM/F12	55005		DMEM/F12	45835	DMEM/F12	58215	DMEM/F12	43859	DMEM/F12	71553		DMEM/F12	46384	DMEM/F12	76337	DMEM/F12	52878	DMEM/F12	77981
		DMEM/F12	42963	DMEM/F12	55090	DMEM/F12	56904	DMEM/F12	67878		DMEM/F12	47967	DMEM/F12	59297	DMEM/F12	46174	DMEM/F12	64837		DMEM/F12	42423	DMEM/F12	58118	DMEM/F12	49098	DMEM/F12	65766		DMEM/F12	46372	DMEM/F12	64113	DMEM/F12		DMEM/F12	84951
		DMEM/F12	43229	DMEM/F12	62424	DMEM/F12	56656	DMEM/F12	59184		DMEM/F12		DMEM/F12	56606	DMEM/F12	45350	DMEM/F12	59374		DMEM/F12	45522	DMEM/F12	54472	DMEM/F12	54102	DMEM/F12	68384		DMEM/F12	57147	DMEM/F12	69641	DMEM/F12	62577	DMEM/F12	89509
		DMEM/F12	41209	DMEM/F12	61478	DMEM/F12	53024	DMEM/F12	61995		DMEM/F12	48368	DMEM/F12	67754	DMEM/F12	50052	DMEM/F12	67253		DMEM/F12		DMEM/F12	61378	DMEM/F12	57258	DMEM/F12	73744		DMEM/F12	51308	DMEM/F12		DMEM/F12	69842	DMEM/F12	92387
		DMEM/F12	43276	DMEM/F12	67725	DMEM/F12	54626	DMEM/F12	75723		DMEM/F12		DMEM/F12	63536	DMEM/F12	57238	DMEM/F12	61745		DMEM/F12		DMEM/F12	70527	DMEM/F12	63184	DMEM/F12	78159		DMEM/F12		DMEM/F12		DMEM/F12		DMEM/F12	87206
		RPMI1640	37089	RPMI1640	58683	RPMI1640	40858	RPMI1640			RPMI1640	46107	RPMI1640	52622	RPMI1640	45897	RPMI1640			RPMI1640	46565	RPMI1640	60359	RPMI1640	40568	RPMI1640	95250		RPMI1640	42548	RPMI1640	58593	RPMI1640	46119	RPMI1640	91315
		RPMI1640	39964	RPMI1640	55409	RPMI1640	41023	RPMI1640			RPMI1640	38467	RPMI1640	51794	RPMI1640	49330	RPMI1640	75943		RPMI1640	38980	RPMI1640	55742	RPMI1640	69888	RPMI1640	89714		RPMI1640	41435	RPMI1640	64455	RPMI1640	49663	RPMI1640	100544
		RPMI1640	33389	RPMI1640	58665	RPMI1640	40161	RPMI1640	69739		RPMI1640	37984	RPMI1640	57915	RPMI1640	49344	RPMI1640	79373		RPMI1640	44914	RPMI1640	73299	RPMI1640	63873	RPMI1640	82014		RPMI1640	42408	RPMI1640	71067	RPMI1640	57725	RPMI1640	103050
		RPMI1640	40048	RPMI1640	68882	RPMI1640	48134	RPMI1640	79119		RPMI1640	43078	RPMI1640	60628	RPMI1640	48086	RPMI1640	86097		RPMI1640	45491	RPMI1640	64066	RPMI1640	50343	RPMI1640	98324		RPMI1640	47601	RPMI1640	74695	RPMI1640	50580	RPMI1640	138172
		RPMI1640	46833	RPMI1640	65096	RPMI1640	48691	RPMI1640	80181		RPMI1640	40947	RPMI1640	61197	RPMI1640	59103	RPMI1640	82087		RPMI1640	42613	RPMI1640	72531	RPMI1640	48684	RPMI1640	97100		RPMI1640	50021	RPMI1640	80413	RPMI1640	59720	RPMI1640	124153
		RPMI1640	41502	RPMI1640	59682	RPMI1640	49166	RPMI1640	67176		RPMI1640	51254	RPMI1640	58487	RPMI1640	66552	RPMI1640	84666		RPMI1640	46296	RPMI1640	76047	RPMI1640	60243	RPMI1640	110741		RPMI1640	50110	RPMI1640	82097	RPMI1640	71649	RPMI1640	129567
		RPMI1640	41585	RPMI1640	61936	RPMI1640	59954	RPMI1640	73051		RPMI1640	41401	RPMI1640	72246	RPMI1640	74831	RPMI1640	85741		RPMI1640		RPMI1640	69267	RPMI1640	64944	RPMI1640	104280		RPMI1640	55610	RPMI1640	71601	RPMI1640	76250	RPMI1640	122923
		RPMI1640	32256	RPMI1640		RPMI1640	59889	RPMI1640	64816		RPMI1640		RPMI1640	74738	RPMI1640		RPMI1640			RPMI1640		RPMI1640		RPMI1640	59860	RPMI1640			RPMI1640		RPMI1640	82641	RPMI1640	69502	RPMI1640	131088
		MEM	46044	MEM	55894	MEM	42375	MEM	80937		MEM	47055	MEM	65135	MEM	48845	MEM	114792		MEM	45585	MEM	69262	MEM	65043	MEM	115528		MEM	48116	MEM	88315	MEM	84008	MEM	130274
		MEM	38371	MEM	51704	MEM	48508	MEM	69165		MEM	41317	MEM	62782	MEM	49060	MEM	82582		MEM		MEM	72264	MEM	56405	MEM	126714		MEM	52427	MEM	71046	MEM	62464	MEM	157405
		MEM	45467	MEM	57254	MEM	55381	MEM	76708		MEM	45203	MEM	71325	MEM	56609	MEM	92003		MEM	56718	MEM	81396	MEM	129230	MEM	131641		MEM	59789	MEM	95801	MEM	127530	MEM	159090
		MEM	46930	MEM	53191	MEM	48756	MEM	82763		MEM	47381	MEM	67962	MEM	59837	MEM	98895		MEM	63948	MEM	86420	MEM	68076	MEM	168841		MEM	61787	MEM	106976	MEM	108848	MEM	159780
		MEM	50909	MEM	60600	MEM	54087	MEM	84821		MEM	44357	MEM	73498	MEM	58491	MEM	89102		MEM	68891	MEM	80220	MEM	77527	MEM	144799		MEM	69688	MEM	119991	MEM	95210	MEM	159716
		MEM	43338	MEM	59837	MEM	53544	MEM	71369		MEM	50533	MEM	75248	MEM	59702	MEM	100971		MEM	70242	MEM	87929	MEM	105910	MEM	158743		MEM	71148	MEM		MEM	119569	MEM	182132
		MEM	47088	MEM	65147	MEM	63235	MEM	94303		MEM	49682	MEM	81340	MEM	75521	MEM	104799		MEM	66567	MEM	91478	MEM	89251	MEM	144216		MEM	74624	MEM		MEM		MEM	187358
		MEM		MEM	67007	MEM	63991	MEM	85388		MEM		MEM	88380	MEM	75252	MEM	129764		MEM		MEM	90083	MEM		MEM			MEM		MEM		MEM		MEM
		EMEM	39800	EMEM	49128	EMEM	40587	EMEM	65566		EMEM	41575	EMEM	59795	EMEM	39685	EMEM	84838		EMEM	44662	EMEM	54860	EMEM		EMEM	88915		EMEM	46729	EMEM	65601	EMEM		EMEM	132516
		EMEM	38407	EMEM	49373	EMEM	39582	EMEM	70522		EMEM	42165	EMEM	50343	EMEM	39789	EMEM	77703		EMEM	46832	EMEM	53292	EMEM		EMEM	96655		EMEM	51408	EMEM	62089	EMEM		EMEM	112655
		EMEM	34939	EMEM	49195	EMEM	38885	EMEM	62173		EMEM	46737	EMEM	64232	EMEM	48147	EMEM	79574		EMEM	51272	EMEM	63330	EMEM		EMEM	116777		EMEM	58991	EMEM	68721	EMEM		EMEM	105765
		EMEM	46981	EMEM	64645	EMEM	42541	EMEM	80589		EMEM	43941	EMEM	60797	EMEM	46541	EMEM	98206		EMEM	51867	EMEM	59865	EMEM		EMEM	109329		EMEM	72997	EMEM	75952	EMEM		EMEM	167009
		EMEM	41631	EMEM	58528	EMEM	40718	EMEM	72848		EMEM	48644	EMEM	87835	EMEM	52124	EMEM	79367		EMEM	62541	EMEM	60367	EMEM	54531	EMEM	119978		EMEM	70790	EMEM	72738	EMEM		EMEM	136148
		EMEM	45887	EMEM	59875	EMEM	42879	EMEM	69981		EMEM	50905	EMEM	73479	EMEM	48944	EMEM	88724		EMEM	54491	EMEM	62877	EMEM		EMEM	120251		EMEM	72777	EMEM	82374	EMEM		EMEM	131655
		EMEM	42820	EMEM	66803	EMEM	49262	EMEM	81059		EMEM	52953	EMEM	76457	EMEM	53304	EMEM	88538		EMEM		EMEM	68551	EMEM	57892	EMEM	115986		EMEM		EMEM		EMEM		EMEM	147860
		EMEM	43090	EMEM		EMEM	45249	EMEM	78391		EMEM		EMEM	50309	EMEM	57763	EMEM	83973		EMEM		EMEM	91777	EMEM	62325	EMEM			EMEM		EMEM		EMEM		EMEM
ATP		HCT116									HCT116									HCT116									HCT116
		Liquid Overlay									Liquid Overlay									Liquid Overlay									Liquid Overlay
		500cells/well									1000cells/well									2000cells/well									3000cells/well
		BIOLOGICAL REPLICATE 1		BIOLOGICAL REPLICATE 2		BIOLOGICAL REPLICATE 3		BIOLOGICAL REPLICATE 4			BIOLOGICAL REPLICATE 1		BIOLOGICAL REPLICATE 2		BIOLOGICAL REPLICATE 3		BIOLOGICAL REPLICATE 4			BIOLOGICAL REPLICATE 1		BIOLOGICAL REPLICATE 2		BIOLOGICAL REPLICATE 3		BIOLOGICAL REPLICATE 4			BIOLOGICAL REPLICATE 1		BIOLOGICAL REPLICATE 2		BIOLOGICAL REPLICATE 3		BIOLOGICAL REPLICATE 4
		DMEM LG	12784	DMEM LG	1116	DMEM LG	961	DMEM LG	12915		DMEM LG	14634	DMEM LG	1218	DMEM LG	1157	DMEM LG	15710		DMEM LG	16627	DMEM LG	1108	DMEM LG	900	DMEM LG	16439		DMEM LG	18063	DMEM LG	1018	DMEM LG	967	DMEM LG
		DMEM LG	12819	DMEM LG	1172	DMEM LG	979	DMEM LG	11785		DMEM LG	15296	DMEM LG	1270	DMEM LG	1192	DMEM LG	11886		DMEM LG	17489	DMEM LG	1287	DMEM LG	1093	DMEM LG	19816		DMEM LG	18126	DMEM LG	1065	DMEM LG	971	DMEM LG	14863
		DMEM LG	12835	DMEM LG	1234	DMEM LG	1021	DMEM LG	13135		DMEM LG	15710	DMEM LG	1308	DMEM LG	1196	DMEM LG	13771		DMEM LG	17979	DMEM LG	1384	DMEM LG	1201	DMEM LG	20336		DMEM LG	19214	DMEM LG	1258	DMEM LG	1186	DMEM LG	16448
		DMEM LG	13050	DMEM LG	1274	DMEM LG	1038	DMEM LG	13121		DMEM LG	15823	DMEM LG	1351	DMEM LG	1353	DMEM LG	15741		DMEM LG	18288	DMEM LG	1403	DMEM LG	1207	DMEM LG	20343		DMEM LG	19229	DMEM LG	1318	DMEM LG	1329	DMEM LG	17212
		DMEM LG	13246	DMEM LG	1275	DMEM LG	1057	DMEM LG	11677		DMEM LG	16030	DMEM LG	1411	DMEM LG	1379	DMEM LG	15256		DMEM LG	18365	DMEM LG	1419	DMEM LG	1223	DMEM LG	19538		DMEM LG	19421	DMEM LG	1320	DMEM LG	1429	DMEM LG	16791
		DMEM LG	13867	DMEM LG	1294	DMEM LG	1186	DMEM LG	13191		DMEM LG	16476	DMEM LG	1440	DMEM LG	1463	DMEM LG	12779		DMEM LG	18451	DMEM LG	1462	DMEM LG	1238	DMEM LG	20801		DMEM LG	20169	DMEM LG	1441	DMEM LG	1513	DMEM LG	15286
		DMEM LG	13977	DMEM LG	1318	DMEM LG	1192	DMEM LG	12150		DMEM LG	17859	DMEM LG	1444	DMEM LG	1464	DMEM LG	14438		DMEM LG	18938	DMEM LG	1472	DMEM LG	1358	DMEM LG	20759		DMEM LG	20209	DMEM LG	1490	DMEM LG		DMEM LG	17158
		DMEM LG	14372	DMEM LG	1355	DMEM LG	1314	DMEM LG	14217		DMEM LG	19855	DMEM LG	1513	DMEM LG	1472	DMEM LG	13185		DMEM LG	19576	DMEM LG	1577	DMEM LG	1444	DMEM LG	22594		DMEM LG	20221	DMEM LG	1596	DMEM LG		DMEM LG	19455
		DMEM HG	7741	DMEM HG	819	DMEM HG	722	DMEM HG	14643		DMEM HG	13779	DMEM HG	1005	DMEM HG	938	DMEM HG	15857		DMEM HG	16432	DMEM HG	1136	DMEM HG	893	DMEM HG	19262		DMEM HG	17258	DMEM HG	1146	DMEM HG	833	DMEM HG	21434
		DMEM HG	8241	DMEM HG	866	DMEM HG	822	DMEM HG	12829		DMEM HG	13978	DMEM HG	1023	DMEM HG	1065	DMEM HG	16183		DMEM HG	16524	DMEM HG	1163	DMEM HG	949	DMEM HG	17830		DMEM HG	17535	DMEM HG	1283	DMEM HG	918	DMEM HG	20258
		DMEM HG	8489	DMEM HG	892	DMEM HG	876	DMEM HG	12781		DMEM HG	14300	DMEM HG	1094	DMEM HG	1223	DMEM HG	14959		DMEM HG	16561	DMEM HG	1197	DMEM HG	988	DMEM HG			DMEM HG	18846	DMEM HG	1285	DMEM HG	956	DMEM HG	19040
		DMEM HG	8670	DMEM HG	994	DMEM HG	921	DMEM HG	14768		DMEM HG	14450	DMEM HG	1159	DMEM HG	1402	DMEM HG			DMEM HG	16960	DMEM HG	1248	DMEM HG	1075	DMEM HG	19445		DMEM HG	19072	DMEM HG	1309	DMEM HG	987	DMEM HG	18773
		DMEM HG	8943	DMEM HG	1009	DMEM HG	951	DMEM HG	13041		DMEM HG	14880	DMEM HG	1163	DMEM HG	1456	DMEM HG			DMEM HG	17070	DMEM HG	1317	DMEM HG	1115	DMEM HG	21111		DMEM HG	19710	DMEM HG	1345	DMEM HG	1054	DMEM HG	20380
		DMEM HG	9167	DMEM HG	1051	DMEM HG	990	DMEM HG	13294		DMEM HG	14885	DMEM HG	1218	DMEM HG	1470	DMEM HG			DMEM HG	17801	DMEM HG	1412	DMEM HG	1160	DMEM HG	22768		DMEM HG		DMEM HG	1381	DMEM HG	1131	DMEM HG	21194
		DMEM HG	9548	DMEM HG	1065	DMEM HG		DMEM HG	12961		DMEM HG	14901	DMEM HG	1259	DMEM HG		DMEM HG	14599		DMEM HG	17966	DMEM HG	1438	DMEM HG	1230	DMEM HG	21471		DMEM HG		DMEM HG	1555	DMEM HG	1297	DMEM HG	20864
		DMEM HG	10025	DMEM HG	1273	DMEM HG		DMEM HG	15092		DMEM HG		DMEM HG	1335	DMEM HG		DMEM HG	14281		DMEM HG		DMEM HG		DMEM HG	1426	DMEM HG	23056		DMEM HG		DMEM HG	1647	DMEM HG	1304	DMEM HG	21903
		DMEM/F12	11978	DMEM/F12	952	DMEM/F12	830	DMEM/F12	15830		DMEM/F12	13451	DMEM/F12	1191	DMEM/F12	848	DMEM/F12	15611		DMEM/F12	16531	DMEM/F12	988	DMEM/F12	1125	DMEM/F12	19695		DMEM/F12	16469	DMEM/F12	1128	DMEM/F12	1006	DMEM/F12
		DMEM/F12	12200	DMEM/F12	984	DMEM/F12	937	DMEM/F12	13477		DMEM/F12	14664	DMEM/F12	1279	DMEM/F12	878	DMEM/F12	15147		DMEM/F12	16695	DMEM/F12	1047	DMEM/F12	1204	DMEM/F12	18788		DMEM/F12	17049	DMEM/F12	1196	DMEM/F12	1038	DMEM/F12	18981
		DMEM/F12	12380	DMEM/F12	1019	DMEM/F12	964	DMEM/F12			DMEM/F12	15148	DMEM/F12	1322	DMEM/F12	938	DMEM/F12	17101		DMEM/F12	16877	DMEM/F12	1169	DMEM/F12	1284	DMEM/F12	17329		DMEM/F12	17111	DMEM/F12	1213	DMEM/F12	1105	DMEM/F12	19682
		DMEM/F12	12861	DMEM/F12	1019	DMEM/F12	1086	DMEM/F12	14520		DMEM/F12	15216	DMEM/F12	1377	DMEM/F12	985	DMEM/F12	15759		DMEM/F12	16958	DMEM/F12	1170	DMEM/F12	1320	DMEM/F12	19590		DMEM/F12	17350	DMEM/F12	1267	DMEM/F12	1282	DMEM/F12	19611
		DMEM/F12	13811	DMEM/F12	1103	DMEM/F12	1112	DMEM/F12			DMEM/F12	15333	DMEM/F12	1439	DMEM/F12	998	DMEM/F12	16808		DMEM/F12	17101	DMEM/F12	1193	DMEM/F12	1329	DMEM/F12	20647		DMEM/F12	17777	DMEM/F12	1321	DMEM/F12	1320	DMEM/F12	20653
		DMEM/F12	13876	DMEM/F12	1117	DMEM/F12	1132	DMEM/F12	14361		DMEM/F12	15884	DMEM/F12		DMEM/F12	1008	DMEM/F12	17617		DMEM/F12	17109	DMEM/F12	1284	DMEM/F12	1442	DMEM/F12	19734		DMEM/F12	17833	DMEM/F12	1397	DMEM/F12	1391	DMEM/F12	19951
		DMEM/F12	14044	DMEM/F12	1183	DMEM/F12	1208	DMEM/F12	15636		DMEM/F12	15948	DMEM/F12		DMEM/F12	1162	DMEM/F12	17009		DMEM/F12	17275	DMEM/F12	1307	DMEM/F12	1463	DMEM/F12	19937		DMEM/F12	18103	DMEM/F12	1483	DMEM/F12	1554	DMEM/F12	20174
		DMEM/F12		DMEM/F12	1188	DMEM/F12	1233	DMEM/F12			DMEM/F12	15970	DMEM/F12		DMEM/F12	1348	DMEM/F12			DMEM/F12		DMEM/F12	1462	DMEM/F12	1532	DMEM/F12			DMEM/F12	18357	DMEM/F12		DMEM/F12		DMEM/F12
		RPMI1640	10457	RPMI1640	907	RPMI1640	852	RPMI1640	12958		RPMI1640	12805	RPMI1640	1053	RPMI1640	844	RPMI1640	16973		RPMI1640	15633	RPMI1640	1109	RPMI1640	861	RPMI1640	18974		RPMI1640	16458	RPMI1640	1115	RPMI1640	996	RPMI1640	21843
		RPMI1640	10863	RPMI1640	997	RPMI1640	884	RPMI1640	14867		RPMI1640	13965	RPMI1640	1087	RPMI1640	846	RPMI1640	14491		RPMI1640	15921	RPMI1640	1168	RPMI1640	1011	RPMI1640	20201		RPMI1640	17032	RPMI1640	1234	RPMI1640	1103	RPMI1640	19438
		RPMI1640	11022	RPMI1640	1070	RPMI1640	944	RPMI1640	15475		RPMI1640	14886	RPMI1640	1096	RPMI1640	887	RPMI1640	14157		RPMI1640	16406	RPMI1640	1209	RPMI1640	1089	RPMI1640	17561		RPMI1640	17094	RPMI1640	1309	RPMI1640	1108	RPMI1640	19691
		RPMI1640	11100	RPMI1640	1092	RPMI1640	995	RPMI1640	15276		RPMI1640	15260	RPMI1640	1121	RPMI1640	965	RPMI1640	16657		RPMI1640	16514	RPMI1640	1242	RPMI1640	1122	RPMI1640	19519		RPMI1640	17319	RPMI1640	1342	RPMI1640	1137	RPMI1640	18002
		RPMI1640	11457	RPMI1640	1107	RPMI1640	1099	RPMI1640	12861		RPMI1640	15359	RPMI1640	1142	RPMI1640	1021	RPMI1640	17622		RPMI1640	16780	RPMI1640	1246	RPMI1640	1132	RPMI1640	20785		RPMI1640	17561	RPMI1640	1385	RPMI1640	1293	RPMI1640	20685
		RPMI1640	11671	RPMI1640	1108	RPMI1640	1120	RPMI1640	12826		RPMI1640		RPMI1640	1149	RPMI1640	1052	RPMI1640	14304		RPMI1640	16867	RPMI1640	1379	RPMI1640	1254	RPMI1640	19280		RPMI1640	17694	RPMI1640	1400	RPMI1640	1296	RPMI1640	19754
		RPMI1640	11771	RPMI1640	1126	RPMI1640	1137	RPMI1640	12332		RPMI1640		RPMI1640	1188	RPMI1640	1305	RPMI1640	15654		RPMI1640	17106	RPMI1640	1383	RPMI1640	1338	RPMI1640	21024		RPMI1640	17985	RPMI1640	1470	RPMI1640	1409	RPMI1640	21109
		RPMI1640		RPMI1640	1229	RPMI1640	1145	RPMI1640	13119		RPMI1640		RPMI1640	1337	RPMI1640	1445	RPMI1640	16446		RPMI1640	17736	RPMI1640	1392	RPMI1640	1505	RPMI1640	22139		RPMI1640	18409	RPMI1640	1486	RPMI1640		RPMI1640
		MEM	9937	MEM	918	MEM	582	MEM	12661		MEM	12485	MEM	1050	MEM	845	MEM	14685		MEM	16087	MEM	947	MEM	1048	MEM	16780		MEM	16238	MEM	940	MEM	1186	MEM	16255
		MEM	10270	MEM	1006	MEM	610	MEM	10748		MEM	13148	MEM	1058	MEM	870	MEM	14982		MEM	16138	MEM	1141	MEM	1070	MEM	13599		MEM	16249	MEM	940	MEM	1255	MEM	15507
		MEM	10588	MEM	1023	MEM	610	MEM	10163		MEM	13167	MEM	1080	MEM	985	MEM	14777		MEM	16258	MEM	1154	MEM	1103	MEM	13567		MEM	16506	MEM	989	MEM	1280	MEM	15991
		MEM	10752	MEM	1036	MEM	704	MEM	11248		MEM	13468	MEM	1080	MEM	1032	MEM	15571		MEM	16610	MEM	1171	MEM	1107	MEM	15410		MEM	16533	MEM	1011	MEM	1379	MEM	15609
		MEM	10761	MEM	1050	MEM	709	MEM	11062		MEM	13680	MEM	1092	MEM	1128	MEM	13436		MEM	16644	MEM	1175	MEM	1129	MEM	15151		MEM	16977	MEM	1129	MEM	1404	MEM	14686
		MEM	11302	MEM	1111	MEM	741	MEM	12128		MEM	13841	MEM	1123	MEM	1212	MEM	14613		MEM	16680	MEM	1218	MEM	1409	MEM	15760		MEM	17343	MEM	1180	MEM	1476	MEM	15105
		MEM	11595	MEM	1135	MEM	769	MEM	11563		MEM	13947	MEM	1200	MEM	1217	MEM	13950		MEM	16816	MEM	1264	MEM	1649	MEM	16856		MEM	17350	MEM	1186	MEM	1502	MEM	16637
		MEM		MEM	1205	MEM	863	MEM	12193		MEM	14198	MEM	1476	MEM	1383	MEM	13494		MEM	16818	MEM	1329	MEM	1711	MEM	18192		MEM	18109	MEM	1292	MEM	1537	MEM	19236
		EMEM	10696	EMEM	854	EMEM	895	EMEM	13040		EMEM	12394	EMEM	1094	EMEM	1069	EMEM	16979		EMEM	15659	EMEM	1010	EMEM	1035	EMEM	15437		EMEM	15230	EMEM	1036	EMEM	1203	EMEM	16600
		EMEM	10949	EMEM	935	EMEM	956	EMEM	12708		EMEM	13422	EMEM	1119	EMEM	1103	EMEM	13938		EMEM	16106	EMEM	1030	EMEM	1051	EMEM	14592		EMEM	16032	EMEM	1040	EMEM	1233	EMEM	14986
		EMEM	11256	EMEM	955	EMEM	991	EMEM	13298		EMEM	13439	EMEM	1166	EMEM	1154	EMEM	14588		EMEM	16394	EMEM	1108	EMEM	1073	EMEM	14195		EMEM	16169	EMEM	1048	EMEM	1264	EMEM	14545
		EMEM	11281	EMEM	997	EMEM	1031	EMEM	14003		EMEM	13762	EMEM	1191	EMEM	1156	EMEM	16633		EMEM	16407	EMEM	1123	EMEM	1189	EMEM	13722		EMEM	16232	EMEM	1064	EMEM	1341	EMEM	16694
		EMEM	11458	EMEM	1022	EMEM	1042	EMEM	12322		EMEM	13958	EMEM	1207	EMEM	1244	EMEM	16995		EMEM	16610	EMEM	1232	EMEM	1232	EMEM	14995		EMEM	16383	EMEM	1102	EMEM	1361	EMEM	15600
		EMEM	11564	EMEM	1077	EMEM	1143	EMEM	14418		EMEM	14153	EMEM	1283	EMEM	1342	EMEM	16656		EMEM	16677	EMEM	1249	EMEM	1386	EMEM	14802		EMEM	16683	EMEM	1157	EMEM	1386	EMEM	16127
		EMEM	12070	EMEM	1107	EMEM	1296	EMEM	14160		EMEM	14852	EMEM	1283	EMEM	1351	EMEM	15606		EMEM	16835	EMEM	1264	EMEM	1418	EMEM	16396		EMEM	17279	EMEM	1182	EMEM	1466	EMEM	18051
		EMEM		EMEM	1264	EMEM	1301	EMEM	15245		EMEM	15622	EMEM	1344	EMEM	1369	EMEM	16598		EMEM	17457	EMEM	1299	EMEM	1445	EMEM	18818		EMEM	18610	EMEM	1236	EMEM	1677	EMEM
