# Supplementary material for: MISpheroID: a knowledgebase and transparency tool for minimum information in spheroid identity
Source: Nat Methods. 2021 Nov 1;18(11):1294–303. doi: 10.1038/s41592-021-01291-4 (PMC8566242; doi:10.1038/s41592-021-01291-4)
Supplement: Supplementary file 18 — Cell death analysis. [file 41592_2021_1291_MOESM18_ESM.xlsx]

## Sheet: Extended Fig 4
Extended Figure 4
	A549									HCT116											HEPG2							MCF7							PANC1									SKOV3
	Liquid Overlay									Liquid Overlay											Liquid Overlay							Liquid Overlay							Liquid Overlay									Liquid Overlay
	2000cells/well									2000cells/well											2000cells/well							2000cells/well							2000cells/well									2000cells/well
	BIOLOGICAL REPLICATE 1		BIOLOGICAL REPLICATE 2		BIOLOGICAL REPLICATE 3		BIOLOGICAL REPLICATE 4			BIOLOGICAL REPLICATE 1		BIOLOGICAL REPLICATE 2		BIOLOGICAL REPLICATE 3		BIOLOGICAL REPLICATE 4		BIOLOGICAL REPLICATE 5			BIOLOGICAL REPLICATE 1		BIOLOGICAL REPLICATE 2		BIOLOGICAL REPLICATE 3			BIOLOGICAL REPLICATE 1		BIOLOGICAL REPLICATE 2		BIOLOGICAL REPLICATE 3			BIOLOGICAL REPLICATE 1		BIOLOGICAL REPLICATE 2		BIOLOGICAL REPLICATE 3		BIOLOGICAL REPLICATE 4			BIOLOGICAL REPLICATE 1		BIOLOGICAL REPLICATE 2		BIOLOGICAL REPLICATE 3
	DMEM LG	26271	DMEM LG	52129	DMEM LG	68082	DMEM LG	67691		DMEM LG	111202	DMEM LG	69239	DMEM LG	47662	DMEM LG	84905	DMEM LG	50580		DMEM LG	91084	DMEM LG	86447	DMEM LG	80380		DMEM LG	17867	DMEM LG	30546	DMEM LG	31374		DMEM LG	63669	DMEM LG	149692	DMEM LG	23814	DMEM LG	40448		DMEM LG	52467	DMEM LG	61592	DMEM LG	87931
	DMEM LG	41110	DMEM LG	52980	DMEM LG	69469	DMEM LG	57588		DMEM LG	114631	DMEM LG	77454	DMEM LG	50588	DMEM LG	101571	DMEM LG	57671		DMEM LG	78931	DMEM LG	82383	DMEM LG	77923		DMEM LG	18079	DMEM LG	38156	DMEM LG	27993		DMEM LG	82008	DMEM LG	150333	DMEM LG	29844	DMEM LG	51958		DMEM LG	55958	DMEM LG	48050	DMEM LG	130178
	DMEM LG	33193	DMEM LG		DMEM LG	64932	DMEM LG	57058		DMEM LG	130437	DMEM LG	80413	DMEM LG	53989	DMEM LG	85759	DMEM LG	54181		DMEM LG	92433	DMEM LG	96421	DMEM LG	101556		DMEM LG	14143	DMEM LG	28498	DMEM LG	34891		DMEM LG	71410	DMEM LG	131073	DMEM LG	28158	DMEM LG	52081		DMEM LG	56508	DMEM LG	60247	DMEM LG	123062
	DMEM LG	36818	DMEM LG		DMEM LG	62158	DMEM LG	47494		DMEM LG	122791	DMEM LG	66648	DMEM LG	49414	DMEM LG	92429	DMEM LG	57709		DMEM LG	107253	DMEM LG	89199	DMEM LG	112463		DMEM LG	19542	DMEM LG	29026	DMEM LG	26992		DMEM LG	76617	DMEM LG	121807	DMEM LG		DMEM LG	55579		DMEM LG	60204	DMEM LG	60242	DMEM LG	113552
	DMEM LG	36980	DMEM LG		DMEM LG	65701	DMEM LG	52415		DMEM LG	116194	DMEM LG	78313	DMEM LG	53252	DMEM LG	106428	DMEM LG	56121		DMEM LG	88904	DMEM LG	120133	DMEM LG	97725		DMEM LG	16953	DMEM LG	35170	DMEM LG	35729		DMEM LG	68438	DMEM LG	144053	DMEM LG		DMEM LG	51074		DMEM LG	67313	DMEM LG	63784	DMEM LG	93321
	DMEM LG	28374	DMEM LG		DMEM LG	64284	DMEM LG	73777		DMEM LG	107544	DMEM LG	84858	DMEM LG	58103	DMEM LG	101638	DMEM LG	61312		DMEM LG	94398	DMEM LG	101258	DMEM LG	124707		DMEM LG	19989	DMEM LG	28798	DMEM LG	27640		DMEM LG	64372	DMEM LG	136197	DMEM LG		DMEM LG	49633		DMEM LG	57196	DMEM LG	69053	DMEM LG	114895
	DMEM LG	32897	DMEM LG	61092	DMEM LG	63179	DMEM LG	56492		DMEM LG	121376	DMEM LG	59984	DMEM LG	61510	DMEM LG	121672	DMEM LG	61884		DMEM LG	90054	DMEM LG	107886	DMEM LG	132347		DMEM LG	17520	DMEM LG	27172	DMEM LG	33524		DMEM LG	81755	DMEM LG	149205	DMEM LG		DMEM LG	56678		DMEM LG	59593	DMEM LG	76425	DMEM LG	97660
	DMEM LG	28664	DMEM LG		DMEM LG	65889	DMEM LG	67275		DMEM LG	113255	DMEM LG	69519	DMEM LG		DMEM LG	104032	DMEM LG	68502		DMEM LG	90840	DMEM LG		DMEM LG	142421		DMEM LG	15508	DMEM LG	29311	DMEM LG			DMEM LG	72078	DMEM LG	143499	DMEM LG		DMEM LG	53118		DMEM LG		DMEM LG	76339	DMEM LG	121884
	DMEM HG	35844	DMEM HG		DMEM HG	78286	DMEM HG	53579		DMEM HG	49486	DMEM HG	35774	DMEM HG	21528	DMEM HG	55625	DMEM HG	38035		DMEM HG	69874	DMEM HG	91116	DMEM HG	88954		DMEM HG	21330	DMEM HG	30866	DMEM HG	27488		DMEM HG	62382	DMEM HG	110549	DMEM HG	26814	DMEM HG	35809		DMEM HG	61918	DMEM HG	40298	DMEM HG	119582
	DMEM HG	37752	DMEM HG	37795	DMEM HG	60774	DMEM HG	50062		DMEM HG	42664	DMEM HG	34665	DMEM HG	20781	DMEM HG	55981	DMEM HG	36225		DMEM HG	98305	DMEM HG	130571	DMEM HG	116489		DMEM HG	18226	DMEM HG	25490	DMEM HG	30354		DMEM HG	66058	DMEM HG	114856	DMEM HG	26360	DMEM HG	41348		DMEM HG	59976	DMEM HG	41211	DMEM HG	97373
	DMEM HG	37715	DMEM HG	44623	DMEM HG	63179	DMEM HG	49098		DMEM HG	48000	DMEM HG	34559	DMEM HG	22598	DMEM HG	65347	DMEM HG	35127		DMEM HG	66743	DMEM HG	123906	DMEM HG	119101		DMEM HG	16391	DMEM HG	32746	DMEM HG	26497		DMEM HG	70818	DMEM HG	115263	DMEM HG	26590	DMEM HG	45427		DMEM HG	65977	DMEM HG	42052	DMEM HG	105526
	DMEM HG	34092	DMEM HG	57712	DMEM HG	69962	DMEM HG	55320		DMEM HG	47651	DMEM HG	35671	DMEM HG	25321	DMEM HG	67245	DMEM HG	37508		DMEM HG	64928	DMEM HG	118918	DMEM HG	138761		DMEM HG	17449	DMEM HG	32397	DMEM HG	26364		DMEM HG	52695	DMEM HG	108041	DMEM HG		DMEM HG	43301		DMEM HG	65194	DMEM HG	59392	DMEM HG	99764
	DMEM HG	45805	DMEM HG	62897	DMEM HG	59836	DMEM HG	51612		DMEM HG	55539	DMEM HG	33631	DMEM HG	20711	DMEM HG	65002	DMEM HG	33063		DMEM HG	100839	DMEM HG	124890	DMEM HG	140162		DMEM HG	15729	DMEM HG	29310	DMEM HG	30314		DMEM HG	57911	DMEM HG	134844	DMEM HG		DMEM HG	49143		DMEM HG	57296	DMEM HG	49230	DMEM HG	101497
	DMEM HG	37507	DMEM HG	48479	DMEM HG	62582	DMEM HG	56654		DMEM HG	49876	DMEM HG	36495	DMEM HG	21058	DMEM HG	69948	DMEM HG	36846		DMEM HG	107349	DMEM HG	150212	DMEM HG	137578		DMEM HG	15000	DMEM HG	28501	DMEM HG	27442		DMEM HG	62110	DMEM HG	128982	DMEM HG		DMEM HG	41536		DMEM HG	64092	DMEM HG	53911	DMEM HG	90917
	DMEM HG	36257	DMEM HG		DMEM HG	59855	DMEM HG	50823		DMEM HG	46983	DMEM HG	39297	DMEM HG	21547	DMEM HG	63151	DMEM HG	35248		DMEM HG	85857	DMEM HG	134766	DMEM HG	151963		DMEM HG	18528	DMEM HG	26865	DMEM HG	28915		DMEM HG	66342	DMEM HG	134324	DMEM HG		DMEM HG	46774		DMEM HG	68300	DMEM HG	59593	DMEM HG	89996
	DMEM HG		DMEM HG		DMEM HG	71337	DMEM HG			DMEM HG	46188	DMEM HG	38809	DMEM HG	23619	DMEM HG	80740	DMEM HG	37859		DMEM HG	93000	DMEM HG	147405	DMEM HG	181584		DMEM HG	17843	DMEM HG	31520	DMEM HG			DMEM HG	60840	DMEM HG	124298	DMEM HG		DMEM HG	38027		DMEM HG	65213	DMEM HG		DMEM HG	80400
	DMEM/F12	30690	DMEM/F12	45212	DMEM/F12	68915	DMEM/F12			DMEM/F12	46710	DMEM/F12	36694	DMEM/F12	23336	DMEM/F12	65859	DMEM/F12	43666		DMEM/F12	84498	DMEM/F12	80914	DMEM/F12	115527		DMEM/F12	20177	DMEM/F12	30854	DMEM/F12	29041		DMEM/F12	65995	DMEM/F12	149830	DMEM/F12	27792	DMEM/F12	55346		DMEM/F12	69348	DMEM/F12	41168	DMEM/F12	93267
	DMEM/F12	37388	DMEM/F12	50735	DMEM/F12	61368	DMEM/F12	80420		DMEM/F12	42927	DMEM/F12	35380	DMEM/F12	22746	DMEM/F12	67165	DMEM/F12	44097		DMEM/F12	77363	DMEM/F12	93576	DMEM/F12	136680		DMEM/F12	18869	DMEM/F12	30634	DMEM/F12	27687		DMEM/F12	54193	DMEM/F12	162821	DMEM/F12	22925	DMEM/F12	57356		DMEM/F12	58528	DMEM/F12	47745	DMEM/F12	100258
	DMEM/F12	35601	DMEM/F12		DMEM/F12	60293	DMEM/F12	81255		DMEM/F12	54436	DMEM/F12	38688	DMEM/F12	22609	DMEM/F12	74111	DMEM/F12			DMEM/F12	70525	DMEM/F12	124013	DMEM/F12	140240		DMEM/F12	17596	DMEM/F12	34034	DMEM/F12	31773		DMEM/F12	52993	DMEM/F12	166894	DMEM/F12		DMEM/F12	50421		DMEM/F12	52239	DMEM/F12	45821	DMEM/F12	86696
	DMEM/F12	30918	DMEM/F12	43312	DMEM/F12	59956	DMEM/F12	62653		DMEM/F12	51815	DMEM/F12	30311	DMEM/F12	20586	DMEM/F12	69538	DMEM/F12	40909		DMEM/F12	79671	DMEM/F12	104978	DMEM/F12	134633		DMEM/F12	17587	DMEM/F12	27661	DMEM/F12	36935		DMEM/F12	67962	DMEM/F12	162232	DMEM/F12		DMEM/F12	65702		DMEM/F12	53782	DMEM/F12	46896	DMEM/F12	99337
	DMEM/F12	34248	DMEM/F12	41544	DMEM/F12	69057	DMEM/F12	74883		DMEM/F12	52525	DMEM/F12	30660	DMEM/F12	24957	DMEM/F12	55502	DMEM/F12	40477		DMEM/F12	69746	DMEM/F12	107440	DMEM/F12	147876		DMEM/F12	19576	DMEM/F12	29019	DMEM/F12	28671		DMEM/F12	56249	DMEM/F12	165991	DMEM/F12		DMEM/F12	62097		DMEM/F12	48837	DMEM/F12	60622	DMEM/F12	81875
	DMEM/F12	35305	DMEM/F12	42014	DMEM/F12	62837	DMEM/F12	64796		DMEM/F12	56019	DMEM/F12	31265	DMEM/F12	23237	DMEM/F12	64615	DMEM/F12	39523		DMEM/F12	80413	DMEM/F12	116264	DMEM/F12	158023		DMEM/F12		DMEM/F12	26686	DMEM/F12	36160		DMEM/F12	68263	DMEM/F12	160912	DMEM/F12		DMEM/F12	70528		DMEM/F12	51960	DMEM/F12	44167	DMEM/F12	83163
	DMEM/F12	35535	DMEM/F12		DMEM/F12	69212	DMEM/F12	73285		DMEM/F12	55781	DMEM/F12	27560	DMEM/F12	28180	DMEM/F12	68365	DMEM/F12	40068		DMEM/F12	83959	DMEM/F12	122763	DMEM/F12	145438		DMEM/F12		DMEM/F12	29235	DMEM/F12	30360		DMEM/F12	54337	DMEM/F12	159645	DMEM/F12		DMEM/F12	56404		DMEM/F12	50770	DMEM/F12	58258	DMEM/F12	90516
	DMEM/F12	34645	DMEM/F12		DMEM/F12		DMEM/F12	74153		DMEM/F12	47283	DMEM/F12	33282	DMEM/F12	24671	DMEM/F12	64561	DMEM/F12	40444		DMEM/F12	66221	DMEM/F12	136382	DMEM/F12	154142		DMEM/F12		DMEM/F12	30517	DMEM/F12	31786		DMEM/F12	65476	DMEM/F12	167200	DMEM/F12		DMEM/F12	60452		DMEM/F12	54064	DMEM/F12	53444	DMEM/F12	93841
	RPMI1640	64782	RPMI1640	40741	RPMI1640	77792	RPMI1640	102342		RPMI1640	51322	RPMI1640	34875	RPMI1640	31449	RPMI1640	68334	RPMI1640	40254		RPMI1640	104883	RPMI1640	122589	RPMI1640	145099		RPMI1640	22885	RPMI1640	37804	RPMI1640	29728		RPMI1640	44942	RPMI1640	110050	RPMI1640	27417	RPMI1640	31114		RPMI1640		RPMI1640	61491	RPMI1640	177276
	RPMI1640	55579	RPMI1640	51498	RPMI1640	67718	RPMI1640	104040		RPMI1640	51448	RPMI1640	40561	RPMI1640	28305	RPMI1640	68672	RPMI1640	37176		RPMI1640	98708	RPMI1640	119255	RPMI1640	154405		RPMI1640	17291	RPMI1640	30415	RPMI1640	29653		RPMI1640	49838	RPMI1640	109904	RPMI1640	20309	RPMI1640	32472		RPMI1640		RPMI1640	73098	RPMI1640	202677
	RPMI1640	56052	RPMI1640	73072	RPMI1640	67455	RPMI1640			RPMI1640	54980	RPMI1640	39205	RPMI1640	24400	RPMI1640	66822	RPMI1640	37963		RPMI1640	95932	RPMI1640	145833	RPMI1640	140924		RPMI1640	21487	RPMI1640	32966	RPMI1640	28805		RPMI1640	57004	RPMI1640	102117	RPMI1640	22771	RPMI1640	33421		RPMI1640		RPMI1640	69370	RPMI1640	145401
	RPMI1640	65253	RPMI1640	41691	RPMI1640	70681	RPMI1640	95919		RPMI1640	56056	RPMI1640	34528	RPMI1640	24831	RPMI1640	67782	RPMI1640	39896		RPMI1640	71503	RPMI1640	128179	RPMI1640	132846		RPMI1640	21059	RPMI1640	28102	RPMI1640	35085		RPMI1640	56876	RPMI1640	116489	RPMI1640		RPMI1640	31243		RPMI1640		RPMI1640	57015	RPMI1640	179526
	RPMI1640	54207	RPMI1640	46700	RPMI1640	71440	RPMI1640	89860		RPMI1640	55435	RPMI1640	42241	RPMI1640	24937	RPMI1640	77548	RPMI1640			RPMI1640	94445	RPMI1640	164130	RPMI1640	154587		RPMI1640	21230	RPMI1640	26847	RPMI1640	38736		RPMI1640	47631	RPMI1640	111524	RPMI1640		RPMI1640	39406		RPMI1640		RPMI1640	79870	RPMI1640	152493
	RPMI1640	56824	RPMI1640	39147	RPMI1640	67284	RPMI1640	103384		RPMI1640	72870	RPMI1640	41130	RPMI1640	23369	RPMI1640	70702	RPMI1640	42237		RPMI1640	94543	RPMI1640	157853	RPMI1640	154276		RPMI1640	21340	RPMI1640	25812	RPMI1640	33222		RPMI1640	54778	RPMI1640	106053	RPMI1640		RPMI1640	33537		RPMI1640		RPMI1640	85637	RPMI1640	199896
	RPMI1640	56547	RPMI1640	48494	RPMI1640	64675	RPMI1640	101653		RPMI1640	57174	RPMI1640	38894	RPMI1640	23861	RPMI1640	84764	RPMI1640	40502		RPMI1640	101426	RPMI1640	156218	RPMI1640	148852		RPMI1640	20031	RPMI1640	33347	RPMI1640	33893		RPMI1640	50290	RPMI1640		RPMI1640		RPMI1640	41847		RPMI1640		RPMI1640		RPMI1640	228749
	RPMI1640		RPMI1640	48481	RPMI1640	58986	RPMI1640			RPMI1640	64866	RPMI1640	47333	RPMI1640	20697	RPMI1640	83020	RPMI1640	45248		RPMI1640	107105	RPMI1640	170787	RPMI1640	166799		RPMI1640	21473	RPMI1640	32390	RPMI1640	34268		RPMI1640	60972	RPMI1640		RPMI1640		RPMI1640	37924		RPMI1640		RPMI1640		RPMI1640
	MEM	34673	MEM	38457	MEM	63263	MEM			MEM	103371	MEM	77916	MEM	38557	MEM	129060	MEM	67241		MEM	94220	MEM	93517	MEM	100089		MEM	22783	MEM	30287	MEM	28863		MEM	65562	MEM	152929	MEM	26750	MEM	50338		MEM	51767	MEM	50287	MEM	85325
	MEM	37226	MEM	43085	MEM	58277	MEM	60156		MEM	100365	MEM	67258	MEM	40782	MEM	146138	MEM	66565		MEM	112004	MEM	102893	MEM	118218		MEM	21786	MEM	30650	MEM	26210		MEM	52990	MEM	151719	MEM	24326	MEM	44772		MEM	48879	MEM	56514	MEM	70409
	MEM	36060	MEM	36985	MEM	87999	MEM	62864		MEM	122722	MEM	62125	MEM	43356	MEM	126951	MEM	56774		MEM	86518	MEM	102275	MEM	118845		MEM	19966	MEM	32387	MEM	28377		MEM	60595	MEM	153943	MEM		MEM	45911		MEM	53859	MEM	56002	MEM	78900
	MEM	35701	MEM	36870	MEM	72633	MEM	62469		MEM	110459	MEM	59998	MEM	35177	MEM	117931	MEM	68505		MEM	104045	MEM	122497	MEM	119987		MEM	21164	MEM	26757	MEM	26280		MEM	57579	MEM	132188	MEM		MEM	47480		MEM	53275	MEM	64375	MEM	88931
	MEM	31462	MEM	37704	MEM	57941	MEM	65705		MEM	116791	MEM	55707	MEM	41827	MEM	98706	MEM	59122		MEM	92350	MEM	115105	MEM	104092		MEM	19314	MEM	25885	MEM	32850		MEM	56925	MEM	160110	MEM		MEM	46636		MEM	51919	MEM	67246	MEM	86560
	MEM	31412	MEM	45335	MEM	70819	MEM	73859		MEM	127615	MEM	62041	MEM	38930	MEM	133759	MEM	59024		MEM	83505	MEM	123311	MEM	120699		MEM	21521	MEM	32036	MEM	35295		MEM	61378	MEM	140317	MEM		MEM	56008		MEM	49102	MEM	60803	MEM	88560
	MEM	30960	MEM		MEM	86202	MEM	63020		MEM	119710	MEM	65896	MEM	42337	MEM	94453	MEM	58277		MEM	88141	MEM	146816	MEM	126976		MEM	18667	MEM	24872	MEM	32438		MEM	61439	MEM	145340	MEM		MEM	49153		MEM	50945	MEM		MEM	83268
	MEM	34349	MEM		MEM	54652	MEM	67389		MEM	122726	MEM	68376	MEM	54741	MEM	103596	MEM	61202		MEM	87333	MEM	130851	MEM	128766		MEM	19950	MEM	28099	MEM	32475		MEM	62179	MEM	137250	MEM		MEM	51914		MEM	47353	MEM		MEM
	EMEM	27623	EMEM	44670	EMEM	52760	EMEM	56044		EMEM	88096	EMEM	60594	EMEM	38598	EMEM	85941	EMEM	53150		EMEM	73616	EMEM	103603	EMEM	92824		EMEM	17781	EMEM	37726	EMEM	28197		EMEM	60539	EMEM	150258	EMEM	26016	EMEM	36425		EMEM		EMEM	54543	EMEM	104469
	EMEM	30411	EMEM	42066	EMEM	72536	EMEM	56347		EMEM	97219	EMEM	51380	EMEM	39385	EMEM	106397	EMEM	52196		EMEM	76923	EMEM	99914	EMEM	101951		EMEM	17963	EMEM	30849	EMEM	26117		EMEM	58168	EMEM	142598	EMEM	26469	EMEM	36027		EMEM		EMEM	44649	EMEM	92695
	EMEM	31470	EMEM	44157	EMEM	64848	EMEM	49342		EMEM	96338	EMEM		EMEM	45735	EMEM	94362	EMEM	49997		EMEM	77767	EMEM	119263	EMEM	117276		EMEM	18088	EMEM	32608	EMEM	32202		EMEM	68443	EMEM	146668	EMEM	25438	EMEM	38660		EMEM		EMEM	56572	EMEM	92134
	EMEM	34333	EMEM	40546	EMEM	62205	EMEM	50213		EMEM	98868	EMEM	50171	EMEM	41671	EMEM	95923	EMEM	58285		EMEM	84237	EMEM	137564	EMEM	130693		EMEM	17554	EMEM	31203	EMEM	32553		EMEM	67690	EMEM	145183	EMEM		EMEM	33786		EMEM		EMEM	56581	EMEM	105878
	EMEM	28629	EMEM	34270	EMEM	64348	EMEM	51251		EMEM	98294	EMEM	57453	EMEM	40856	EMEM	102112	EMEM	56858		EMEM	86484	EMEM	135442	EMEM	109617		EMEM	19005	EMEM	32812	EMEM	29361		EMEM	77893	EMEM	161119	EMEM		EMEM	46175		EMEM		EMEM	48873	EMEM	93596
	EMEM	28159	EMEM	43477	EMEM	62932	EMEM			EMEM	84912	EMEM	61400	EMEM	37997	EMEM	78966	EMEM	57942		EMEM	88089	EMEM	147788	EMEM	139328		EMEM	21466	EMEM	29178	EMEM	30802		EMEM	68227	EMEM	140891	EMEM		EMEM	42508		EMEM		EMEM	56884	EMEM	85449
	EMEM	32693	EMEM	42256	EMEM	67621	EMEM	53306		EMEM	86736	EMEM		EMEM	36986	EMEM	103912	EMEM	55569		EMEM	84419	EMEM	141317	EMEM	146808		EMEM	19204	EMEM	32603	EMEM	28823		EMEM	62083	EMEM	164809	EMEM		EMEM	31154		EMEM		EMEM	52003	EMEM	93867
	EMEM	34202	EMEM	47821	EMEM	64005	EMEM			EMEM	88032	EMEM	52736	EMEM	43873	EMEM	101864	EMEM	50144		EMEM	95649	EMEM	151853	EMEM	122760		EMEM	20540	EMEM	36735	EMEM	31594		EMEM	64852	EMEM	170156	EMEM		EMEM	39636		EMEM		EMEM		EMEM	85100
