# Supplementary material for: MISpheroID: a knowledgebase and transparency tool for minimum information in spheroid identity
Source: Nat Methods. 2021 Nov 1;18(11):1294–303. doi: 10.1038/s41592-021-01291-4 (PMC8566242; doi:10.1038/s41592-021-01291-4)
Supplement: Supplementary file 19 — Cell death images. [file 41592_2021_1291_MOESM19_ESM.xlsx]

## Sheet: Blad1
Extended Figure 5
