# Supplementary material for: MISpheroID: a knowledgebase and transparency tool for minimum information in spheroid identity
Source: Nat Methods. 2021 Nov 1;18(11):1294–303. doi: 10.1038/s41592-021-01291-4 (PMC8566242; doi:10.1038/s41592-021-01291-4)
Supplement: Supplementary file 20 — ATP analysis. [file 41592_2021_1291_MOESM20_ESM.xlsx]

## Sheet: Extended Figure 6
Extended Figure 6
	A549									HCT116											HEPG2							MCF7							PANC1							SKOV3
	Liquid Overlay									Liquid Overlay											Liquid Overlay							Liquid Overlay							Liquid Overlay							Liquid Overlay
	2000cells/well									2000cells/well											2000cells/well							2000cells/well							2000cells/well							2000cells/well
	BIOLOGICAL REPLICATE 1		BIOLOGICAL REPLICATE 2		BIOLOGICAL REPLICATE 3		BIOLOGICAL REPLICATE 4			BIOLOGICAL REPLICATE 1		BIOLOGICAL REPLICATE 2		BIOLOGICAL REPLICATE 3		BIOLOGICAL REPLICATE 4		BIOLOGICAL REPLICATE 5			BIOLOGICAL REPLICATE 1		BIOLOGICAL REPLICATE 2		BIOLOGICAL REPLICATE 3			BIOLOGICAL REPLICATE 1		BIOLOGICAL REPLICATE 2		BIOLOGICAL REPLICATE 3			BIOLOGICAL REPLICATE 1		BIOLOGICAL REPLICATE 2		BIOLOGICAL REPLICATE 3			BIOLOGICAL REPLICATE 1		BIOLOGICAL REPLICATE 2		BIOLOGICAL REPLICATE 3		BIOLOGICAL REPLICATE 4
	DMEM LG	8420	DMEM LG	7258	DMEM LG		DMEM LG	6622		DMEM LG	12841	DMEM LG		DMEM LG	14550	DMEM LG	13983	DMEM LG	16627		DMEM LG	5106	DMEM LG	4167	DMEM LG	4251		DMEM LG	5736	DMEM LG	4217	DMEM LG	3942		DMEM LG		DMEM LG	9808	DMEM LG			DMEM LG	7214	DMEM LG	6662	DMEM LG	9561	DMEM LG	735
	DMEM LG	8629	DMEM LG	7265	DMEM LG	5614	DMEM LG	7022		DMEM LG	12980	DMEM LG	19346	DMEM LG	15302	DMEM LG	14166	DMEM LG	17489		DMEM LG	5463	DMEM LG	4521	DMEM LG	4395		DMEM LG	5946	DMEM LG	4266	DMEM LG	4352		DMEM LG	16192	DMEM LG	10432	DMEM LG	18608		DMEM LG	7402	DMEM LG	7238	DMEM LG	9792	DMEM LG	783
	DMEM LG	8684	DMEM LG	7283	DMEM LG	5917	DMEM LG	7105		DMEM LG	13585	DMEM LG	19445	DMEM LG	15869	DMEM LG	14192	DMEM LG	17979		DMEM LG	5610	DMEM LG	4773	DMEM LG	4471		DMEM LG	6004	DMEM LG	5235	DMEM LG	4362		DMEM LG	16324	DMEM LG	10942	DMEM LG	19985		DMEM LG	7736	DMEM LG	7277	DMEM LG	9964	DMEM LG	826
	DMEM LG	8766	DMEM LG	7287	DMEM LG	5925	DMEM LG	7252		DMEM LG	13650	DMEM LG	19501	DMEM LG	16082	DMEM LG	14591	DMEM LG	18288		DMEM LG	5777	DMEM LG	4783	DMEM LG	4572		DMEM LG	6394	DMEM LG	5404	DMEM LG	4476		DMEM LG	17216	DMEM LG	11356	DMEM LG	20241		DMEM LG	7743	DMEM LG	7871	DMEM LG	10025	DMEM LG	886
	DMEM LG	8811	DMEM LG	7334	DMEM LG	5946	DMEM LG	7327		DMEM LG	13819	DMEM LG	19614	DMEM LG	16109	DMEM LG	14668	DMEM LG	18365		DMEM LG	5783	DMEM LG	4919	DMEM LG	4959		DMEM LG	6453	DMEM LG	5519	DMEM LG	4933		DMEM LG	17218	DMEM LG	11386	DMEM LG	20509		DMEM LG	7993	DMEM LG	7961	DMEM LG	10081	DMEM LG	921
	DMEM LG	9547	DMEM LG	7408	DMEM LG	6092	DMEM LG	7608		DMEM LG	14003	DMEM LG	19678	DMEM LG	16240	DMEM LG	15014	DMEM LG	18451		DMEM LG	6076	DMEM LG	5056	DMEM LG	5156		DMEM LG	6938	DMEM LG		DMEM LG	5460		DMEM LG	17862	DMEM LG	11960	DMEM LG	20695		DMEM LG	8126	DMEM LG	8731	DMEM LG	10156	DMEM LG	944
	DMEM LG	9704	DMEM LG	7475	DMEM LG	6702	DMEM LG	8268		DMEM LG	14004	DMEM LG	20317	DMEM LG	17570	DMEM LG	15793	DMEM LG	18938		DMEM LG	6280	DMEM LG	5762	DMEM LG	5454		DMEM LG	7176	DMEM LG		DMEM LG	5747		DMEM LG	18230	DMEM LG	12248	DMEM LG	21183		DMEM LG	8567	DMEM LG	10268	DMEM LG	10683	DMEM LG	977
	DMEM LG	10811	DMEM LG	7566	DMEM LG	7124	DMEM LG	8435		DMEM LG	14281	DMEM LG	20320	DMEM LG	20149	DMEM LG		DMEM LG	19576		DMEM LG		DMEM LG	6017	DMEM LG	5456		DMEM LG		DMEM LG		DMEM LG	6050		DMEM LG	18247	DMEM LG	12703	DMEM LG	21386		DMEM LG	9532	DMEM LG	10346	DMEM LG	11009	DMEM LG	1009
	DMEM HG	8230	DMEM HG	8670	DMEM HG	5848	DMEM HG	6407		DMEM HG	14784	DMEM HG	16301	DMEM HG	15033	DMEM HG		DMEM HG	16432		DMEM HG	4075	DMEM HG	4558	DMEM HG	4122		DMEM HG	4920	DMEM HG		DMEM HG	3527		DMEM HG	16036	DMEM HG	9459	DMEM HG	17300		DMEM HG	6081	DMEM HG	6019	DMEM HG	8618	DMEM HG	565
	DMEM HG	8609	DMEM HG	8698	DMEM HG	6230	DMEM HG	6528		DMEM HG	15175	DMEM HG	16473	DMEM HG	16490	DMEM HG	12937	DMEM HG	16524		DMEM HG	4158	DMEM HG	4574	DMEM HG	4324		DMEM HG	5913	DMEM HG		DMEM HG	3594		DMEM HG	17118	DMEM HG	9646	DMEM HG	17924		DMEM HG	6329	DMEM HG	6798	DMEM HG	8748	DMEM HG	647
	DMEM HG	8624	DMEM HG	8724	DMEM HG	6320	DMEM HG	7197		DMEM HG	15232	DMEM HG	16744	DMEM HG	16827	DMEM HG	13566	DMEM HG	16561		DMEM HG	4372	DMEM HG	4759	DMEM HG	4790		DMEM HG	5975	DMEM HG	5797	DMEM HG	3666		DMEM HG	17167	DMEM HG	9986	DMEM HG	18350		DMEM HG	6779	DMEM HG	6823	DMEM HG	9281	DMEM HG	659
	DMEM HG	9032	DMEM HG	8862	DMEM HG	6467	DMEM HG	7225		DMEM HG	15354	DMEM HG	16799	DMEM HG	17343	DMEM HG	14430	DMEM HG	16960		DMEM HG	4666	DMEM HG	4857	DMEM HG	5203		DMEM HG	5993	DMEM HG	5802	DMEM HG	3836		DMEM HG	17198	DMEM HG	10679	DMEM HG	18587		DMEM HG	6876	DMEM HG	7108	DMEM HG	9573	DMEM HG	661
	DMEM HG	9159	DMEM HG	8899	DMEM HG	6672	DMEM HG	7354		DMEM HG	15623	DMEM HG	17898	DMEM HG	17552	DMEM HG		DMEM HG	17070		DMEM HG	4696	DMEM HG	4988	DMEM HG	5531		DMEM HG	6428	DMEM HG	5844	DMEM HG	3943		DMEM HG	18200	DMEM HG	10744	DMEM HG	18644		DMEM HG	7208	DMEM HG	7151	DMEM HG	9609	DMEM HG	741
	DMEM HG	9222	DMEM HG	8929	DMEM HG	6756	DMEM HG	7507		DMEM HG	15713	DMEM HG		DMEM HG	17666	DMEM HG		DMEM HG	17801		DMEM HG	4991	DMEM HG	4997	DMEM HG	5645		DMEM HG	6579	DMEM HG	6279	DMEM HG	4105		DMEM HG		DMEM HG	10763	DMEM HG	19333		DMEM HG	7278	DMEM HG	8248	DMEM HG	9873	DMEM HG	787
	DMEM HG	9559	DMEM HG	9059	DMEM HG	7103	DMEM HG	7553		DMEM HG	15860	DMEM HG		DMEM HG	20069	DMEM HG		DMEM HG	17966		DMEM HG	5006	DMEM HG	5412	DMEM HG	5787		DMEM HG	6963	DMEM HG	6495	DMEM HG	4146		DMEM HG		DMEM HG	10806	DMEM HG	19641		DMEM HG	7882	DMEM HG		DMEM HG	9936	DMEM HG	804
	DMEM HG	10007	DMEM HG	9065	DMEM HG	7697	DMEM HG	7868		DMEM HG	16630	DMEM HG		DMEM HG		DMEM HG		DMEM HG			DMEM HG		DMEM HG	5614	DMEM HG	5839		DMEM HG		DMEM HG	6498	DMEM HG	5160		DMEM HG		DMEM HG	11863	DMEM HG			DMEM HG	8397	DMEM HG		DMEM HG		DMEM HG	946
	DMEM/F12	8767	DMEM/F12	8970	DMEM/F12	6112	DMEM/F12	6644		DMEM/F12		DMEM/F12	12859	DMEM/F12	14790	DMEM/F12	12997	DMEM/F12	16531		DMEM/F12	3797	DMEM/F12	4989	DMEM/F12	4878		DMEM/F12	5603	DMEM/F12		DMEM/F12	3890		DMEM/F12	14368	DMEM/F12	10064	DMEM/F12	17596		DMEM/F12	8365	DMEM/F12	7845	DMEM/F12	10551	DMEM/F12
	DMEM/F12	9061	DMEM/F12	9061	DMEM/F12	6801	DMEM/F12	6777		DMEM/F12	14768	DMEM/F12	13971	DMEM/F12	16917	DMEM/F12	14740	DMEM/F12	16695		DMEM/F12	3817	DMEM/F12	5095	DMEM/F12	5528		DMEM/F12	5615	DMEM/F12	5205	DMEM/F12	3912		DMEM/F12	15282	DMEM/F12	10066	DMEM/F12	18948		DMEM/F12	8596	DMEM/F12	7918	DMEM/F12	11104	DMEM/F12
	DMEM/F12	9122	DMEM/F12	9082	DMEM/F12	6820	DMEM/F12	6864		DMEM/F12	14882	DMEM/F12	14959	DMEM/F12	16992	DMEM/F12		DMEM/F12	16877		DMEM/F12	4204	DMEM/F12	5299	DMEM/F12	5580		DMEM/F12	5760	DMEM/F12	5211	DMEM/F12	3961		DMEM/F12	15762	DMEM/F12	10693	DMEM/F12	19431		DMEM/F12	8657	DMEM/F12	8507	DMEM/F12	11356	DMEM/F12	766
	DMEM/F12	9150	DMEM/F12	9172	DMEM/F12	6886	DMEM/F12	6972		DMEM/F12	15111	DMEM/F12	16103	DMEM/F12	17057	DMEM/F12		DMEM/F12	16958		DMEM/F12	4222	DMEM/F12	5412	DMEM/F12	5817		DMEM/F12	6193	DMEM/F12	6265	DMEM/F12	3993		DMEM/F12	15780	DMEM/F12	11144	DMEM/F12	19955		DMEM/F12	8758	DMEM/F12	9075	DMEM/F12	11378	DMEM/F12	813
	DMEM/F12	9196	DMEM/F12	9208	DMEM/F12	6995	DMEM/F12	7093		DMEM/F12	15181	DMEM/F12	16136	DMEM/F12	17158	DMEM/F12		DMEM/F12	17101		DMEM/F12	4241	DMEM/F12	5480	DMEM/F12	5902		DMEM/F12	6291	DMEM/F12	6832	DMEM/F12	4471		DMEM/F12	17137	DMEM/F12	11170	DMEM/F12	20144		DMEM/F12	8845	DMEM/F12	9104	DMEM/F12	11574	DMEM/F12	849
	DMEM/F12	9316	DMEM/F12	9325	DMEM/F12	7051	DMEM/F12	7186		DMEM/F12	15292	DMEM/F12	16556	DMEM/F12	17363	DMEM/F12		DMEM/F12	17109		DMEM/F12	4332	DMEM/F12	5698	DMEM/F12	5949		DMEM/F12	6379	DMEM/F12	6943	DMEM/F12	5255		DMEM/F12		DMEM/F12	11667	DMEM/F12	20280		DMEM/F12	8901	DMEM/F12	9150	DMEM/F12	11944	DMEM/F12	885
	DMEM/F12	9376	DMEM/F12	9334	DMEM/F12	7173	DMEM/F12	7219		DMEM/F12	15455	DMEM/F12	17179	DMEM/F12		DMEM/F12		DMEM/F12	17275		DMEM/F12	4369	DMEM/F12	6328	DMEM/F12	6079		DMEM/F12	6738	DMEM/F12	7061	DMEM/F12	5295		DMEM/F12		DMEM/F12	11948	DMEM/F12	20453		DMEM/F12		DMEM/F12	9163	DMEM/F12	12723	DMEM/F12	885
	DMEM/F12	9412	DMEM/F12	9374	DMEM/F12	7543	DMEM/F12	7537		DMEM/F12	16076	DMEM/F12	18211	DMEM/F12		DMEM/F12		DMEM/F12			DMEM/F12	4711	DMEM/F12		DMEM/F12	6326		DMEM/F12	6911	DMEM/F12	7266	DMEM/F12	5298		DMEM/F12		DMEM/F12		DMEM/F12			DMEM/F12		DMEM/F12	9339	DMEM/F12	12871	DMEM/F12	893
	RPMI1640	7398	RPMI1640	8110	RPMI1640		RPMI1640	6436		RPMI1640		RPMI1640	14525	RPMI1640	17743	RPMI1640	12652	RPMI1640	15633		RPMI1640		RPMI1640	3888	RPMI1640	4122		RPMI1640	7397	RPMI1640	6756	RPMI1640	4737		RPMI1640	18670	RPMI1640	11601	RPMI1640	18270		RPMI1640	7635	RPMI1640	7855	RPMI1640	9239	RPMI1640	642
	RPMI1640	7408	RPMI1640	8147	RPMI1640	6042	RPMI1640	7011		RPMI1640	15622	RPMI1640	14950	RPMI1640	18055	RPMI1640	13854	RPMI1640	15921		RPMI1640	3416	RPMI1640	3919	RPMI1640	4307		RPMI1640	7406	RPMI1640	7116	RPMI1640	5012		RPMI1640	19100	RPMI1640	11884	RPMI1640	18366		RPMI1640	7668	RPMI1640	8116	RPMI1640	9585	RPMI1640	683
	RPMI1640	7668	RPMI1640	8285	RPMI1640	6099	RPMI1640	7263		RPMI1640	15883	RPMI1640	15003	RPMI1640	18233	RPMI1640	14183	RPMI1640	16406		RPMI1640	3763	RPMI1640	4155	RPMI1640	4773		RPMI1640	7780	RPMI1640	7395	RPMI1640	5665		RPMI1640	19154	RPMI1640	12005	RPMI1640	18560		RPMI1640	7759	RPMI1640	8195	RPMI1640	9791	RPMI1640	687
	RPMI1640	7838	RPMI1640	8307	RPMI1640	6196	RPMI1640	7351		RPMI1640	16110	RPMI1640	15228	RPMI1640	18290	RPMI1640		RPMI1640	16514		RPMI1640	3795	RPMI1640	4352	RPMI1640	4814		RPMI1640	7855	RPMI1640	8093	RPMI1640	5999		RPMI1640	19320	RPMI1640	12767	RPMI1640	19306		RPMI1640	8155	RPMI1640	8569	RPMI1640	10300	RPMI1640	695
	RPMI1640	8329	RPMI1640	8341	RPMI1640	6304	RPMI1640	7559		RPMI1640	16157	RPMI1640	15771	RPMI1640	18385	RPMI1640		RPMI1640	16780		RPMI1640	3960	RPMI1640	4388	RPMI1640	4904		RPMI1640	7985	RPMI1640	9335	RPMI1640	6125		RPMI1640	20040	RPMI1640	13408	RPMI1640	19323		RPMI1640	8193	RPMI1640	8754	RPMI1640	10914	RPMI1640	716
	RPMI1640	8379	RPMI1640	8444	RPMI1640	6363	RPMI1640	7630		RPMI1640	16564	RPMI1640	17203	RPMI1640	18400	RPMI1640		RPMI1640	16867		RPMI1640	4181	RPMI1640	4518	RPMI1640	5090		RPMI1640	8085	RPMI1640	9559	RPMI1640	6129		RPMI1640	20564	RPMI1640	13673	RPMI1640	19545		RPMI1640	8353	RPMI1640	8970	RPMI1640	10977	RPMI1640	718
	RPMI1640	8859	RPMI1640	8506	RPMI1640	6444	RPMI1640	7634		RPMI1640	16874	RPMI1640	17563	RPMI1640	18593	RPMI1640		RPMI1640	17106		RPMI1640	4276	RPMI1640	4736	RPMI1640	5167		RPMI1640	8322	RPMI1640	9720	RPMI1640	6206		RPMI1640		RPMI1640	14255	RPMI1640	20039		RPMI1640	8619	RPMI1640	9074	RPMI1640	11274	RPMI1640	731
	RPMI1640	9236	RPMI1640		RPMI1640		RPMI1640	8375		RPMI1640	17125	RPMI1640	17657	RPMI1640	19959	RPMI1640		RPMI1640	17736		RPMI1640		RPMI1640	4872	RPMI1640	5183		RPMI1640		RPMI1640	10743	RPMI1640	6724		RPMI1640		RPMI1640	14839	RPMI1640	20333		RPMI1640	8842	RPMI1640		RPMI1640	11390	RPMI1640	803
	MEM	7152	MEM	7709	MEM	6085	MEM	6359		MEM		MEM	14901	MEM	13798	MEM	11519	MEM	16087		MEM		MEM	3617	MEM	4430		MEM	5379	MEM	5154	MEM	3907		MEM	14215	MEM	8497	MEM	14450		MEM	6363	MEM	6784	MEM	7061	MEM
	MEM	7222	MEM	7847	MEM	6493	MEM	6483		MEM	13740	MEM	15488	MEM	14632	MEM	11738	MEM	16138		MEM	3397	MEM	3780	MEM	4540		MEM	5440	MEM	5398	MEM	4170		MEM	14302	MEM	9100	MEM	14853		MEM	6365	MEM	7116	MEM	7832	MEM	538
	MEM	7400	MEM	8016	MEM	6503	MEM	6501		MEM	13774	MEM	16147	MEM	14633	MEM	11956	MEM	16258		MEM	3724	MEM	4308	MEM	4761		MEM	5730	MEM	6143	MEM	4396		MEM	14308	MEM	9165	MEM	15037.5		MEM	6619	MEM	7400	MEM	8213	MEM	578
	MEM	7462	MEM	8044	MEM	7194	MEM	6597		MEM	14152	MEM	16500	MEM	14759	MEM	12540	MEM	16610		MEM	3799	MEM	4397	MEM	4884		MEM	6110	MEM	6362	MEM	4554		MEM	14846	MEM	10449	MEM	15037.5		MEM	6675	MEM	7503	MEM	8689	MEM	586
	MEM	7497	MEM	8085	MEM	7354	MEM	6638		MEM	15004	MEM	17693	MEM	14824	MEM	12578	MEM	16644		MEM	3919	MEM	4404	MEM	4907		MEM	6220	MEM	6431	MEM	4702		MEM	15662	MEM	10547	MEM	16016		MEM	6806	MEM	7524	MEM	8833	MEM	599
	MEM	7597	MEM	8128	MEM	7583	MEM	6737		MEM	15164	MEM	17969	MEM	14892	MEM	13099	MEM	16680		MEM	3931	MEM	4836	MEM	5015		MEM	6376	MEM	6601	MEM	4791		MEM	15799	MEM	10790	MEM	16236		MEM	6849	MEM	7628	MEM	10336	MEM	612
	MEM	7678	MEM	8184	MEM	7919	MEM	6810		MEM	15559	MEM		MEM	15866	MEM	13374	MEM	16816		MEM	3943	MEM	4844	MEM	5065		MEM	6644	MEM	7189	MEM	4816		MEM	16374	MEM	10898	MEM	16567		MEM	7653	MEM	7927	MEM		MEM	630
	MEM	7702	MEM	8542	MEM	8120	MEM			MEM	15929	MEM		MEM		MEM	14254	MEM	16818		MEM	4148	MEM	5285	MEM	5379		MEM	6958	MEM	7433	MEM	4931		MEM	17767	MEM		MEM	17566		MEM	7879	MEM	8117	MEM		MEM	640
	EMEM	6370	EMEM	5749	EMEM	5511	EMEM	5542		EMEM	12490	EMEM	14228	EMEM	11907	EMEM	11659	EMEM	15659		EMEM	3269	EMEM	3854	EMEM	4058		EMEM	5478	EMEM	5639	EMEM	3827		EMEM	15825	EMEM	10047	EMEM			EMEM	5730	EMEM	6223	EMEM	6344	EMEM
	EMEM	6407	EMEM	5948	EMEM	5557	EMEM	5737		EMEM	12684	EMEM	14242	EMEM	12398	EMEM	11885	EMEM	16106		EMEM	3296	EMEM	4109	EMEM	4061		EMEM	6210	EMEM	6623	EMEM	4444		EMEM	16997	EMEM	10437	EMEM	16752		EMEM	5877	EMEM	6731	EMEM	6691	EMEM	500
	EMEM	6583	EMEM	5972	EMEM	5594	EMEM	5851		EMEM	13055	EMEM	15060	EMEM	13104	EMEM	11889	EMEM	16394		EMEM	3320	EMEM	4117	EMEM	4561		EMEM	6263	EMEM	6652	EMEM	4681		EMEM	17058	EMEM	11325	EMEM	18090		EMEM	5977	EMEM	6955	EMEM	6896	EMEM	510
	EMEM	6667	EMEM	5976	EMEM	5683	EMEM	5875		EMEM	13503	EMEM	15764	EMEM	14025	EMEM	12039	EMEM	16407		EMEM	3425	EMEM	4173	EMEM	4592		EMEM	6273	EMEM	6694	EMEM	4758		EMEM	17081	EMEM	11389	EMEM	18829		EMEM	6058	EMEM	6995	EMEM	6997	EMEM	538
	EMEM	6755	EMEM	6273	EMEM	5697	EMEM	5922		EMEM	13665	EMEM	15912	EMEM	14118	EMEM	12847	EMEM	16610		EMEM	3443	EMEM	4544	EMEM	4789		EMEM	6614	EMEM	6859	EMEM	4827		EMEM	17735	EMEM	11587	EMEM	18860		EMEM	6284	EMEM	7218	EMEM	7235	EMEM	603
	EMEM	6793	EMEM	6299	EMEM	5712	EMEM	6203		EMEM	13713	EMEM	16096	EMEM	14134	EMEM	12973	EMEM	16677		EMEM	3743	EMEM	4580	EMEM	4800		EMEM	7012	EMEM	6913	EMEM	4970		EMEM	17790	EMEM	11840	EMEM	19170		EMEM	6405	EMEM	7905	EMEM	7242	EMEM	619
	EMEM	7329	EMEM	6345	EMEM	6024	EMEM	6317		EMEM	13830	EMEM	16319	EMEM	14964	EMEM	13692	EMEM	16835		EMEM	3935	EMEM	4727	EMEM	4952		EMEM	7013	EMEM	7851	EMEM	5498		EMEM	17938	EMEM	12134	EMEM	19635		EMEM	7154	EMEM	8144	EMEM	7814	EMEM	647
	EMEM	7552	EMEM	6353	EMEM	6054	EMEM	6496		EMEM	14223	EMEM	16792	EMEM		EMEM		EMEM	17457		EMEM	4031	EMEM	5270	EMEM	4964		EMEM	7482	EMEM	8060	EMEM			EMEM	18356	EMEM	12387	EMEM			EMEM	7744	EMEM	8400	EMEM	8025	EMEM	696
