# Supplementary material for: MISpheroID: a knowledgebase and transparency tool for minimum information in spheroid identity
Source: Nat Methods. 2021 Nov 1;18(11):1294–303. doi: 10.1038/s41592-021-01291-4 (PMC8566242; doi:10.1038/s41592-021-01291-4)
Supplement: Supplementary file 21 — Metabolism glucose and lactate analyses. [file 41592_2021_1291_MOESM21_ESM.xlsx]

## Sheet: Blad1
Extended Figure 7
LACTATE
					CONTROL																			CONTROL
					DMEM HG c	DMEM/F12 c	RPMI1640 c	DMEM LG c	EMEM c	MEM c														DMEM HG c	DMEM/F12 c	RPMI1640 c	DMEM LG c	EMEM c	MEM c
					1500	1422	1362	1733	1306	2032														1416	1387	1398	1453	1444	1529
					1396	1367	1232	1674	1236	2034														1526	1207	1501	1239	1631	1306
					1425	1334	1257	1729	1289	2060														1523		1471		1662
					1471	1367	1334	1695	1302															1550		1393		1551
	A549								HCT116								SKOV3								U87MG								4T1
B. Repl. 1	DMEM HG	DMEM/F12	RPMI1640	DMEM LG	EMEM	MEM		B. Repl. 1	DMEM HG	DMEM/F12	RPMI1640	DMEM LG	EMEM	MEM		B. Repl. 1	DMEM HG	DMEM/F12	RPMI1640	DMEM LG	EMEM	MEM		B. Repl. 1	DMEM HG	DMEM/F12	RPMI1640	DMEM LG	EMEM	MEM		B. Repl. 1	DMEM HG	DMEM/F12	RPMI1640	DMEM LG	EMEM	MEM
	5267	5295	4367	5324	3442	4635			7319	7779	6761	6185	5998	6363			4306	4179	3456	4648	2628	3403			4863	4979	4589	4068	3759	4165			4284	4023	3384	5131	2406	2440
	5699	5089	4275	4879	3420	4375			7418	7479	6794	5871	5799	5784			4645	3319	3520	3919	2832	2846			4878	4800	4330	3808	3777	3976			4740	3492	3993	4157	2615	2399
	5412	5217	4099	5453	3610	4629			7452	7579	6784	6070	5714	6068			4391		3695		2931				4887	4822	4333	3894	3796	4214			4754		3800		2349
	5551	5431	4186	5448	3621	4735			7389	7670	6949	6327	5910	6342			4381		3458		2982				4664	4808	4294	4099	3798	4135			4620		3760		2574
B. Repl. 2	DMEM HG	DMEM/F12	RPMI1640	DMEM LG	EMEM	MEM		B. Repl. 2	DMEM HG	DMEM/F12	RPMI1640	DMEM LG	EMEM	MEM		B. Repl. 2	DMEM HG	DMEM/F12	RPMI1640	DMEM LG	EMEM	MEM		B. Repl. 2	DMEM HG	DMEM/F12	RPMI1640	DMEM LG	EMEM	MEM		B. Repl. 2	DMEM HG	DMEM/F12	RPMI1640	DMEM LG	EMEM	MEM
	3990	4458	3150	4436	3041	3603			7472	6907	6625	6306	4600	5946			5890	6720	4824	5012	3899	4981			14290	12827	10458	10313	9019	9015			4663	3131	2888	3493	2177	2462
	3983	3959	3130	4052	3119				7433	6443	6517	5984	4561	5516			6512	5405	5386	4225	4239	4536			14039	12090	10608	9875	8697	8513			4584	2991	2706	3290	2159	2309
	4041	4287	3105	4299	3025	3729			7344	6749	6456	6404	4438	6018			6307		5272		4368				13973	12727	10102	10117	8817	9008			4601	3194	2613	3350	2010	2430
	3921	4275	3181	4203	3226	3618			7629	6582	6632	6647	4411	5928			6287		5417		4300				13722	12755	9932	10337	8613	9071			4346	3144	2589	3497	1982	2406
B. Repl. 3	DMEM HG	DMEM/F12	RPMI1640	DMEM LG	EMEM	MEM		B. Repl. 3	DMEM HG	DMEM/F12	RPMI1640	DMEM LG	EMEM	MEM		B. Repl. 3	DMEM HG	DMEM/F12	RPMI1640	DMEM LG	EMEM	MEM		B. Repl. 3	DMEM HG	DMEM/F12	RPMI1640	DMEM LG	EMEM	MEM		B. Repl. 3	DMEM HG	DMEM/F12	RPMI1640	DMEM LG	EMEM	MEM
	2959	2582	2268	3562	2068				7343	6800	6646	6754	5024	6137			5891	4970	6075	4929	3295	3913			6553	5734	5449	5250	5013	5719			6419	5809	4094	5008	2237	3633
	2988		2168	3089	2064				7315	6483	6525	6191	4823	5908			5854	4735	6163	4879	3329	3801			6647	5559	5472	5012	5082	6108			6135	5416	3909	4582	2182	3516
	2932	2636	2185	3616					7297	6731	6411	6692	4692	6026			5908	4841	6069	4939	3253	3837			6423	5676	5300	5057	5113	5483			6095	5838	3831	4748	2160	3739
	2923	2542	2149	3427					7427	6735	6612	6802	4817	6050			5860	5025	5901	4838	3273	3786			6066	5483	5086	4777	5116	5504			5796	5817	3882	4670	2081	3647
						Lactate titration curve																				Lactate titration curve
						0 µM	50 µM	100 µM	200 µM																	0 µM	50 µM	100 µM	200 µM
						62	3043	5721	11307																	69	2767	5547	9941
						57	3040	5849	10940																	66	2414	5513	11019
						58	2978																			63
						72	3040																			66
GLUCOSE
					CONTROL																			CONTROL
					DMEM HG c	DMEM/F12 c	RPMI1640 c	DMEM LG c	EMEM c	MEM c														DMEM HG c	DMEM/F12 c	RPMI1640 c	DMEM LG c	EMEM c	MEM c
					14500	9903	13460	8137	7017	7571														13225	9229	12394	8771	8242	8454
					14372	9869	13432	7952	7426	7453														13074	10106	12046	8928	8228	8256
					14389	9786	13270	8045	7304	7434														13021	9685	12450	8694	8283	8348
					14271	10054	13583	7782	7335	7246														12654	9331	12009	8589	7972	8171
	A549								HCT116								SKOV3								U87MG								4T1
B. Repl. 1	DMEM HG	DMEM/F12	RPMI1640	DMEM LG	EMEM	MEM		B. Repl. 1	DMEM HG	DMEM/F12	RPMI1640	DMEM LG	EMEM	MEM		B. Repl. 1	DMEM HG	DMEM/F12	RPMI1640	DMEM LG	EMEM	MEM		B. Repl. 1	DMEM HG	DMEM/F12	RPMI1640	DMEM LG	EMEM	MEM		B. Repl. 1	DMEM HG	DMEM/F12	RPMI1640	DMEM LG	EMEM	MEM
	12140	7416	11936	4668	6149	5387			9460	6148	8237						8447	6822	8051	4781	6573	6136											8919	7609	10245	6023	7743	7803
	12044	7798	12103	4902	6220	5544			9542	6386	7964						8375	6998	8165	4845	6500	6238											8880	7321	10357	6380	7526	7951
	11824	7673	12419	4845	6230	5728			9533	6457	8180						8522	6823	8180	4809	6391	6075											8620	7473	10171	6076	7621	7593
	11497	7488	12110	4799	6141	5697			9528	6570	7811						8316	6717	8100	4831	6406	5804											8499	7336	9915	6036	7512	7631
B. Repl. 2	DMEM HG	DMEM/F12	RPMI1640	DMEM LG	EMEM	MEM		B. Repl. 2	DMEM HG	DMEM/F12	RPMI1640	DMEM LG	EMEM	MEM		B. Repl. 2	DMEM HG	DMEM/F12	RPMI1640	DMEM LG	EMEM	MEM		B. Repl. 2	DMEM HG	DMEM/F12	RPMI1640	DMEM LG	EMEM	MEM		B. Repl. 2	DMEM HG	DMEM/F12	RPMI1640	DMEM LG	EMEM	MEM
	10681		12756	5446	6205	5375			9247		8994	1667	3266	1693			7624	6056	8387	5245	5907	5491			7689	6488	7427	3694	4359	4203			9357	7834	11445	6442	7613	7549
	10490		12491	5643	5493	6024			9125		8761	1717	3166	1803			7755	5900	8313	5229	5842	5443			7722	6432	7565	3663	4463	4386			9407	7911	11553	6414	7743	7609
	10018		12435	5555	6504	5974			9052		8786	1715	3185	1684			7861	5751	8390	5027	5907	5326			8071	6170	7634	3799	4598	4089			9524	7641	11527	6148	7885	7467
	9984		12347	5708	5710	6261			8929		8617	1677	3059	1741			7751	5977	8171	5181	6003	5439			7812	6387	7451	3737	4420	4241			9317	7750	11267	6274	7566	7398
B. Repl. 3	DMEM HG	DMEM/F12	RPMI1640	DMEM LG	EMEM	MEM		B. Repl. 3	DMEM HG	DMEM/F12	RPMI1640	DMEM LG	EMEM	MEM		B. Repl. 3	DMEM HG	DMEM/F12	RPMI1640	DMEM LG	EMEM	MEM		B. Repl. 3	DMEM HG	DMEM/F12	RPMI1640	DMEM LG	EMEM	MEM		B. Repl. 3	DMEM HG	DMEM/F12	RPMI1640	DMEM LG	EMEM	MEM
									11403	6833	10423	2325	4188	3887			8287	6625	7869	4103	6266	5191			8411	6529	8674	5096	6907	6469			7909	6558	9217	5408	7131	6366
									11155	7152	10306	2309	4121	4123			8091	6544	7782	3899	6276	5304			8657	6640	9296	5342	6930	6437			7945	6415	9204	5491	7167	6205
									11289	6994	10222	2329	3975	4119			8038	6218	7463	4208	6282	5300			8479	6243	8919	5449	6946	6456			7898	6204	9022	5345	7048	6066
									10804	6980	10263	2280	4098	4095				5846	7571	4166	6142	5166			8445	6248	9568	5810	6851	6471			7942	6382	9080	5379	7022	6413
