# Supplementary material for: MISpheroID: a knowledgebase and transparency tool for minimum information in spheroid identity
Source: Nat Methods. 2021 Nov 1;18(11):1294–303. doi: 10.1038/s41592-021-01291-4 (PMC8566242; doi:10.1038/s41592-021-01291-4)
Supplement: Supplementary file 22 — Spheroid size. [file 41592_2021_1291_MOESM22_ESM.xlsx]

## Sheet: Extended Figure 8
Extended Figure 8
	A549								HCT116								HEPG2								MCF7								PANC1								SKOV3								U87MG
	Liquid Overlay								Liquid Overlay								Liquid Overlay								Liquid Overlay								Liquid Overlay								Liquid Overlay								Liquid Overlay
	2000cells/well	DMEM HG	DMEM/F12	RPMI1640	DMEM LG	EMEM	MEM		2000cells/well	DMEM HG	DMEM/F12	RPMI1640	DMEM LG	EMEM	MEM		2000cells/well	DMEM HG	DMEM/F12	RPMI1640	DMEM LG	EMEM	MEM		2000cells/well	DMEM HG	DMEM/F12	RPMI1640	DMEM LG	EMEM	MEM		2000cells/well	DMEM HG	DMEM/F12	RPMI1640	DMEM LG	EMEM	MEM		2000cells/well	DMEM HG	DMEM/F12	RPMI1640	DMEM LG	EMEM	MEM		2000cells/well
	Biological Replicate 1	663.812	652.67	594.612	649.918	595.428	673.417		Biological Replicate 1	566.904	569.536	585.045	618.239	586.148	597.91		Biological Replicate 1	593.001	609.564	559.963	623.234	563.447	542.878		Biological Replicate 1	686.91	613.187	702.602	546.134	598.048	637.123		Biological Replicate 1	706.849	606.426	724.095	776.555	706.935	699.418		Biological Replicate 1	589.743	558.892	609.064	600.459	561.086	522.544		Biological Replicate 1
		661.942	648.028	640.045	630.627	573.061	606.587			566.526	583.743	574.141	617.732	579.234	581.842			569.438	598.927	543.987	588.86	534.076	552.145			639.239	565.438	614.198	614.744	546.558	600.336			683.983	650.466	740.068	801.816	722.496	684.104			567.603		604.19	566.865	542.018	511.139
		638.996	643.528	615.873	630.755	612.756	635.059			551.615		588.403	643.199		594.23			592.235	604.736	545.961	616.305	522.69	518.144			693.543	563.746	670.309	613.129	627.348	579.627			735.624	665.018	732.523	798.642	698.006	691.331			553.816	555.839	582.68	554.099	509.854	499.006
		680.153	655.456	660.378	617.151	598.752	643.746			575.769	581.843	562.047	638.569	583.804	601.16			562.162	602.016	560.459	607.765	534.821	533.678			590.128	609.827	570.088	567.635	661.559	641.47			702.554	676.211	754.156	785.582	732.974	670.025			573.879	542.298	573.422	517.119	549.462	513.797
		680.325	651.737	634.045	705.69	603.651	640.51			571.742	564.047	585.534	636.225	561.74	588.374			580.533	635.805	563.674	589.722	543.536	522.284			698.747	583.921		569.875	590.889	644.358			724.379	672.802	779.492	740.339	691.492	647.064			565.63	558.243	586.838	538.268	523.231	501.362
		666.46	634.355		628.94	593.483	613.308			575.074	551.695	569.891	637.851	564.405	590.726			571.112	608.752	541.35	593.419	538.607	533.356			665.234	685.644	616.04	554.494	623.513	593.999			723.886	691.021	757.512	772.339	696.56	669.661			579.169	535.452	598.505	536.34	547.053	500.363
		702.22	635.572		611.108	628.297	622.48			575.743	565.892	576.316	628.626	582.272	592.503			579.174	598.653	536.056	618.836	542.863				654.005	577.52	611.869	620.896	591.902	607.486			711.256	711.999	739.336			669.152			557.865	551.658	574.119	567.51	542.597	485.04
			675.371		628.94		617.085			571.375	579.963	585.735	638.454	578.74	586.421			582.066		564.891	610.889					671.293	614.93	702.346		598.485	598.91			724.303	682.975		779.926	703.14	676.724			554.584	537.856	595.612	533.262	521.811	498.653
	Biological Replicate 2	528.319	581.961	501.134	603.59	551.94	564.414		Biological Replicate 2	615.769	590.731	611.436	677.601	600.186	609.124		Biological Replicate 2	604.794	610.857	595.141	556.694	570.28	523.666		Biological Replicate 2	492.136	472.206	506.273	538.453	606.598	507.813		Biological Replicate 2	670.878	760.115	651.502	760.596	724.453	688.552		Biological Replicate 2	585.958		648.227	649.266		650.137		Biological Replicate 2
		511.267	537.821	532.235	591.878	532.224	558.367			590.957	579.313	605.556	658.96	587.001	642.974			613.471	624.755	592.171	571.467	535.27	526.463			558.336	474.07	555.596	531.806	559.82	526.586			697.471	762.572	710.316	769.244	704.169	653.972			595.46	644.165	662.371	676.119	620.329	640.104
		512.828	553.762	468.884	534.283	523.762	571.999			586.849	604.416	605.381	664.773	588.46	628.662			587.517	625.814	582.047	548.05	575.729	520.506			546.767	466.878		525.57	541.965	525.944			693.811	711.429	736.606	816.975	719.296	675.758			619.598	684.839	672.156	651.668	614.016	630.876
		520.599	567.731	566.29	587	527.519	583.044			591.533	587.562	610.858	687.972	595.487	620.271			568.272	627.619	553.025	576.937	564.148	553.273			475.46	398.938	592.288	507.66	581.44	515.784			703.809	709.357	712.722	759.089	720.132	633.196			622.867	694.19	662.246	637.002	582.3	613.483
		531.265	536.021	528.055	545.073	509.469	553.146			584.09	582.556	602.021	691.902	593.954	630.85			593.638	611.628	563.066	551.761	552.264	513.478			497.692	449.488	478.39	564.153	565.808	483.754			703.153	766.633	710.281	757.011	714.174	683.168			634.724	662.639	660.772	617.806	588.542	614.964
		538.101	468.703	541.757	573.96	518.837	575.14			586.441	594.744	604.927	679.286	592.999	623.732			563.718	582.137	569.183	557.863	541.615	522.23			465.476	470.406	478.511	529.435	516.329	537.396			724.769	744.848	719.687	803.739	694.436	639.666			602.063	652.831	709.896	671.236	580.586	615.835
		505.416	559.261	525.49	574.448	530.363	533.824			594.262	587.815	581.94			647.85			575.951	617.361	547.626	561.526	542.758	516.197			593.054	413.7	564.994	483.406	488.488	472.041			693.553	709.604	679.717	725.757	702.044	644.317				678.392		633.834	579.459	611.706
		517.935	535.381	542.319	583.275		564.112			584.169					658.648				612.93	572.945		537.759	530.856			464.004	451.274				538.631				746.005	703.3	679.49		678.961				676.21			597.212	624.7
	Biological Replicate 3	705.325	809.388	717.367	707.838	594.57	697.842		Biological Replicate 3	556.001	557.599	583.382	636.88	582.844	607.832		Biological Replicate 3	616.293	664.923	628.073	573.412	581.179	586.936		Biological Replicate 3	575.91	487.695	504.499	570.66	561.378	510.904		Biological Replicate 3	640.293	730.748	724.95	695.183	692.567	673.77		Biological Replicate 3	639.462	671.599	648.072	578.273	582.463			Biological Replicate 3
		738.289	731.327	686.88	705.019	615.718	655.236			550.27	547.761	580.772	632.183	583.79	597.892			623.301	653.165	627.242	536.659	591.864	567.905			529.638	508.332	538.366	519.98	585.554	551.248			648.466	664.397	719.217	672.046	669.233	655.043			632.588	664.954	639.629	606.533	588.881	609.031
		681.569	785.522	646.917	730.523	609.174	651.032			540.335	555.646	604.347	619.712	583.314	602.546			620.439	705.759	627.248	571.935	575.106	534.591			494.178	567.172	519.293	496.106	495.394	505.528			643.311	704.462	709.456	641.507	704.522	608.883			622.33	664.418	629.697	603.364	592.435	595.06
		699.349	780.615	662.975	715.547	615.481	721.514			560.754	571.555	579.639	625.955	596.305	571.583			615.443	671.283	616.594	560.171	590.288	569.113			486.644	509.966	578.485	532.837	543.833	533.129			634.207	696.416	702.706	655.196	715.52	651.992			625.874	674.385	636.373	573.804	581.701	604.218
		727.362	677.003	749.119	715.084	585.276	672.251			559.709	563.708	561.665	631.985	594.772	597.992			601.242	649.391	598.11	532.252	566.427	583.898			478.014	489.526	591.989	445.407	451.962	573.475			698.931	627.465	681.862	637.205	704.109	614.696			703.495	670.16	639.489	601.085	570.984	596.951
		725.233	704.655	686.346	711.99	601.736	698.07			548.32	567.157	572.787	635.136	589.162	603.504			577.171	645.823	642.164	527.239	575.134	541.819			508.065	478.202	507.585	538.529	530.915	453.659			640.354	684.947	706.236	634.594	704.591	614.103			629.492	691.622	664.742	590.085	625.068	593.446
				675.591	709.467	599.576				549.933	558.444	591.322	636.245	590.565	590.658			610.248	669.424	602.958	596.662	592.048				531.331	516.508	548.151	463.176	567.381	530.306			667.77	745.253	685.197	661.275	670.859	625.128			610.38	691.622	679.554	605.142	615.622	593.09
				727.246		653.002				565.013		577.984	595.339		564.349			603.838	683.254	649.484	542.177	594.183				566.472	472.817		479.726	490.089	567.463			645.139	668.159	745.561	656.593	712.335	652.016			686.577		740.271	613.886		591.566
	Biological Replicate 4	639.479	589.842	570.555	575.96	550.197	579.868		Biological Replicate 4	566.271	541.448	587.34	635.189	575.607	565.879																																		Biological Replicate 4
		557.346	619.344	610.471	549.834	554.01	562.796			525.995	556.068	588.643	620.372	565.173	574.798
		578.526	642.162	596.926	625.761	547.6	602.718			551.544	563.357	577.073	612.025	578.034	604.027
		613.162	587.848	533.007	589.302	558.989	613.682			529.239	540.633	563.53	612.799	582.117	588.425
		567.856	603.4	591.437	589.957	592.172	589.768			556.677	535.984	584.412	627.788	566.681	601.618
		583.358	605.848	535.7	603.117	587.043	617.379			565.624	530.102	577.959	635.938	551.999	591.159
		566.223	628.531	551.38	584.66	621.492	602.56			529.23	536.447	592.779	629.104	561.853	589.798
		552.464	666.148		607.219	545.604	561.822			549.99	552.093		620.095	574.77
									Biological Replicate 5	586.106	583.765	605.123	633.438	608.476	657.878
										596.484	579.962	592.278	640.651	591.346	656.845
										575.036	572.653	612.737	645.748	605.017	643.926
										586.906	573.429	622.899	641.87	604.838	655.578
										571.267	568.942	613.907	636.22	597.919	662.846
										601.529	591.279	619.115	657.317	584.403	646.348
										580.341	578.882	603.886	629.388	603.836	677.631
										590.551	578.882	622.254	607.753	591.123	654.143
										591.156	593.975	605.081	621.647	613.941	651.78
										592.412	619.206	610.88		624.321
										609.979	619.226			590.792
[truncated: 34 more columns]
