# Supplementary material for: MISpheroID: a knowledgebase and transparency tool for minimum information in spheroid identity
Source: Nat Methods. 2021 Nov 1;18(11):1294–303. doi: 10.1038/s41592-021-01291-4 (PMC8566242; doi:10.1038/s41592-021-01291-4)
Supplement: Supplementary file 23 — Therapy response. [file 41592_2021_1291_MOESM23_ESM.xlsx]

## Sheet: EXTENDED FIG 9
Extended Figure 9
	A549									HCT116									HEPG2									U87MG									4T1
	Liquid Overlay									Liquid Overlay									Liquid Overlay									Liquid Overlay									Liquid Overlay
ATP Signal	2000cells/well	DMEM HG	DMEM/F12	RPMI1640	DMEM LG	EMEM	MEM		ATP Signal	2000cells/well	DMEM HG	DMEM/F12	RPMI1640	DMEM LG	EMEM	MEM		ATP Signal	2000cells/well	DMEM HG	DMEM/F12	RPMI1640	DMEM LG	EMEM	MEM		ATP Signal	2000cells/well	DMEM HG	DMEM/F12	RPMI1640	DMEM LG	EMEM	MEM		ATP Signal	2000cells/well	DMEM HG	DMEM/F12	RPMI1640	DMEM LG	EMEM	MEM
20Gy	Biological Replicate 1	5956	6137	6151	5218	6233	5980		20Gy	Biological Replicate 1	10708	12136	12515	10044	10807	11957		20Gy	Biological Replicate 1	3084		3262	2827	2795	3114		20Gy	Biological Replicate 1	3971	3883	4736	5026	3360	4743		20Gy	Biological Replicate 1	3083	2462	2801	2227	2850	2419
		6150	6166	6353	5237	6321	6251				11077	12621	12976	10269	10848	12000				3260	3258	3521	2853	2912	3165				4139	4448	4750	5157	3711	4994				3101	2587	2879	2713	2886	2588
		6243	6510	6399	5337	6335	6254				11111	13188	13011	10648	11271	12073				3316	3290	3534	3007	3009	3357				4878	4664	5102	5262	3743	5000				3301	2736	3249	2835	3065	2654
		6353	6566	6431	5344	6397	6353				11408	13305	13056	10710	11457	12355				3320	3311	3543	3114	3167	3564				4972	4697	5307	5589	3802	5114				3328	2932	3264	2940	3070	2904
		6467	6856	6520	5396	6481	6360				11432	13520	13209	11258	11603	12434				3330	3443	3574	3145	3204	3574				5321	4984	5512		3813	5125				3504	2994	3279	3012	3090	2922
		6476	6944	6785	5801	6622	6445				11652	13554	13270	11346	11929	12478				3356	3584	3623	3329	3219	3635				5485	5649	5592		3935	5393				3509	3046	3361	3266	3108	3010
		6637	6954	7193		6659	6447				11741	14049	13729	11503	12945	12723				3482	3596	3692	3356	3561	3763					5942	6147		4227	5532				3663	3137	3487	3273	3165	3026
		6722	7741	7351		7107	6557				11925			11669		12772					3753	3924	3457	3755	3989					3393	3223	4216	2680	2835				3746	3408	3841	3349	3357	3069
	Biological Replicate 2	5371	6042	5855	4831	5551	5509			Biological Replicate 2	11631	12591	13270	10237	10082	11770												Biological Replicate 2	3318	3717	3339	4258	2873	3158			Biological Replicate 2	3119	2344	3281	3425	2677	3034
		5687	6230	6070	5125	5700	5782				11781	12766	13548	10902	10509	11826													3670	3985	3687	4404	3045	3182				3199	2656	3395	3508	3037	3040
		5869	6265	6140	5213	5742	6123				11855	12868	13552	11165	10889	11984													3677	4031	3746	4494	3123	3587				3411	2871	3463	3555	3079	3159
		5894	6275	6260	5263	5863	6143				11865	12907	13999	11759	10933	12033													3965	4052	4042	4508	3199	3640				3426	3012	3535	3616	3085	3381
		6023	6332	6553	5355	5916	6279				12005	13002	14151	11921	11016	12183													4079	4163	4258	4722	3307	3859				3702	3450	3553	3861	3118	3457
		6072	6454	6553	5500	6006	6944				12245	13043	14171	11958	11129	12387													4507	4340	4548	4812	3529	4045				3824	3545	3559	4197	3144	3566
		6132	7153	6717	5707	6201	7092				12444	13096	14388	12412	11166	13262													4774	4705	4679	5760	3564	4199				3845	3752	3584		3315	3580
		6713	7931	7332	6355	6874	7119					13641	14530		11748																							4001	3777	3856		3458
ATP Signal		DMEM HG	DMEM/F12	RPMI1640	DMEM LG	EMEM	MEM		ATP Signal		DMEM HG	DMEM/F12	RPMI1640	DMEM LG	EMEM	MEM		ATP Signal		DMEM HG	DMEM/F12	RPMI1640	DMEM LG	EMEM	MEM		ATP Signal		DMEM HG	DMEM/F12	RPMI1640	DMEM LG	EMEM	MEM		ATP Signal		DMEM HG	DMEM/F12	RPMI1640	DMEM LG	EMEM	MEM
10Gy	Biological Replicate 1	6974	6471	6981	5302	6779	6743		10Gy	Biological Replicate 1	12928	13768	13107	12058	11362	11797		10Gy	Biological Replicate 1	3293	3183	2787	2998	2815	3226		10Gy	Biological Replicate 1	4803	4545	5012	5970	4236	4225		10Gy	Biological Replicate 1			3095	2894	2518	2487
		7121	6708	7082	6319	6793	7149				13035	13907	13783	12373	12104	12155				3324	3389	3103	3042	3092	3308				4912	4847	5465	6064	4424	4394				2864	2941	3215	3128	2589	2619
		7139	6749	7108	6561	6852	7312				13209	14416	13970	12411	12431	12524				3401	3536	3237	3140	3277	3542				5222	5197	5481	6316	4685	4402				2955	2994	3226	3200	2625	2785
		7143	7514	7140	6582	6925	7401				13907	14487	14148	12686	12536	12698				3401	3560	3249	3316	3304	3582				5441	5374	6126		4810	4723				3003	3179	3344	3222	2631	2787
		7237	7536	7210	6845	6932	7563					14679	14502	12905	12625	12878				3405	3623	3522	3656	3377	3592				5642	5565	6392		4909	4961				3018	3246	3466	3511	2641	2795
		7259	8190	7765	6872	7276	7905					14764	14656	13093	12697	12935				3550	3626	3579	3780	3449	3676				6044	5603	6637		4982	4985				3046	3300	3509	3771	2767	2877
		7443		7923	7493	7342	7926						14922		12989	13040				3563	3658	3664	3782	3547	3837					6419	6859			5322				3178	3492	3612	3802	2793	3371
		7641		8093		7439							14943		13011					3613	3814	3819	3981	3747	4123						7282			6057				3667	3660	3799	3873	2930	3595
	Biological Replicate 2	5337	6719	6190		5455				Biological Replicate 2	12645	12400	13424	11897	11407	11924												Biological Replicate 2						3257			Biological Replicate 2	3391	3059	3496	2952	2826	3138
		5642	6876	6313	5297	5770					12933	12542	13820	12193	11513	12749															4342		3308	3368				3400	3423	3532	3477	3014	3146
		5831	6912	6322	5396	5792	5877				13065	13594	13829	12390	11767	13647													4326	4370	4490	4358	3314	3476				3587	3514	3592	3693	3039	3213
		6050	6969	6463	5524	5850	6077				13688	13700	14140	12525	12156														4673		4548	4467	3372	3510				3845	3522	3641	3850	3103	3367
		6259	7169	6580	5587	6109	6215				13766	14008	14659	12535	12258														4771		4858	4637	3387	3981				3928	3544	3731	3891	3324	3378
		6291	7548	6619	5817	6644	6497				14290	14233	14958	12906	12416														4793		5340	5067		4056				3928	3641	4027	4347	3443	3429
		6311	7662	6815	6028		6798					14252	15332	13865	13011														5199			5195		4059				4010			4612	3513	3447
		6469	7878	7556	6170																								5248					4199							4622	3682	3799
