# Supplementary material for: MISpheroID: a knowledgebase and transparency tool for minimum information in spheroid identity
Source: Nat Methods. 2021 Nov 1;18(11):1294–303. doi: 10.1038/s41592-021-01291-4 (PMC8566242; doi:10.1038/s41592-021-01291-4)
Supplement: Supplementary file 24 — Multisite study [file 41592_2021_1291_MOESM24_ESM.xlsx]

## Sheet: Extended Fig 10A
Extended Figure 10A
SITE 1											SITE 2			SITE 3			SITE 4			SITE 5							SITE 6			SITE 7
BIOLOGICAL REPLICATE 1		BIOLOGICAL REPLICATE 2		BIOLOGICAL REPLICATE 3		BIOLOGICAL REPLICATE 4		BIOLOGICAL REPLICATE 5			BIOLOGICAL REPLICATE 1			BIOLOGICAL REPLICATE 1			BIOLOGICAL REPLICATE 1			BIOLOGICAL REPLICATE 1		BIOLOGICAL REPLICATE 2		BIOLOGICAL REPLICATE 3			BIOLOGICAL REPLICATE 1			BIOLOGICAL REPLICATE 1
DMEM LG	111202	DMEM LG	69239	DMEM LG	47662	DMEM LG	84905	DMEM LG	50580		DMEM HG	288.723		DMEM HG	6032.24		DMEM HG	168.4		DMEM HG	0.817956	DMEM HG	0.713756	DMEM HG	0.540755		DMEM HG	14.9574		DMEM HG	5440.32
DMEM LG	114631	DMEM LG	77454	DMEM LG	50588	DMEM LG	101571	DMEM LG	57671		DMEM HG	378.41		DMEM HG	7064.86		DMEM HG	157.1		DMEM HG	0.893601	DMEM HG	0.70409	DMEM HG	0.496848		DMEM HG	14.5484		DMEM HG	4952.75
DMEM LG	130437	DMEM LG	80413	DMEM LG	53989	DMEM LG	85759	DMEM LG	54181		DMEM HG	155.083		DMEM HG	7612.48		DMEM HG	176.3		DMEM HG	0.817104	DMEM HG	0.744151	DMEM HG	0.504561		DMEM HG	14.9504		DMEM HG	5472.24
DMEM LG	122791	DMEM LG	66648	DMEM LG	49414	DMEM LG	92429	DMEM LG	57709		DMEM HG	241.932		DMEM HG	6831.5		DMEM HG	156.8		DMEM HG	0.754816	DMEM HG	0.711576	DMEM HG	0.519672		DMEM HG	15.2444		DMEM HG	5743.01
DMEM LG	116194	DMEM LG	78313	DMEM LG	53252	DMEM LG	106428	DMEM LG	56121		DMEM HG	219.746		DMEM HG	6774.27		DMEM HG	148.3		DMEM HG	0.740434	DMEM HG	0.706964	DMEM HG	0.462873		DMEM HG	14.2964		DMEM HG	5662.97
DMEM LG	107544	DMEM LG	84858	DMEM LG	58103	DMEM LG	101638	DMEM LG	61312		DMEM HG	219.658		DMEM HG	7223.05		DMEM HG	162.6		DMEM HG	0.75217	DMEM HG	0.683169	DMEM HG	0.462897		DMEM HG	16.4304		DMEM HG	5711.89
DMEM LG	121376	DMEM LG	59984	DMEM LG	61510	DMEM LG	121672	DMEM LG	61884		DMEM HG	235.806		DMEM HG	7634.98		DMEM HG	155.9		DMEM HG	0.82477	DMEM HG	0.726686	DMEM HG	0.422082		DMEM HG	15.6154		DMEM HG	5912.94
DMEM LG	113255	DMEM LG	69519	DMEM LG		DMEM LG	104032	DMEM LG	68502		DMEM HG	175.984		DMEM HG	7267.73		DMEM HG	158.3		DMEM HG	0.724373	DMEM HG	0.87848	DMEM HG	0.446718		DMEM HG	17.6274		DMEM HG	5889.54
DMEM HG	49486	DMEM HG	35774	DMEM HG	21528	DMEM HG	55625	DMEM HG	38035		DMEM HG																DMEM HG	17.1974		DMEM HG	5734.11
DMEM HG	42664	DMEM HG	34665	DMEM HG	20781	DMEM HG	55981	DMEM HG	36225		DMEM HG			DMEM LG	9487.84		DMEM LG	202.4		DMEM LG	1.67573	DMEM LG	1.59184	DMEM LG	1.83311		DMEM HG	16.9904		DMEM HG	5392.61
DMEM HG	48000	DMEM HG	34559	DMEM HG	22598	DMEM HG	65347	DMEM HG	35127		DMEM HG	185.065		DMEM LG	11519.7		DMEM LG	219.4		DMEM LG	1.59876	DMEM LG	1.88711	DMEM LG	2.21827
DMEM HG	47651	DMEM HG	35671	DMEM HG	25321	DMEM HG	67245	DMEM HG	37508		DMEM HG	175.341		DMEM LG	12076.8		DMEM LG	266.4		DMEM LG	1.5148	DMEM LG	1.59643	DMEM LG	2.23574		DMEM LG	29.2244		DMEM LG	9421.01
DMEM HG	55539	DMEM HG	33631	DMEM HG	20711	DMEM HG	65002	DMEM HG	33063		DMEM HG	333.773		DMEM LG	11264.2		DMEM LG	250.4		DMEM LG	1.655	DMEM LG	1.99615	DMEM LG	2.23403		DMEM LG	29.0694		DMEM LG	11967.4
DMEM HG	49876	DMEM HG	36495	DMEM HG	21058	DMEM HG	69948	DMEM HG	36846		DMEM HG	230.104		DMEM LG	12155.6		DMEM LG	234.4		DMEM LG	1.49743	DMEM LG	1.85556	DMEM LG	1.88031		DMEM LG	52.7234		DMEM LG	10646.9
DMEM HG	46983	DMEM HG	39297	DMEM HG	21547	DMEM HG	63151	DMEM HG	35248		DMEM HG	183.579		DMEM LG	11581.5		DMEM LG	195.1		DMEM LG	1.56928	DMEM LG	2.03212	DMEM LG	2.08172		DMEM LG	56.1584		DMEM LG	10204.3
DMEM HG	46188	DMEM HG	38809	DMEM HG	23619	DMEM HG	80740	DMEM HG	37859		DMEM HG	248.607		DMEM LG	11737.8		DMEM LG	213.7		DMEM LG	1.53837	DMEM LG	2.15143	DMEM LG	2.24182		DMEM LG	54.4344		DMEM LG	13011.7
DMEM/F12	46710	DMEM/F12	36694	DMEM/F12	23336	DMEM/F12	65859	DMEM/F12	43666		DMEM HG	264.603		DMEM LG	11519.7		DMEM LG	220		DMEM LG	1.59428	DMEM LG	2.02393	DMEM LG	1.8676		DMEM LG	52.6604		DMEM LG	12718.9
DMEM/F12	42927	DMEM/F12	35380	DMEM/F12	22746	DMEM/F12	67165	DMEM/F12	44097		DMEM HG	189.787															DMEM LG	59.5564		DMEM LG	13986.2
DMEM/F12	54436	DMEM/F12	38688	DMEM/F12	22609	DMEM/F12	74111	DMEM/F12			DMEM HG	191.758		DMEM/F12	6766.52		DMEM/F12	154.1		DMEM/F12	0.889148	DMEM/F12	0.687382	DMEM/F12	0.475291		DMEM LG	55.7284		DMEM LG	12846.3
DMEM/F12	51815	DMEM/F12	30311	DMEM/F12	20586	DMEM/F12	69538	DMEM/F12	40909		DMEM HG	214.97		DMEM/F12	7089.93		DMEM/F12	145.2		DMEM/F12	0.809091	DMEM/F12	0.715062	DMEM/F12	0.479541		DMEM LG	63.7164		DMEM LG	13221.5
DMEM/F12	52525	DMEM/F12	30660	DMEM/F12	24957	DMEM/F12	55502	DMEM/F12	40477		DMEM HG	238.655		DMEM/F12	6857.3		DMEM/F12	153.4		DMEM/F12	0.78271	DMEM/F12	0.800511	DMEM/F12	0.532868						13471
DMEM/F12	56019	DMEM/F12	31265	DMEM/F12	23237	DMEM/F12	64615	DMEM/F12	39523		DMEM HG	230.179		DMEM/F12	6944.19		DMEM/F12	156.3		DMEM/F12	0.753527	DMEM/F12	0.734319	DMEM/F12	0.51493
DMEM/F12	55781	DMEM/F12	27560	DMEM/F12	28180	DMEM/F12	68365	DMEM/F12	40068		DMEM HG	221.806		DMEM/F12	7267.8		DMEM/F12	149		DMEM/F12	0.681578	DMEM/F12	0.703128	DMEM/F12	0.51689		DMEM/F12	18.6424		DMEM/F12	4567.04
DMEM/F12	47283	DMEM/F12	33282	DMEM/F12	24671	DMEM/F12	64561	DMEM/F12	40444		DMEM HG	265.761		DMEM/F12	7759.84		DMEM/F12	141.5		DMEM/F12	0.801841	DMEM/F12	0.751733	DMEM/F12	0.497256		DMEM/F12	22.9694		DMEM/F12	4710.43
RPMI1640	51322	RPMI1640	34875	RPMI1640	31449	RPMI1640	68334	RPMI1640	40254		DMEM HG	325.117		DMEM/F12	5034.22		DMEM/F12	150.6		DMEM/F12	0.652843	DMEM/F12	0.710795	DMEM/F12	0.486797		DMEM/F12	22.8564		DMEM/F12	4995.48
RPMI1640	51448	RPMI1640	40561	RPMI1640	28305	RPMI1640	68672	RPMI1640	37176		DMEM HG	227.037		DMEM/F12	7811.19		DMEM/F12	155.8		DMEM/F12	0.672072	DMEM/F12	0.688319	DMEM/F12	0.504183		DMEM/F12	17.2384		DMEM/F12	5585.94
RPMI1640	54980	RPMI1640	39205	RPMI1640	24400	RPMI1640	66822	RPMI1640	37963		DMEM HG	247.425															DMEM/F12	17.3254		DMEM/F12	5313.95
RPMI1640	56056	RPMI1640	34528	RPMI1640	24831	RPMI1640	67782	RPMI1640	39896		DMEM HG	71.6003		RPMI 1640	6877.47		RPMI 1640	131.1		RPMI 1640	0.994382	RPMI 1640	0.673566	RPMI 1640	0.435305		DMEM/F12	19.1584		DMEM/F12	5622.53
RPMI1640	55435	RPMI1640	42241	RPMI1640	24937	RPMI1640	77548	RPMI1640			DMEM HG	165.723		RPMI 1640	7262.32		RPMI 1640	133		RPMI 1640	0.877199	RPMI 1640	0.710873	RPMI 1640	0.423719		DMEM/F12	19.6104		DMEM/F12	5307.8
RPMI1640	72870	RPMI1640	41130	RPMI1640	23369	RPMI1640	70702	RPMI1640	42237		DMEM HG	263.235		RPMI 1640	7019.49		RPMI 1640	150.9		RPMI 1640	0.871448	RPMI 1640	0.698513	RPMI 1640	0.491756		DMEM/F12	16.0094		DMEM/F12	5483.17
RPMI1640	57174	RPMI1640	38894	RPMI1640	23861	RPMI1640	84764	RPMI1640	40502					RPMI 1640	7443.72		RPMI 1640	137.4		RPMI 1640	0.893722	RPMI 1640	0.754128	RPMI 1640	0.427317		DMEM/F13	15.1514		DMEM/F13	5206.49
RPMI1640	64866	RPMI1640	47333	RPMI1640	20697	RPMI1640	83020	RPMI1640	45248		DMEM LG	876.765		RPMI 1640	7170.31		RPMI 1640	151.9		RPMI 1640	0.886861	RPMI 1640	0.705623	RPMI 1640	0.430687		DMEM/F14	15.8454		DMEM/F14	5718.34
MEM	103371	MEM	77916	MEM	38557	MEM	129060	MEM	67241		DMEM LG	773.699		RPMI 1640	7203.12		RPMI 1640	137.6		RPMI 1640	0.943235	RPMI 1640	0.696434	RPMI 1640	0.441203
MEM	100365	MEM	67258	MEM	40782	MEM	146138	MEM	66565		DMEM LG	556.716		RPMI 1640	7851.98		RPMI 1640	130.6		RPMI 1640	0.78206	RPMI 1640	0.729081	RPMI 1640	0.438752		RPMI 1640	24.877		RPMI 1640	5332.56
MEM	122722	MEM	62125	MEM	43356	MEM	126951	MEM	56774		DMEM LG	645.96		RPMI 1640	7942.2		RPMI 1640	139.7		RPMI 1640	0.781107	RPMI 1640	0.722462	RPMI 1640	0.442394		RPMI 1640	26.287		RPMI 1640	5153.5
MEM	110459	MEM	59998	MEM	35177	MEM	117931	MEM	68505		DMEM LG	438.578															RPMI 1640	27.327		RPMI 1640	5279.88
MEM	116791	MEM	55707	MEM	41827	MEM	98706	MEM	59122		DMEM LG	426.92		EMEM	7503.2		EMEM	155.1		EMEM	0.724011	EMEM	0.815522	EMEM	0.945484		RPMI 1640	19.236		RPMI 1640	5392.84
MEM	127615	MEM	62041	MEM	38930	MEM	133759	MEM	59024		DMEM LG	484.676		EMEM	7733.62		EMEM	173.9		EMEM	0.707971	EMEM	0.856106	EMEM	0.849986		RPMI 1640	21.84		RPMI 1640	5849.75
MEM	119710	MEM	65896	MEM	42337	MEM	94453	MEM	58277		DMEM LG	754.379		EMEM	7921.79		EMEM	168.5		EMEM	0.71036	EMEM	0.933086	EMEM	0.894694		RPMI 1640	22.146		RPMI 1640	5521.28
MEM	122726	MEM	68376	MEM	54741	MEM	103596	MEM	61202		DMEM LG			EMEM	7827.52		EMEM	183.6		EMEM	0.576884	EMEM	0.82511	EMEM	1.02268		RPMI 1640	22.379		RPMI 1640	5994.24
EMEM	88096	EMEM	60594	EMEM	38598	EMEM	85941	EMEM	53150		DMEM LG			EMEM	8036.94		EMEM	156		EMEM	0.736259	EMEM	0.926461	EMEM	0.841162		RPMI 1640	22.623		RPMI 1640	6517.58
EMEM	97219	EMEM	51380	EMEM	39385	EMEM	106397	EMEM	52196		DMEM LG	573.656		EMEM	8491.45		EMEM	163.6		EMEM	0.744279	EMEM	1.0225	EMEM	0.946566		RPMI 1641	26.095		RPMI 1641	5290.62
EMEM	96338	EMEM		EMEM	45735	EMEM	94362	EMEM	49997		DMEM LG	371.145		EMEM	8346.74		EMEM	154.3		EMEM	0.799402	EMEM	0.992834	EMEM	0.9252		RPMI 1642	23.752		RPMI 1642	5040.8
EMEM	98868	EMEM	50171	EMEM	41671	EMEM	95923	EMEM	58285		DMEM LG	492.71		EMEM	8464.8		EMEM	154.2		EMEM	0.660296	EMEM	0.936856	EMEM	0.941154
EMEM	98294	EMEM	57453	EMEM	40856	EMEM	102112	EMEM	56858		DMEM LG	455.334															EMEM	45.4874		EMEM	7087.32
EMEM	84912	EMEM	61400	EMEM	37997	EMEM	78966	EMEM	57942		DMEM LG	487.773		MEM	11758.3		MEM	211.7		MEM	1.27179	MEM	0.853209	MEM	1.72963		EMEM	41.1624		EMEM	6567.08
EMEM	86736	EMEM		EMEM	36986	EMEM	103912	EMEM	55569		DMEM LG	396.407		MEM	12525.5		MEM	209.4		MEM	1.32378	MEM	0.987738	MEM	1.63224		EMEM	46.3174		EMEM	6424.49
											DMEM LG	448.239		MEM	11053.2		MEM	195.6		MEM	1.35994	MEM	0.984014	MEM	1.63975		EMEM	48.7654		EMEM	6715.66
											DMEM LG	778.325		MEM	12497.6		MEM	207.7		MEM	1.30018	MEM	0.821316	MEM	1.75075		EMEM	52.1424		EMEM	7119.01
											DMEM LG	583.514		MEM	11863.5		MEM	218.9		MEM	1.15742	MEM	1.10602	MEM	1.37215		EMEM	46.6424		EMEM	6997.5
											DMEM LG	354.449		MEM	12448.8		MEM	187.5		MEM	1.25971	MEM	1.24695	MEM	1.45134		EMEM	49.5364		EMEM	7893.14
											DMEM LG	441.8		MEM	9665.52		MEM	217.7		MEM	1.46083	MEM	0.952168	MEM	1.41574		EMEM	44.1844		EMEM	7667.35
											DMEM LG	864.82		MEM	9454.72		MEM	216.1		MEM	1.1652	MEM	1.25475	MEM	1.6536		EMEM	48.8204		EMEM	5683.25
											DMEM LG	541.245															EMEM	45.6194		EMEM	6671.5
											DMEM LG	370.16
											DMEM LG	494.963															MEM	55.1114		MEM	8715.76
											DMEM LG	992.078															MEM	52.1994		MEM	9036.87
											DMEM LG	477.323															MEM	51.0674		MEM	9166.75
											DMEM LG	387.668															MEM	53.3524		MEM	9727.37
											DMEM LG	419.792															MEM	56.8184		MEM	9618.39
											DMEM LG	792.35															MEM	53.4314		MEM	9593.34
											DMEM LG	669.289															MEM	57.6664		MEM	8624.98
											DMEM LG	531.375															MEM	58.6374		MEM	11113
											DMEM LG	447.087															MEM	52.3024		MEM	9712.5
											DMEM LG	354.449															MEM	53.5934		MEM	10013.1
											DMEM LG	441.8
											DMEM LG	864.82
											DMEM LG	541.245
											DMEM LG	370.16
											DMEM LG	494.963
											DMEM LG	992.078
											DMEM LG	477.323
											DMEM LG	387.668
											DMEM LG	419.792
											DMEM LG	792.35
											DMEM LG	669.289
											DMEM LG	531.375
											DMEM LG	447.087
											DMEM/F12	246.834
											DMEM/F12	294.599
											DMEM/F12	360.196
											DMEM/F12	200.292
											DMEM/F12	234.883
											DMEM/F12	221.082
											DMEM/F12	299.143
											DMEM/F12	221.267
											DMEM/F12
											DMEM/F12
											DMEM/F12	211.094
											DMEM/F12	233.618
											DMEM/F12	265.718
											DMEM/F12	212.526
											DMEM/F12	301.483
											DMEM/F12	235.858
											DMEM/F12	218.541
											DMEM/F12	216.012
											DMEM/F12	216.89
											DMEM/F12	227.6
											DMEM/F12	197.241
											DMEM/F12	232.1
											DMEM/F12	240.572
											DMEM/F12	252.249
											DMEM/F12	264.935
											DMEM/F12	235.314
											DMEM/F12	274.614
											DMEM/F12	210.838
											DMEM/F12	224.091
											DMEM/F12	298.382
											RPMI1640	359.938
											RPMI1640	347.291
											RPMI1640	297.685
											RPMI1640	283.046
											RPMI1640	236.876
											RPMI1640	217.901
											RPMI1640	243.763
											RPMI1640	253.332
											RPMI1640
											RPMI1640
											RPMI1640	243.942
											RPMI1640	196.218
											RPMI1640	264.538
											RPMI1640	267.777
											RPMI1640	172.826
											RPMI1640	236.331
											RPMI1640	225.164
											RPMI1640	233.938
											RPMI1640	190.302
											RPMI1640	227.281
											RPMI1640	268.329
											RPMI1640	259.504
											RPMI1640	224.969
											RPMI1640	320.216
											RPMI1640	223.944
											RPMI1640	219.15
											RPMI1640	220.961
											RPMI1640	310.615
											RPMI1640	230.673
											RPMI1640	235.176
											RPMI1640	258.13
											RPMI1640	255.29
											RPMI1640	217.923
											RPMI1640	219.816
											EMEM	383.065
											EMEM	598.343
											EMEM	519.279
											EMEM	563.675
											EMEM	416.598
											EMEM	388.217
											EMEM	417.018
											EMEM	379.53
											EMEM
											EMEM
											EMEM	387.452
											EMEM	460.886
											EMEM	383.565
											EMEM	398.135
											EMEM	413.379
											EMEM	371.042
											EMEM	432.581
											EMEM	357.408
											EMEM	469.068
											EMEM	350.013
											EMEM	257.265
											EMEM	233.109
											EMEM	338.473
											EMEM	538.852
											EMEM	321.36
											EMEM	432.075
											EMEM	440.006
											EMEM	325.919
											EMEM	332.9
											EMEM	325.632
											EMEM	345.566
											EMEM	365.766
											EMEM	348.723
											EMEM	346.425
											MEM	563.065
											MEM	706.89
											MEM	588.982
											MEM	604.019
											MEM	551.387
											MEM	540.694
											MEM	685.961
											MEM	683.229
											MEM
											MEM
											MEM	474.235
											MEM	536.512
											MEM	560.1
											MEM	549.466
											MEM	479.897
											MEM	543.711
											MEM	544.03
											MEM	565.103
											MEM	503.326
											MEM	415.594
											MEM	496.623
											MEM	299.386
											MEM	474.665
											MEM	341.496
											MEM	616.02
											MEM	387.019
											MEM	512.824
											MEM	527.163
											MEM	677.3
											MEM	544.36
											MEM	692.394
											MEM	702.566
											MEM	569.728
											MEM	729.481

## Sheet: Extended Fig 10B
Extended Figure 10A
SITE 1							SITE 2			SITE 3			SITE 4			SITE 5					SITE 6			SITE 7
	Replicate 1	Replicate 2	Replicate 3	Replicate 4	Replicate 5			Replicate 1			Replicate 1			Replicate 1			Replicate 1	Replicate 2	Replicate 3			Replicate 1			Replicate 1
DMEM HG	0.970439	0.967605	0.930046	0.942911	0.971537		DMEM HG	0.955996		DMEM HG	0.885428		DMEM HG	0.97215		DMEM HG	0.861158	0.904036	0.892256		DMEM HG	0.970707		DMEM HG	0.970005
DMEM HG	0.942996	0.945093	0.959509	0.919739	0.93746		DMEM HG	0.944217		DMEM HG	0.952805		DMEM HG	0.968205		DMEM HG	0.911132	0.931577	0.874647		DMEM HG	0.970962		DMEM HG	0.9554
DMEM HG	0.938451	0.960063	0.957052	0.916539	0.942707		DMEM HG	0.924915		DMEM HG	0.937043		DMEM HG	0.941278		DMEM HG	0.816557	0.929795	0.932143		DMEM HG	0.955621		DMEM HG
DMEM HG	0.926179	0.924956	0.933892	0.906753	0.945139		DMEM HG	0.953885		DMEM HG	0.949657		DMEM HG	0.918687		DMEM HG	0.832009	0.927384	0.950813		DMEM HG	0.960991		DMEM HG	0.968835
DMEM HG	0.954713	0.953623	0.969588		0.933576		DMEM HG	0.963733		DMEM HG	0.932392		DMEM HG	0.941204		DMEM HG	0.913592	0.939553	0.954422		DMEM HG	0.947186		DMEM HG	0.952523
DMEM HG	0.972654	0.889795	0.961594	0.919953	0.913104		DMEM HG	0.949864					DMEM HG	0.937671		DMEM HG	0.894265	0.949679	0.959396		DMEM HG	0.968176		DMEM HG	0.951194
DMEM HG	0.962893	0.971811	0.93518	0.909819	0.944319		DMEM HG	0.95535		DMEM/F12	0.968372		DMEM HG	0.952513		DMEM HG	0.924013	0.956966	0.944593		DMEM HG	0.960702		DMEM HG	0.954253
DMEM HG	0.951521	0.935296	0.948683		0.956839		DMEM HG	0.958113		DMEM/F12	0.929127		DMEM HG	0.936601		DMEM HG	0.92025	0.907811	0.946029		DMEM HG	0.972815		DMEM HG	0.973948
DMEM HG					0.959516		DMEM HG	0.959716		DMEM/F12	0.961535								0.882622		DMEM HG	0.963235		DMEM HG	0.958193
DMEM HG					0.946116		DMEM HG	0.949439		DMEM/F12			DMEM/F12	0.943882		DMEM/F12	0.890749	0.894786	0.928601		DMEM HG	0.972932		DMEM HG	0.958294
							DMEM HG	0.952824		DMEM/F12	0.946785		DMEM/F12	0.928258		DMEM/F12	0.840903	0.897669	0.950754
DMEM/F12	0.948985	0.971526	0.927927	0.926562	0.953937		DMEM HG	0.960789		DMEM/F12	0.956211		DMEM/F12	0.956009		DMEM/F12	0.91077	0.91858	0.924188		DMEM/F12	0.973142		DMEM/F12	0.950707
DMEM/F12	0.943035	0.924345	0.946019	0.899893	0.946311		DMEM HG	0.972764		DMEM/F12			DMEM/F12	0.945485		DMEM/F12	0.865189	0.878386	0.919072		DMEM/F12	0.961483		DMEM/F12	0.972886
DMEM/F12	0.95931	0.893734	0.960538	0.883323	0.958313		DMEM HG	0.957481		DMEM/F12	0.935145		DMEM/F12	0.927681		DMEM/F12	0.833394	0.904415	0.952188		DMEM/F12	0.96173		DMEM/F12	0.951912
DMEM/F12	0.945963	0.940357	0.91728	0.957466	0.961633		DMEM HG	0.96833					DMEM/F12	0.934676		DMEM/F12	0.914976	0.937502	0.951998		DMEM/F12	0.965404		DMEM/F12	0.958577
DMEM/F12	0.96083	0.937638	0.936692	0.901626	0.981535		DMEM HG	0.958458		RPMI	0.922998		DMEM/F12	0.955312		DMEM/F12	0.910824	0.922697	0.923602		DMEM/F12	0.971775		DMEM/F12	0.946592
DMEM/F12	0.956109	0.961737	0.914805	0.983681	0.982357		DMEM HG	0.956786		RPMI	0.847794		DMEM/F12	0.949701		DMEM/F12	0.901218	0.924474	0.962185		DMEM/F12	0.958908		DMEM/F12	0.946037
DMEM/F12	0.963253	0.964993	0.924236	0.931925	0.954407		DMEM HG	0.981332		RPMI	0.890452						0.8116		0.961348		DMEM/F12	0.957713		DMEM/F12	0.932628
DMEM/F12	0.962828			0.939027	0.954407		DMEM HG	0.951014		RPMI	0.87308		RPMI	0.924467		RPMI		0.886073	0.921144		DMEM/F12	0.951723		DMEM/F12	0.962826
DMEM/F12					0.947713		DMEM HG	0.956993		RPMI	0.869328		RPMI	0.950866		RPMI		0.85895	0.92708		DMEM/F12	0.965876		DMEM/F12	0.939656
DMEM/F12					0.951806		DMEM HG	0.956644		RPMI	0.89613		RPMI	0.962644		RPMI		0.883981	0.931787		DMEM/F12	0.965037		DMEM/F12	0.951934
DMEM/F12					0.930176		DMEM HG	0.966249		RPMI	0.88388		RPMI	0.931527		RPMI		0.862566	0.897609		DMEM/F12	0.962316
							DMEM HG	0.94919					RPMI	0.931387		RPMI		0.889939	0.915357					RPMI	0.925302
RPMI	0.945979	0.900981	0.957494	0.950774	0.935126		DMEM HG	0.963111		DMEM LG	0.958128		RPMI	0.936771		RPMI		0.90913	0.893212		RPMI	0.959125		RPMI	0.924005
RPMI	0.913468	0.93184	0.925559	0.93783	0.924538		DMEM HG	0.950103		DMEM LG	0.956929		RPMI	0.92868		RPMI		0.90764	0.893757		RPMI	0.956145		RPMI	0.930927
RPMI	0.930969	0.907468	0.902828	0.931419	0.932733		DMEM HG	0.972183		DMEM LG	0.946181		RPMI	0.946519		RPMI		0.871291	0.894992		RPMI	0.954122		RPMI	0.942368
RPMI	0.949116	0.942316	0.928844	0.89569	0.949449		DMEM HG			DMEM LG	0.957076										RPMI	0.953206		RPMI
RPMI	0.952825	0.919742	0.929084	0.944097			DMEM HG	0.956907		DMEM LG	0.96273		DMEM LG	0.920666		DMEM LG	0.92838	0.944035	0.974672		RPMI	0.954341		RPMI	0.950979
RPMI	0.922146	0.923057		0.929501	0.946528		DMEM HG	0.97991		DMEM LG	0.944533		DMEM LG	0.916429		DMEM LG	0.870661	0.962402	0.953678		RPMI	0.954219		RPMI	0.948254
RPMI	0.910034	0.922938		0.934681	0.975965		DMEM HG	0.960151		DMEM LG	0.958649		DMEM LG	0.956953		DMEM LG	0.912401	0.924668	0.952264		RPMI	0.946823		RPMI	0.945189
RPMI	0.897646				0.960593		DMEM HG	0.946427		DMEM LG	0.950791		DMEM LG	0.92716		DMEM LG	0.897311	0.96442	0.958173		RPMI	0.975104		RPMI	0.958376
RPMI					0.961965		DMEM HG	0.964547					DMEM LG	0.963816		DMEM LG	0.848003	0.953479	0.947641		RPMI	0.969629		RPMI	0.948706
RPMI					0.942302					EMEM	0.909916		DMEM LG	0.960002		DMEM LG	0.898718	0.962287	0.963837		RPMI	0.959506
							DMEM/F12	0.959691		EMEM	0.945182		DMEM LG	0.939449		DMEM LG	0.911123	0.902135	0.970883		RPMI	0.967022		DMEM LG	0.970378
DMEM LG	0.977879	0.977438	0.961932	0.935051	0.963612		DMEM/F12	0.977922		EMEM	0.892121		DMEM LG	0.908889		DMEM LG	0.94643	0.949347	0.94487		RPMI	0.962981		DMEM LG	0.963751
DMEM LG	0.940684	0.947905	0.942773	0.913357	0.894703		DMEM/F12	0.970874		EMEM	0.953661													DMEM LG	0.975706
DMEM LG	0.960637	0.955423	0.980766	0.890863	0.965325		DMEM/F12	0.952915		EMEM	0.961199		EMEM	0.950618		EMEM	0.865831	0.894834	0.957875		DMEM LG	0.977133		DMEM LG	0.987113
DMEM LG	0.939314	0.951877	0.918804	0.904393	0.891109		DMEM/F12	0.960518		EMEM	0.933808		EMEM	0.931019		EMEM	0.888242	0.907321	0.924743		DMEM LG	0.976767		DMEM LG	0.9643
DMEM LG	0.933654	0.923027	0.943436	0.975692	0.882632		DMEM/F12	0.963169		EMEM	0.938963		EMEM	0.942861		EMEM	0.925011	0.945678	0.962698		DMEM LG	0.960593		DMEM LG	0.975588
DMEM LG	0.936237	0.957741	0.978357	0.973822	0.980229		DMEM/F12	0.954536		EMEM	0.939483		EMEM	0.948725		EMEM	0.89253	0.911693	0.923637		DMEM LG	0.978685		DMEM LG	0.966318
DMEM LG	0.976245		0.910998	0.951446	0.891035		DMEM/F12	0.941229					EMEM	0.954827		EMEM	0.877132	0.895925			DMEM LG	0.959089		DMEM LG	0.970641
DMEM LG	0.955863		0.938949	0.937448	0.922277		DMEM/F12	0.962681		MEM	0.948174		EMEM	0.946067		EMEM	0.927101	0.962493	0.936793		DMEM LG	0.976913		DMEM LG	0.977103
DMEM LG					0.970494		DMEM/F12	0.963254		MEM	0.958096		EMEM	0.907075		EMEM	0.919456	0.891738	0.954137		DMEM LG	0.964883		DMEM LG	0.977502
							DMEM/F12	0.978544		MEM	0.942573		EMEM	0.943956		EMEM	0.897311	0.923766	0.937739		DMEM LG	0.969012
EMEM	0.970581	0.964499	0.967227	0.943205	0.960896		DMEM/F12	0.974784		MEM	0.959859								0.958936		DMEM LG	0.948288		EMEM	0.965267
EMEM	0.942342		0.940529	0.900339	0.965414		DMEM/F12	0.883483		MEM	0.941766		MEM	0.946029		MEM	0.892986	0.927244	0.954665					EMEM	0.971172
EMEM	0.957924	0.963037	0.956929	0.933028	0.984114		DMEM/F12	0.977252		MEM	0.936906		MEM	0.948558		MEM	0.908605	0.920432	0.970545		EMEM	0.962553		EMEM	0.968297
EMEM	0.955753	0.943504	0.949905	0.95426	0.971328		DMEM/F12	0.993876		MEM	0.955099		MEM	0.945941		MEM		0.958863	0.937109		EMEM	0.969949		EMEM	0.960696
EMEM	0.941502	0.963227	0.914413		0.982774		DMEM/F12	0.963926		MEM	0.95745		MEM	0.937304		MEM	0.935309	0.93521	0.921625		EMEM			EMEM	0.966523
EMEM	0.966594	0.955415	0.927711	0.947057	0.970691		DMEM/F12	0.950927					MEM	0.957245		MEM	0.88661	0.915137	0.962173		EMEM	0.960838		EMEM	0.948425
EMEM	0.924956			0.930339	0.919592		DMEM/F12	0.968872					MEM	0.961437		MEM		0.894478	0.93269		EMEM	0.960435		EMEM	0.938133
EMEM	0.953805			0.90801	0.972694		DMEM/F12	0.945372					MEM	0.954493		MEM	0.88727	0.944401	0.919546		EMEM	0.9665		EMEM	0.971302
EMEM					0.955888		DMEM/F12	0.934143					MEM	0.946581		MEM	0.910873	0.934997	0.955946		EMEM	0.959174		EMEM	0.953957
EMEM					0.962572		DMEM/F12	0.949746													EMEM	0.953325		EMEM	0.919284
EMEM					0.962728		DMEM/F12	0.9667													EMEM	0.953517
							DMEM/F12	0.95321													EMEM	0.966756		MEM	0.983403
MEM	0.941145	0.95751	0.92627	0.960451	0.950185		DMEM/F12	0.960674													EMEM	0.952762		MEM	0.979766
MEM	0.952168	0.920865	0.952616	0.980438	0.971331		DMEM/F12	0.960252																MEM	0.966525
MEM	0.947433	0.917853	0.944526	0.985426	0.956553		DMEM/F12	0.954625													MEM	0.963458		MEM	0.956942
MEM	0.951091	0.945615	0.971592		0.961198		DMEM/F12	0.972798													MEM	0.963482		MEM	0.956972
MEM	0.96469	0.974948	0.921784	0.928002	0.947908		DMEM/F12	0.946606													MEM	0.965698		MEM	0.963651
MEM	0.94336	0.964463	0.954439		0.942914		DMEM/F12	0.9355													MEM	0.958839		MEM	0.950934
MEM	0.942853	0.910058	0.919808	0.930185	0.971823		DMEM/F12	0.980286													MEM			MEM	0.981523
MEM	0.94824	0.961364		0.909091	0.98076		DMEM/F12	0.977845													MEM	0.962483		MEM	0.975224
MEM					0.961108		DMEM/F12	0.956948													MEM	0.933939		MEM	0.978397
																					MEM	0.939222
							RPMI	0.959691													MEM	0.958252
							RPMI	0.977922													MEM	0.929915
							RPMI	0.970874
							RPMI	0.952915
							RPMI	0.960518
							RPMI	0.963169
							RPMI	0.954536
							RPMI	0.941229
							RPMI	0.962681
							RPMI	0.963254
							RPMI	0.978544
							RPMI	0.974784
							RPMI	0.883483
							RPMI	0.977252
							RPMI	0.993876
							RPMI	0.963926
							RPMI	0.950927
							RPMI	0.968872
							RPMI	0.945372
							RPMI	0.934143
							RPMI	0.949746
							RPMI	0.9667
							RPMI	0.95321
							RPMI	0.960674
							RPMI	0.960252
							RPMI	0.954625
							RPMI	0.972798
							RPMI	0.946606
							RPMI	0.9355
							RPMI	0.980286
							RPMI	0.977845
							RPMI	0.956948
							DMEM LG	0.942502
							DMEM LG	0.942403
							DMEM LG	0.973593
							DMEM LG	0.94719
							DMEM LG	0.957454
							DMEM LG	0.951798
							DMEM LG	0.975869
							DMEM LG	0.973569
							DMEM LG	0.95476
							DMEM LG	0.936681
							DMEM LG	0.953028
							DMEM LG	0.954721
							DMEM LG	0.934257
							DMEM LG	0.959415
							DMEM LG	0.957503
							DMEM LG	0.958053
							DMEM LG	0.904385
							DMEM LG	0.967182
							DMEM LG	0.948695
							DMEM LG	0.959981
							DMEM LG	0.955841
							DMEM LG	0.968255
							DMEM LG	0.929798
							DMEM LG	0.954841
							DMEM LG	0.966935
							DMEM LG	0.929507
							DMEM LG	0.962444
							DMEM LG	0.968409
							DMEM LG	0.958688
							DMEM LG	0.962754
							DMEM LG	0.957427
							DMEM LG	0.968016
							EMEM	0.954486
							EMEM	0.950531
							EMEM	0.9678
							EMEM	0.975992
							EMEM	0.946698
							EMEM	0.926088
							EMEM	0.967423
							EMEM	0.955164
							EMEM	0.969117
							EMEM	0.971965
							EMEM	0.969995
							EMEM	0.977631
							EMEM	0.975404
							EMEM	0.973995
							EMEM	0.978005
							EMEM	0.972044
							EMEM	0.970342
							EMEM	0.91267
							EMEM	0.951879
							EMEM	0.950759
							EMEM	0.974293
							EMEM	0.966705
							EMEM	0.970867
							EMEM	0.962656
							EMEM	0.966515
							EMEM	0.961988
							EMEM	0.958725
							EMEM	0.962218
							EMEM	0.932421
							EMEM	0.974244
							EMEM	0.961576
							EMEM	0.95606
							MEM	0.96148
							MEM	0.973816
							MEM	0.956347
							MEM	0.956051
							MEM	0.98053
							MEM	0.963621
							MEM	0.951866
							MEM	0.950033
							MEM	0.97038
							MEM	0.964432
							MEM	0.974421
							MEM	0.964603
							MEM	0.978708
							MEM	0.959012
							MEM	0.963081
							MEM	0.962175
							MEM	0.978601
							MEM	0.958126
							MEM	0.960066
							MEM	0.953725
							MEM	0.972232
							MEM	0.959203
							MEM	0.953775
							MEM	0.958617
							MEM	0.953203
							MEM	0.953241
							MEM	0.965828
							MEM	0.975635
							MEM	0.976101
							MEM	0.954407
							MEM	0.966405
							MEM	0.94185

## Sheet: Extended Fig 10C
Extended Figure 10C
SITE 1							SITE 2			SITE 3			SITE 4			SITE 5					SITE 6			SITE 7
	Replicate 1	Replicate 2	Replicate 3	Replicate 4	Replicate 5			Replicate 1			Replicate 1			Replicate 1			Replicate 1	Replicate 2	Replicate 3			Replicate 1			Replicate 1
DMEM HG	566.904	615.769	556.001	566.271	586.106		DMEM HG	212.384		DMEM HG	424.55		DMEM HG	367.147		DMEM HG	320.75	326.566	379.682		DMEM HG	588.33		DMEM HG	950.231
DMEM HG	566.526	590.957	550.27	525.995	596.484		DMEM HG	218.746		DMEM HG	438.877		DMEM HG	352.986		DMEM HG	325.22	323.788	358.365		DMEM HG	560.355		DMEM HG	960.618
DMEM HG	551.615	586.849	540.335	551.544	575.036		DMEM HG	204.486		DMEM HG	452.636		DMEM HG	345.395		DMEM HG	324.448	338.623	383.008		DMEM HG	572.585		DMEM HG	963.148
DMEM HG	575.769	591.533	560.754	529.239	586.906		DMEM HG	205.154		DMEM HG	424.4		DMEM HG	366.04		DMEM HG	323.016	325.059	385.856		DMEM HG	589.922		DMEM HG	938.952
DMEM HG	571.742	584.09	559.709	556.677	571.267		DMEM HG	218.387		DMEM HG	445.234		DMEM HG	358.707		DMEM HG	319.668	335.791	383.255		DMEM HG	579.308		DMEM HG	939.617
DMEM HG	575.074	586.441	548.32	565.624	601.529		DMEM HG	204.383		DMEM HG			DMEM HG	338.715		DMEM HG	312.284	329.836	381.472		DMEM HG	578.238		DMEM HG	930.469
DMEM HG	575.743	594.262	549.933	529.23	580.341		DMEM HG	211.182		DMEM HG			DMEM HG	371.369		DMEM HG	315.787	324.108	378.788		DMEM HG	586.537		DMEM HG	959.975
DMEM HG	571.375	584.169	565.013	549.99	590.551		DMEM HG	208.197		DMEM HG			DMEM HG	349.162		DMEM HG	312.031	330.813	371.137		DMEM HG	595.931		DMEM HG	923.034
DMEM HG					591.156		DMEM HG	206.629								DMEM HG			378.228		DMEM HG	583.071		DMEM HG	964.161
DMEM HG					592.412		DMEM HG	210.182		DMEM/F12	415.044		DMEM/F12	358.835							DMEM HG	577.275		DMEM HG	955.835
					609.979		DMEM HG	203.893		DMEM/F12	414.091		DMEM/F12	361.448		DMEM/F12	327.582	335.037	330.829
							DMEM HG	210.227		DMEM/F12	430.251		DMEM/F12	382.875		DMEM/F12	331.004	328.416	359.103		DMEM/F12	586.572		DMEM/F12	947.874
DMEM/F12	569.536	590.731	557.599	541.448	583.765		DMEM HG	209.599		DMEM/F12			DMEM/F12	367.576		DMEM/F12	323.39	330.16	362.601		DMEM/F12	611.164		DMEM/F12	956.087
DMEM/F12	583.743	579.313	547.761	556.068	579.962		DMEM HG	209.131		DMEM/F12	420.456		DMEM/F12	339.991		DMEM/F12	326.129	333.539	356.191		DMEM/F12	582.483		DMEM/F12	932.464
DMEM/F12	673.174	604.416	555.646	563.357	572.653		DMEM HG	209.784		DMEM/F12	420.943		DMEM/F12	368.902		DMEM/F12	335.998	321.487	360.05		DMEM/F12	617.521		DMEM/F12	961.1
DMEM/F12	581.843	587.562	571.555	540.633	573.429		DMEM HG	214.416		DMEM/F12			DMEM/F12	368.293		DMEM/F12	316.681	338.183	361.83		DMEM/F12	590.667		DMEM/F12	989.371
DMEM/F12	564.047	582.556	563.708	535.984	568.942		DMEM HG	206.37		DMEM/F12	431.936		DMEM/F12	361.935		DMEM/F12	319.786	329.825	362.326		DMEM/F12	608.633		DMEM/F12	970.069
DMEM/F12	551.695	594.744	567.157	530.102	591.279		DMEM HG	205.761								DMEM/F12	328.541	331.056	360.282		DMEM/F12	585.553		DMEM/F12	953.417
DMEM/F12	565.892	587.815	558.444	536.447	578.882		DMEM HG	205.526		RPMI	433.53		RPMI	348.086		DMEM/F12	334.935		359.626		DMEM/F12	588.096		DMEM/F12	940.8
DMEM/F12	579.963			552.093	578.882		DMEM HG	215.485		RPMI	454.206		RPMI	342.999							DMEM/F12	600.664		DMEM/F12	967.911
DMEM/F12					593.975		DMEM HG	210.294		RPMI	443.878		RPMI	368.156		RPMI	359.25	335.389	380.381		DMEM/F12	597.286		DMEM/F12	954.457
DMEM/F12					619.206		DMEM HG	206.003		RPMI	452.345		RPMI	349.455		RPMI	367.471	332.952	374.287		DMEM/F12	597.355
DMEM/F12					619.226		DMEM HG	205.21		RPMI	446.961		RPMI	352.607		RPMI	361.932	329.68	376.226		DMEM/F12	630.205		RPMI	974.114
							DMEM HG	213.684		RPMI	447.055		RPMI	349.237		RPMI	363.678	332.455	376.657		DMEM/F12	618.026		RPMI	981.027
RPMI	585.045	611.436	583.382	587.34	605.123		DMEM HG	208.896		RPMI	458.529		RPMI	363.699		RPMI	358.807	343.534	378.584		DMEM/F12	608.137		RPMI	975.847
RPMI	574.141	605.556	580.772	588.643	592.278		DMEM HG	205.467		RPMI			RPMI	367.538		RPMI	359.505	340.178	382.855		DMEM/F12	603.382		RPMI	980.133
RPMI	588.403	605.381	604.347	577.073	612.737		DMEM HG									RPMI	364.899	341.172	373.34					RPMI	992.243
RPMI	562.047	610.858	579.639	563.53	622.899		DMEM HG	200.591		DMEM LG	463.823		DMEM LG	371.473		RPMI	371.475	338.728	380.749		RPMI	641.123		RPMI	952.264
RPMI	585.534	602.021	561.665	584.412	613.907		DMEM HG	207.358		DMEM LG	463.326		DMEM LG	363.413							RPMI	628.721		RPMI	973.732
RPMI	569.891	604.927	572.787	577.959	619.115		DMEM HG	210.684		DMEM LG	461.735		DMEM LG	403.89		DMEM LG	337.972	364.447	403.065		RPMI	630.396		RPMI	965.229
RPMI	576.316	581.94	591.322	592.779	603.886		DMEM HG	210.103		DMEM LG	468.186		DMEM LG	387.516		DMEM LG	329.456	372.77	413.506		RPMI	616.951		RPMI	969.603
RPMI	585.735		577.984		622.254		DMEM HG	203.915		DMEM LG	443.909		DMEM LG	371.141		DMEM LG	327.335	378.098	406.691		RPMI	629.393		RPMI	962.895
RPMI					605.081					DMEM LG	445.161		DMEM LG	357.917		DMEM LG	331.69	381.095	406.715		RPMI	615.062
RPMI					610.88		DMEM/F12	219.214		DMEM LG	468.728		DMEM LG	363.259		DMEM LG	330.621	377.663	404.368		RPMI	624.847		DMEM LG	1031.13
							DMEM/F12	219.08		DMEM LG	466.344		DMEM LG	348.311		DMEM LG	333.432	374.799	408.548		RPMI	641.348		DMEM LG	1028.32
DMEM LG	618.239	677.601	636.88	635.189	633.438		DMEM/F12	216.972								DMEM LG	332.15	377.434	403.285		RPMI	629.76		DMEM LG	1002.79
DMEM LG	617.732	658.96	632.183	620.372	640.651		DMEM/F12	210.369		EMEM	408.33		EMEM	342.834		DMEM LG	335.129	364.826	406		RPMI	625.193		DMEM LG	1022.31
DMEM LG	643.199	664.773	619.712	612.025	645.748		DMEM/F12	211.031		EMEM	396.479		EMEM	343.991							RPMI	616.951		DMEM LG	1045.75
DMEM LG	638.569	687.972	625.955	612.799	641.87		DMEM/F12	212.489		EMEM	403.33		EMEM	352.562		EMEM	293.348	311.549	339.348		RPMI	628.558		DMEM LG	1032.35
DMEM LG	636.225	691.902	631.985	627.788	636.22		DMEM/F12	211.865		EMEM	384.517		EMEM	329.886		EMEM	303.419	320.253	346.868		RPMI	617.235		DMEM LG	1011.79
DMEM LG	637.851	679.286	635.136	635.938	657.317		DMEM/F12	192.983		EMEM	392.228		EMEM	336.283		EMEM	304.669	309.378	342.284		RPMI	633.902		DMEM LG	1039.63
DMEM LG	628.626		636.245	629.104	629.388		DMEM/F12	213.571		EMEM	394.73		EMEM	345.148		EMEM	302.475	313.807	349.284		RPMI	577.333		DMEM LG	1022.42
DMEM LG	638.454		595.339	620.095	607.753		DMEM/F12	211.739		EMEM	401.038		EMEM	341.767		EMEM	301.594	322.13	350.37		RPMI	647.043		DMEM LG	1003.17
DMEM LG					621.647		DMEM/F12	214.333		EMEM	393.837		EMEM	343.654		EMEM	300.369	326.88	342.016		RPMI	616.713
							DMEM/F12	202.071								EMEM	297.702	325.353	349.191		RPMI	642.359		EMEM	834.493
EMEM	586.148	600.186	582.844	575.607	608.476		DMEM/F12	209.76		MEM	405.705		MEM	346.618		EMEM	301.978	327.751	348.981					EMEM	859.81
EMEM	579.234	587.001	583.79	565.173	591.346		DMEM/F12	202.477		MEM	413.952		MEM	357.098		EMEM			346.982		DMEM LG	666.804		EMEM	842.596
EMEM	542.662	588.46	583.314	578.034	605.017		DMEM/F12	204.408		MEM	403.523		MEM	364.143							DMEM LG	651.144		EMEM	846.118
EMEM	583.804	595.487	596.305	582.117	604.838		DMEM/F12	205.74		MEM	416.592		MEM	366.709		MEM	319.319	325.723	343.281		DMEM LG	634.27		EMEM	856.689
EMEM	561.74	593.954	594.772	566.681	597.919		DMEM/F12	214.211		MEM	405.343		MEM	353.91		MEM	322.927	322.11	347.561		DMEM LG	648.78		EMEM	862.764
EMEM	564.405	592.999	589.162	551.999	584.403		DMEM/F12	212.714		MEM	398.976		MEM	346.409		MEM	319.12	320.414	343.954		DMEM LG	639.173		EMEM	848.925
EMEM	582.272		590.565	561.853	603.836		DMEM/F12	212.42		MEM	417.426		MEM	333.752		MEM	313.283	323.806	349.35		DMEM LG	643.418		EMEM	853.622
EMEM	578.74		620.697	574.77	591.123		DMEM/F12	207.373		MEM	427.06		MEM	353.978		MEM	320.666	324.762	348.337		DMEM LG	656.859		EMEM	857.273
EMEM					613.941		DMEM/F12	211.281								MEM	321.438	335.075	351.787		DMEM LG	669.457		EMEM	853.578
EMEM					624.321		DMEM/F12	209.046								MEM	323.253	324.834	343.8		DMEM LG	665.865
EMEM					590.792		DMEM/F12	215.721								MEM	315.872	324.432	340.255		DMEM LG	631.303		MEM	942.207
							DMEM/F12	208.967																MEM	951.575
MEM	597.91	609.124	607.832	565.879	657.878		DMEM/F12	207.692													EMEM	595.583		MEM	956.925
MEM	581.842	642.974	597.892	574.798	656.845		DMEM/F12	215.234													EMEM	598.762		MEM	951.548
MEM	594.23	628.662	602.546	604.027	643.926		DMEM/F12	214.395													EMEM	625.076		MEM	973.872
MEM	601.16	620.271	571.583	588.425	655.578		DMEM/F12	207.223													EMEM	596.847		MEM	992.403
MEM	588.374	630.85	597.992	601.618	662.846		DMEM/F12	209.535													EMEM	613.237		MEM	961.434
MEM	590.726	623.732	603.504	591.159	646.348		DMEM/F12	206.558													EMEM	597.329		MEM	1001.13
MEM	592.503	647.85	590.658	589.798	677.631		DMEM/F12	212.327													EMEM	598.26		MEM	1005.33
MEM	586.421	658.648	564.349		654.143		DMEM/F12	210.66													EMEM	627.64		MEM	950.869
MEM					651.78																EMEM	631.403
							RPMI	233.564													EMEM	640.485
							RPMI	241.984													EMEM	614.023
							RPMI	240.297
							RPMI	240.522													MEM	637.091
							RPMI	233.427													MEM	634.717
							RPMI	237.099													MEM	627.008
							RPMI	244.14													MEM	616.509
							RPMI	239.118													MEM	625.272
							RPMI	228.245													MEM	639.723
							RPMI	238.222													MEM	632.864
							RPMI	237.062													MEM	629.947
							RPMI	236.338													MEM	636.564
							RPMI	232.221													MEM	627.275
							RPMI	239.607													MEM	643.859
							RPMI	234.249
							RPMI	233.566
							RPMI	233.855
							RPMI	237.344
							RPMI	238.963
							RPMI	233.217
							RPMI	232.249
							RPMI	233.749
							RPMI	231.557
							RPMI	230.518
							RPMI	229.688
							RPMI	238.812
							RPMI	235.866
							RPMI	229.519
							RPMI	231.678
							RPMI	237.196
							RPMI	237.317
							RPMI	244.923
							DMEM LG	209.411
							DMEM LG	219.466
							DMEM LG	219.356
							DMEM LG	213.708
							DMEM LG	215.665
							DMEM LG	214.107
							DMEM LG	216.978
							DMEM LG	217.47
							DMEM LG	223.863
							DMEM LG	223.311
							DMEM LG	219.475
							DMEM LG	224.55
							DMEM LG	225.583
							DMEM LG	223.091
							DMEM LG	217.619
							DMEM LG	221.015
							DMEM LG	223.316
							DMEM LG	217.473
							DMEM LG	219.826
							DMEM LG	219.112
							DMEM LG	223.621
							DMEM LG	222.968
							DMEM LG	212.977
							DMEM LG	229.733
							DMEM LG	206.965
							DMEM LG	218.25
							DMEM LG	214.009
							DMEM LG	220.759
							DMEM LG	217.505
							DMEM LG	223.011
							DMEM LG	223.516
							DMEM LG	219.681
							EMEM	207.514
							EMEM	221.978
							EMEM	223.083
							EMEM	201.057
							EMEM	208.887
							EMEM	202.926
							EMEM	200.433
							EMEM	198.139
							EMEM	204.074
							EMEM	208.283
							EMEM	205.303
							EMEM	204.274
							EMEM	214.303
							EMEM	209.545
							EMEM	208.213
							EMEM	208.979
							EMEM	206.009
							EMEM	208.121
							EMEM	203.356
							EMEM	199.917
							EMEM	202.851
							EMEM	204.087
							EMEM	201.945
							EMEM	203.631
							EMEM	209.93
							EMEM	201.806
							EMEM	204.05
							EMEM	209.654
							EMEM	210.163
							EMEM	202.904
							EMEM	206.067
							EMEM	206.906
							MEM	222.52
							MEM	223.294
							MEM	217.631
							MEM	213.073
							MEM	216.969
							MEM	215.934
							MEM	217.809
							MEM	210.269
							MEM	215.919
							MEM	215.824
							MEM	218.55
							MEM	218.58
							MEM	215.562
							MEM	217.847
							MEM	221.625
							MEM	216.587
							MEM	213.61
							MEM	217.244
							MEM	216.966
							MEM	196.023
							MEM	213.09
							MEM	219.15
							MEM	216.705
							MEM	179.993
							MEM	214.35
							MEM	219.84
							MEM	215.018
							MEM	173.448
							MEM	213.168
							MEM	216.387
							MEM	216.799
							MEM	211.829
